# Supplementary material for: Genome-wide DNA methylation analysis reveals loci that distinguish different types of adipose tissue in obese individuals
Source: Clin Epigenetics. 2017 May 3;9:48. doi: 10.1186/s13148-017-0344-4 (PMC5415776; doi:10.1186/s13148-017-0344-4)
Supplement: Supplementary file 1 — Annotated data for the 3239 significantly differentially methylated CpG sites between omental and abdominal subcutaneous adipose before weight loss. Illumina probe ID, gene name, gene region and chromosomal location (as Illumina 450K manifest) are shown along with methylation statistics. OM_mean_beta and AB_mean_beta present mean beta values for omental (OM) and abdominal subcutaneous (AB) adipose, respectively. We also indicate which CpG sites overlap with those observed in the post-weight loss analysis (Overlap_CpG), whether the change in methylation between SC and OM is greater at the post-weight loss time point (Greater_Δbeta_Post) and whether the CpG site was observed as differentially methylation before vs after weight loss in AB (Overlap_AB_Benton_etal) in our previous study [37]. (No overlap with the previous OM comparison was observed). (CSV 263 kb) [file 13148_2017_344_MOESM1_ESM.csv]

IlmnID	AB_Mean_beta	OM_mean_beta	Dbeta	Tstat	p_value	Adjusted_p_value	Chromosome_GRCh37	MAPINFO_GRCh37	UCSC_RefGene_Name	UCSC_RefGene_Group	Greater_Dbeta_Post	Overlap_CpG	Overlap_AB_Benton_etal
cg22699361	0.662	0.829	-0.167	-14.419	8.57E-10	0.000362929	1	854918	FLJ39609	TSS200		Y
cg21786289	0.697	0.829	-0.133	-12.241	7.25E-09	0.003067968	1	854966	FLJ39609	TSS200		Y	Y
cg02896266	0.645	0.771	-0.127	-12.617	4.90E-09	0.002074607	1	864879	SAMD11	Body		Y
cg00976181	0.707	0.779	-0.072	-9.957	9.85E-08	0.041722129	1	865860	SAMD11	Body
cg00145911	0.773	0.892	-0.119	-14.422	8.55E-10	0.000362114	1	867938	SAMD11	Body
cg01727431	0.39	0.493	-0.103	-10.569	4.69E-08	0.019844927	1	871057	SAMD11	Body
cg05819296	0.692	0.814	-0.122	-9.86	1.11E-07	0.047067929	1	871980	SAMD11	Body		Y
cg22485363	0.77	0.898	-0.128	-11.385	1.83E-08	0.007752857	1	872385	SAMD11	Body		Y
cg06036236	0.771	0.855	-0.084	-10.473	5.25E-08	0.022239724	1	872737	SAMD11	Body
cg13904806	0.787	0.928	-0.142	-11.894	1.05E-08	0.00443738	1	874697	SAMD11	Body		Y
cg03269716	0.525	0.656	-0.131	-11.28	2.06E-08	0.008729015	1	874896	SAMD11	Body
cg10827460	0.925	0.707	0.218	12.838	3.91E-09	0.001656654	1	879375	SAMD11	Body	Y	Y
cg09332175	0.754	0.832	-0.079	-10.645	4.28E-08	0.018130966	1	938905
cg16034521	0.846	0.898	-0.052	-10.789	3.62E-08	0.015319397	1	939448
cg01150641	0.257	0.083	0.174	12.483	5.63E-09	0.002383111	1	976168	AGRN	Body
cg23625715	0.191	0.03	0.161	12.313	6.72E-09	0.002844968	1	976172	AGRN	Body
cg26222311	0.209	0.064	0.145	10.95	3.00E-08	0.012701827	1	976227	AGRN	Body
cg20594982	0.63	0.808	-0.178	-13.085	3.06E-09	0.001293991	1	976707	AGRN	Body		Y
cg08530610	0.686	0.775	-0.088	-11.188	2.29E-08	0.009684372	1	991567				Y
cg23622235	0.705	0.836	-0.132	-12.14	8.06E-09	0.003412682	1	1064942				Y
cg05655247	0.575	0.73	-0.155	-12.009	9.27E-09	0.003922766	1	1065028				Y
cg09032281	0.783	0.875	-0.092	-10.938	3.04E-08	0.01289148	1	1067397
cg16254267	0.769	0.866	-0.097	-10.018	9.14E-08	0.038679904	1	1073529				Y
cg06767191	0.745	0.827	-0.082	-10.129	7.97E-08	0.033736224	1	1095737
cg14166948	0.729	0.863	-0.135	-11.099	2.53E-08	0.010715427	1	1099563				Y	Y
cg21475076	0.774	0.925	-0.152	-17.456	6.74E-11	2.85E-05	1	1100493			Y	Y
cg22874652	0.561	0.695	-0.135	-13.296	2.48E-09	0.001051003	1	1107439			Y	Y
cg24807889	0.425	0.558	-0.133	-10.55	4.79E-08	0.020296522	1	1135955				Y
cg12810734	0.649	0.721	-0.072	-13.121	2.95E-09	0.001248751	1	1139603	TNFRSF18	Body
cg00657094	0.641	0.77	-0.128	-9.987	9.49E-08	0.040176015	1	1174190
cg20747739	0.661	0.767	-0.106	-15.055	4.85E-10	0.000205277	1	1183257	FAM132A	TSS1500		Y
cg14911892	0.7	0.838	-0.138	-11.872	1.07E-08	0.004542285	1	1269219	TAS1R3	Body		Y
cg24153574	0.662	0.781	-0.12	-12.009	9.26E-09	0.00392102	1	1296956
cg03400623	0.438	0.555	-0.117	-10.516	4.99E-08	0.021125877	1	1297240
cg00009834	0.756	0.853	-0.097	-12.136	8.09E-09	0.003426553	1	1347671				Y
cg07426077	0.848	0.908	-0.06	-12.963	3.45E-09	0.001461465	1	1488581	SSU72	Body			Y
cg03388431	0.811	0.895	-0.085	-11.1	2.53E-08	0.010696064	1	1583010	CDK11B	Body;5'UTR
cg18162783	0.799	0.868	-0.069	-11.205	2.24E-08	0.009498018	1	1795891	GNB1	5'UTR
cg15622118	0.769	0.863	-0.094	-10.53	4.91E-08	0.020796513	1	1916894	KIAA1751	Body		Y
cg04843461	0.659	0.75	-0.091	-10.697	4.03E-08	0.017064858	1	1974661
cg15198247	0.937	0.989	-0.052	-10.49	5.15E-08	0.021787805	1	1974844
cg04314111	0.666	0.822	-0.155	-11.337	1.93E-08	0.008185271	1	2003577	PRKCZ	Body			Y
cg05351942	0.677	0.787	-0.11	-11.334	1.94E-08	0.008211032	1	2018107	PRKCZ	Body;5'UTR
cg19906777	0.702	0.842	-0.14	-11.791	1.17E-08	0.004960741	1	2023482	PRKCZ	Body;5'UTR	Y	Y	Y
cg20269544	0.502	0.614	-0.112	-11.015	2.79E-08	0.011794463	1	2025441	PRKCZ	Body;5'UTR		Y
cg16599817	0.638	0.748	-0.111	-11.219	2.21E-08	0.009351405	1	2036283	PRKCZ	1stExon;5'UTR;Body
cg18803110	0.868	0.934	-0.066	-16.543	1.38E-10	5.86E-05	1	2057439	PRKCZ	5'UTR;Body			Y
cg06888836	0.531	0.661	-0.13	-11.054	2.66E-08	0.011277473	1	2074268	PRKCZ	5'UTR;Body	Y	Y
cg25727019	0.824	0.873	-0.049	-10.219	7.14E-08	0.030223881	1	2100365	PRKCZ	Body
cg21282837	0.9	0.96	-0.06	-10.496	5.11E-08	0.02165572	1	2104641	PRKCZ	Body		Y
cg06203364	0.414	0.546	-0.132	-10.033	8.96E-08	0.037946988	1	2137307	C1orf86	5'UTR		Y
cg14076971	0.773	0.877	-0.105	-11.957	9.80E-09	0.004147291	1	2137665	C1orf86	5'UTR		Y
cg17165158	0.849	0.964	-0.115	-9.983	9.54E-08	0.040380041	1	2182612	SKI	Body
cg11213235	0.765	0.823	-0.058	-10.129	7.97E-08	0.033748729	1	2501708
cg22798223	0.837	0.565	0.273	10.097	8.29E-08	0.035100685	1	2783100				Y
cg14836978	0.679	0.791	-0.112	-10.54	4.85E-08	0.020540659	1	2836564			Y	Y
cg23640231	0.618	0.83	-0.212	-11.419	1.76E-08	0.007470261	1	2844871			Y	Y	Y
cg00779565	0.588	0.755	-0.167	-14.559	7.55E-10	0.000319656	1	2845139				Y
cg19846168	0.59	0.805	-0.216	-12.611	4.93E-09	0.002087161	1	2845268			Y	Y	Y
cg17403881	0.798	0.943	-0.146	-12.451	5.81E-09	0.002461646	1	2847164			Y	Y
cg22506548	0.866	0.61	0.257	10.492	5.14E-08	0.02175229	1	2996949	PRDM16	Body
cg15505198	0.744	0.586	0.158	13.81	1.51E-09	0.000639965	1	3003239	PRDM16	Body		Y
cg12473797	0.627	0.507	0.12	11.922	1.02E-08	0.004303974	1	3036358	PRDM16	Body		Y
cg16348158	0.403	0.296	0.108	11.976	9.60E-09	0.00406254	1	3036916	PRDM16	Body
cg01772149	0.742	0.88	-0.139	-10.459	5.35E-08	0.022632439	1	3038216	PRDM16	Body	Y	Y
cg10484617	0.794	0.946	-0.152	-13.382	2.28E-09	0.000966149	1	3082862	PRDM16	Body	Y	Y
cg11710123	0.67	0.802	-0.132	-13.363	2.32E-09	0.00098375	1	3141992	PRDM16	Body		Y	Y
cg21786372	0.737	0.655	0.082	10.478	5.22E-08	0.022121695	1	3147622	PRDM16	Body
cg21160149	0.711	0.831	-0.12	-11.226	2.19E-08	0.009274819	1	3208865	PRDM16	Body
cg16120249	0.812	0.652	0.16	12.55	5.25E-09	0.00222233	1	3315281	PRDM16	Body	Y	Y
cg11143876	0.564	0.67	-0.106	-11.013	2.79E-08	0.011814331	1	3376815	ARHGEF16	5'UTR
cg00994251	0.547	0.7	-0.153	-11.258	2.11E-08	0.008942847	1	3439691	MEGF6	Body		Y
cg14263070	0.601	0.689	-0.088	-10.853	3.36E-08	0.014220915	1	3495717	MEGF6	Body		Y
cg20826162	0.647	0.798	-0.151	-11.509	1.60E-08	0.006757602	1	3511710	MEGF6	Body			Y
cg05936300	0.564	0.73	-0.166	-12.879	3.75E-09	0.001589532	1	3574704	TP73	5'UTR		Y
cg26810690	0.712	0.817	-0.105	-10.369	5.95E-08	0.025196379	1	3622130	TP73	Body		Y	Y
cg14084907	0.195	0.349	-0.154	-10.774	3.68E-08	0.01558334	1	3634811	TP73	Body		Y
cg25468905	0.801	0.691	0.109	9.973	9.66E-08	0.040899413	1	4000125				Y
cg22016671	0.86	0.946	-0.086	-12.952	3.49E-09	0.001477276	1	4221401			Y	Y
cg10622019	0.756	0.906	-0.15	-11.409	1.78E-08	0.007554251	1	4221485			Y	Y	Y
cg05925365	0.732	0.848	-0.117	-10	9.34E-08	0.039545932	1	6294656	ICMT	Body		Y
cg12396368	0.424	0.516	-0.093	-9.852	1.12E-07	0.047562095	1	6294850	ICMT	Body		Y	Y
cg16049283	0.362	0.244	0.118	13.681	1.71E-09	0.000723399	1	6419606	ACOT7	Body;TSS1500	Y	Y
cg21443133	0.757	0.829	-0.072	-12.303	6.79E-09	0.002874034	1	7201539	CAMTA1	Body
cg00833688	0.612	0.699	-0.087	-11.187	2.29E-08	0.009691751	1	7210116	CAMTA1	Body
cg07173049	0.67	0.811	-0.141	-12.313	6.72E-09	0.002844317	1	7289937	CAMTA1	Body	Y	Y
cg06077003	0.795	0.892	-0.097	-10.233	7.01E-08	0.029698208	1	7543471	CAMTA1	Body
cg06800235	0.557	0.203	0.355	16.384	1.58E-10	6.67E-05	1	7692367	CAMTA1	Body	Y	Y
cg01919912	0.81	0.859	-0.05	-10.881	3.25E-08	0.013756694	1	7700578	CAMTA1	Body
cg10434624	0.707	0.814	-0.107	-12.372	6.32E-09	0.002674537	1	7722876	CAMTA1	Body		Y	Y
cg26405913	0.755	0.886	-0.131	-9.865	1.10E-07	0.046784052	1	7911209	UTS2	Body
cg12606891	0.745	0.824	-0.079	-12.03	9.06E-09	0.003835001	1	7913872	UTS2	TSS1500
cg02034204	0.881	0.924	-0.044	-13.265	2.56E-09	0.001082598	1	8394077	SLC45A1	Body
cg10710472	0.877	0.959	-0.083	-13.272	2.54E-09	0.001075192	1	8394347	SLC45A1	Body
cg22352169	0.918	0.983	-0.066	-10.654	4.24E-08	0.017945792	1	8394401	SLC45A1	Body
cg05658549	0.436	0.503	-0.067	-10.031	8.99E-08	0.03804994	1	8408598
cg27230594	0.711	0.802	-0.091	-10.094	8.31E-08	0.035198692	1	8908794			Y	Y
cg23606162	0.726	0.825	-0.099	-9.879	1.09E-07	0.045991427	1	9342018				Y
cg26419962	0.65	0.752	-0.103	-11.15	2.39E-08	0.010103379	1	10509682	APITD1;CORT	Body;TSS1500
cg27182133	0.767	0.888	-0.121	-12.825	3.96E-09	0.001678638	1	10658147	PEX14	Body	Y	Y
cg04842880	0.824	0.908	-0.084	-10.15	7.77E-08	0.032882311	1	10847541	CASZ1	5'UTR
cg14475854	0.857	0.895	-0.038	-11.776	1.19E-08	0.005040767	1	11104980	MASP2	3'UTR;Body
cg06632603	0.781	0.873	-0.092	-11.906	1.03E-08	0.004379165	1	11166889	MTOR	3'UTR		Y
cg15672234	0.938	0.98	-0.043	-10.069	8.58E-08	0.036318338	1	11716015	FBXO44;FBXO2	Body;TSS1500
cg18124517	0.435	0.59	-0.155	-12.08	8.58E-09	0.003634479	1	12230509	TNFRSF1B	Body
cg19300923	0.67	0.791	-0.122	-10.765	3.72E-08	0.015751032	1	14026137	PRDM2	TSS1500		Y
cg02887997	0.413	0.56	-0.148	-9.868	1.10E-07	0.046642852	1	14220177				Y
cg19621427	0.715	0.861	-0.147	-10.412	5.65E-08	0.023942334	1	14220614				Y
cg15118606	0.801	0.694	0.106	12.485	5.62E-09	0.002377799	1	14954053	KIAA1026	Body	Y	Y
cg14022778	0.624	0.761	-0.137	-12.873	3.78E-09	0.001600367	1	15653601	FHAD1	Body		Y
cg00178562	0.701	0.809	-0.109	-10.8	3.57E-08	0.01512071	1	16966354				Y
cg05800639	0.729	0.854	-0.125	-13.603	1.84E-09	0.00077979	1	17541389	PADI1	Body		Y
cg01713950	0.69	0.767	-0.077	-10.08	8.46E-08	0.035817529	1	17766995	RCC2	TSS1500
cg04868734	0.937	0.701	0.236	12.617	4.90E-09	0.002074714	1	17813203			Y	Y
cg03046886	0.364	0.442	-0.078	-9.917	1.04E-07	0.043855733	1	18869151
cg04977858	0.673	0.728	-0.055	-10.175	7.53E-08	0.031873594	1	19069653	PAX7	Body		Y
cg12459000	0.762	0.835	-0.073	-12.54	5.31E-09	0.0022461	1	21032072	KIF17	Body
cg05129477	0.58	0.686	-0.107	-10.373	5.92E-08	0.025070698	1	21044945	KIF17	TSS1500		Y
cg13212362	0.806	0.893	-0.087	-10.372	5.93E-08	0.025119801	1	21648026	ECE1	Body		Y
cg26924480	0.722	0.526	0.196	10.66	4.21E-08	0.017827501	1	22463884	WNT4	Body		Y
cg26529645	0.84	0.656	0.185	9.823	1.16E-07	0.049299333	1	22612262				Y
cg04782252	0.815	0.596	0.218	13.018	3.27E-09	0.001383093	1	22612297			Y	Y
cg05761076	0.763	0.576	0.187	10.555	4.77E-08	0.020184124	1	22612776				Y
cg15061159	0.741	0.854	-0.112	-12.829	3.95E-09	0.001672106	1	22871587				Y
cg01795776	0.753	0.849	-0.096	-10.923	3.10E-08	0.013114689	1	23003462
cg09062638	0.823	0.911	-0.088	-10.488	5.16E-08	0.021851229	1	23003490
cg02623028	0.77	0.876	-0.106	-13.109	2.98E-09	0.001262852	1	23003569
cg25203916	0.549	0.657	-0.108	-10.533	4.89E-08	0.020700836	1	26392876	TRIM63	Body
cg24685778	0.623	0.787	-0.164	-10.516	4.99E-08	0.021124999	1	26394211	TRIM63	TSS200	Y	Y	Y
cg05749067	0.748	0.823	-0.075	-10.598	4.53E-08	0.019177645	1	26517321	CATSPER4	1stExon		Y
cg23590159	0.747	0.877	-0.13	-13.414	2.21E-09	0.000936133	1	26629895	UBXN11	5'UTR		Y
cg05920908	0.163	0.048	0.115	12.94	3.53E-09	0.001494953	1	27895372	AHDC1	5'UTR
cg12424383	0.597	0.77	-0.173	-11.435	1.73E-08	0.00733242	1	27990967				Y
cg08023265	0.299	0.198	0.101	10.623	4.40E-08	0.018616419	1	31158138				Y
cg00658151	0.463	0.341	0.122	10.536	4.88E-08	0.020641365	1	31368797	SDC3	Body
cg18975659	0.679	0.797	-0.118	-11.872	1.07E-08	0.00454431	1	31988579	LOC284551	Body	Y	Y	Y
cg19420968	0.859	0.909	-0.051	-11.777	1.19E-08	0.00503777	1	32084964	HCRTR1	Body
cg00566320	0.685	0.807	-0.123	-15.728	2.71E-10	0.000114933	1	32172204			Y	Y
cg08042273	0.697	0.805	-0.108	-11.193	2.27E-08	0.009630217	1	32224983	BAI2	5'UTR
cg00625963	0.82	0.913	-0.093	-10.027	9.03E-08	0.038229951	1	32740034	LCK	Body		Y
cg19508561	0.743	0.886	-0.143	-14.727	6.49E-10	0.0002748	1	32740758	LCK	Body		Y
cg16379513	0.792	0.899	-0.108	-10.713	3.95E-08	0.01674052	1	32827150	LOC100128071;TSSK3	Body;TSS1500	Y	Y
cg02972475	0.709	0.837	-0.127	-10.785	3.63E-08	0.015388508	1	33741944	ZNF362	Body		Y
cg06375539	0.743	0.859	-0.116	-13.276	2.53E-09	0.001071136	1	35249239	GJB3	5'UTR		Y
cg07167423	0.221	0.041	0.18	11.844	1.11E-08	0.004682503	1	36042986	TFAP2E	Body		Y
cg15127443	0.634	0.784	-0.15	-10.691	4.06E-08	0.017174335	1	36321064	EIF2C4	3'UTR		Y
cg22789254	0.787	0.838	-0.051	-10.15	7.77E-08	0.032895009	1	36550824	TEKT2	Body
cg18083591	0.63	0.785	-0.155	-11.221	2.20E-08	0.009326282	1	37238410			Y	Y
cg21409965	0.476	0.662	-0.186	-11.675	1.33E-08	0.005628793	1	37283904	GRIK3	Body	Y	Y	Y
cg12207153	0.557	0.679	-0.122	-9.945	1.00E-07	0.042333741	1	38519255				Y
cg18026235	0.718	0.851	-0.133	-12.265	7.07E-09	0.00299151	1	38549430				Y
cg19224645	0.212	0.093	0.119	11.01	2.80E-08	0.01186012	1	39282003				Y
cg07575466	0.682	0.873	-0.191	-11.768	1.20E-08	0.005086824	1	40769708	COL9A2	Body
cg17988326	0.579	0.713	-0.135	-9.899	1.06E-07	0.044823347	1	41091703	RIMS3	3'UTR		Y	Y
cg15821544	0.727	0.868	-0.141	-10.647	4.27E-08	0.018099828	1	43473840				Y
cg25463399	0.8	0.867	-0.067	-10.642	4.30E-08	0.018209477	1	43820383
cg06754987	0.781	0.845	-0.064	-9.9	1.06E-07	0.044781218	1	44444250	B4GALT2	TSS1500		Y
cg11519930	0.502	0.317	0.186	12.871	3.78E-09	0.001602296	1	44977246	RNF220	Body		Y
cg04028643	0.676	0.791	-0.115	-10.707	3.98E-08	0.016859167	1	45789840
cg13976154	0.857	0.747	0.11	11.6	1.44E-08	0.006114191	1	52387259	RAB3B	Body		Y
cg09068158	0.256	0.353	-0.097	-11.191	2.28E-08	0.009646481	1	53098641	FAM159A	TSS1500
cg08736216	0.563	0.677	-0.114	-10.042	8.86E-08	0.037526689	1	53307985	ZYG11A	TSS200		Y
cg15467085	0.783	0.912	-0.129	-12.676	4.61E-09	0.00195308	1	54049407	GLIS1	Body	Y	Y
cg04986304	0.84	0.893	-0.053	-12.34	6.53E-09	0.002764933	1	54590530
cg12270308	0.742	0.913	-0.17	-11.782	1.18E-08	0.00500763	1	54856035	SSBP3	Body
cg10165689	0.715	0.889	-0.174	-14.664	6.87E-10	0.000290749	1	54856177	SSBP3	Body		Y
cg15829056	0.742	0.899	-0.157	-11.378	1.85E-08	0.007817788	1	54856415	SSBP3	Body			Y
cg21655710	0.664	0.833	-0.169	-10.034	8.96E-08	0.037922733	1	54856511	SSBP3	Body		Y
cg13428567	0.711	0.853	-0.142	-11.24	2.16E-08	0.009125863	1	55107132	C1orf175	TSS1500		Y
cg03108296	0.721	0.828	-0.106	-9.888	1.07E-07	0.045449795	1	56185096
cg23844910	0.795	0.906	-0.112	-10.548	4.81E-08	0.020354558	1	56352596				Y
cg07201450	0.767	0.905	-0.138	-12.988	3.37E-09	0.001425513	1	58716662	DAB1	TSS1500	Y	Y
cg11812662	0.529	0.722	-0.194	-13.908	1.38E-09	0.000583097	1	62607877	INADL	Body	Y	Y
cg04486648	0.536	0.697	-0.161	-10.717	3.94E-08	0.0166646	1	63190136				Y
cg06942124	0.825	0.931	-0.106	-11.874	1.07E-08	0.004535113	1	66899771
cg09665332	0.734	0.836	-0.101	-10.585	4.60E-08	0.01947954	1	67022173	SGIP1	Body		Y
cg25939869	0.638	0.816	-0.177	-11.366	1.87E-08	0.007922951	1	71052148			Y	Y
cg08259168	0.68	0.809	-0.129	-10.439	5.47E-08	0.02317809	1	78509494			Y	Y
cg20426713	0.743	0.858	-0.115	-11.378	1.85E-08	0.007814515	1	84763338	SAMD13	TSS1500		Y
cg16527877	0.535	0.72	-0.185	-11.037	2.72E-08	0.011498986	1	92036018			Y	Y
cg10399789	0.678	0.764	-0.087	-11.741	1.24E-08	0.005237542	1	92945668	GFI1	Body
cg09222982	0.646	0.752	-0.106	-10.682	4.10E-08	0.017368469	1	107224529				Y
cg09940267	0.697	0.856	-0.159	-9.842	1.14E-07	0.048179867	1	108022767	NTNG1	Body	Y	Y
cg24599996	0.755	0.823	-0.068	-10.247	6.90E-08	0.029199965	1	109791537	CELSR2	TSS1500		Y
cg07910945	0.715	0.781	-0.066	-9.908	1.05E-07	0.044337969	1	110472997
cg12957986	0.505	0.695	-0.189	-13.165	2.82E-09	0.001195416	1	111061829	KCNA10	TSS200	Y	Y
cg14994447	0.773	0.859	-0.086	-10.268	6.73E-08	0.028488675	1	111151799
cg21942815	0.894	0.966	-0.072	-10.334	6.21E-08	0.02627653	1	111727072	CEPT1	3'UTR		Y
cg25707805	0.653	0.748	-0.095	-9.824	1.16E-07	0.049259433	1	113285387
cg20678800	0.468	0.365	0.102	10.621	4.41E-08	0.018658933	1	115857431	NGF	5'UTR	Y	Y
cg15597855	0.687	0.781	-0.094	-12.146	8.01E-09	0.003391284	1	117753602	VTCN1	TSS200		Y
cg13655674	0.363	0.125	0.238	16.059	2.06E-10	8.71E-05	1	119522386	TBX15	5'UTR	Y	Y
cg06158650	0.308	0.115	0.193	18.957	2.22E-11	9.40E-06	1	119522637	TBX15	5'UTR		Y
cg18944010	0.329	0.165	0.163	14.222	1.03E-09	0.000434956	1	119522855	TBX15	5'UTR		Y
cg02362103	0.386	0.182	0.204	9.969	9.70E-08	0.041082279	1	119532773	TBX15	TSS1500		Y
cg21301805	0.456	0.26	0.196	10.14	7.87E-08	0.033300886	1	119534644			Y	Y
cg13577628	0.533	0.343	0.19	12.2	7.56E-09	0.003200815	1	119534899			Y	Y
cg17326555	0.522	0.327	0.195	12.27	7.02E-09	0.002973372	1	119535693				Y
cg22871653	0.347	0.12	0.228	18.278	3.63E-11	1.54E-05	1	119535817			Y	Y	Y
cg24035245	0.425	0.143	0.282	19.265	1.79E-11	7.56E-06	1	119535928			Y	Y
cg24041917	0.295	0.109	0.186	17.664	5.75E-11	2.43E-05	1	119535986			Y	Y
cg19300924	0.307	0.127	0.18	15.425	3.51E-10	0.00014875	1	119536064			Y	Y	Y
cg14204462	0.376	0.177	0.199	13.094	3.03E-09	0.001281652	1	119540044			Y	Y
cg25386234	0.477	0.195	0.281	16.568	1.36E-10	5.74E-05	1	119542159			Y	Y
cg13107768	0.446	0.224	0.222	14.834	5.90E-10	0.000249697	1	119542229			Y	Y
cg24434800	0.444	0.136	0.308	18.95	2.23E-11	9.45E-06	1	119542295			Y	Y	Y
cg00667647	0.349	0.18	0.17	11.552	1.52E-08	0.006445932	1	119542475			Y	Y
cg27268556	0.382	0.137	0.246	15.46	3.41E-10	0.000144448	1	119542629			Y	Y
cg01959730	0.396	0.101	0.294	17.22	8.09E-11	3.43E-05	1	119548825			Y	Y
cg09232478	0.511	0.266	0.244	15.682	2.82E-10	0.00011952	1	119548852			Y	Y
cg10572355	0.377	0.174	0.202	15.946	2.26E-10	9.57E-05	1	119549145			Y	Y
cg24306982	0.239	0.096	0.143	11.414	1.77E-08	0.007511297	1	119549312
cg16145113	0.352	0.188	0.164	17.068	9.12E-11	3.86E-05	1	119549847			Y	Y
cg22002034	0.403	0.261	0.143	11.133	2.43E-08	0.010303786	1	119549948			Y	Y
cg25771271	0.458	0.174	0.284	17.61	5.99E-11	2.54E-05	1	119550191				Y
cg13933734	0.428	0.227	0.201	14.226	1.02E-09	0.000433381	1	119550484				Y
cg14609025	0.166	0.014	0.152	12.678	4.60E-09	0.001949552	1	119550983				Y
cg16010207	0.664	0.841	-0.177	-14.51	7.89E-10	0.00033406	1	144892566	PDE4DIP	Body	Y	Y
cg00297334	0.583	0.7	-0.118	-11.543	1.54E-08	0.006505731	1	145302551	NBPF10	Body		Y
cg00953211	0.832	0.873	-0.041	-10.655	4.23E-08	0.017926541	1	145414709	HFE2	5'UTR
cg11743829	0.482	0.554	-0.073	-9.852	1.12E-07	0.047544597	1	145714124	CD160	5'UTR
cg10642094	0.665	0.766	-0.101	-10.028	9.02E-08	0.038200784	1	148929617	LOC645166	TSS1500;Body
cg01907476	0.769	0.926	-0.157	-13.94	1.34E-09	0.000566029	1	148929710	LOC645166	TSS1500;Body
cg12732715	0.621	0.851	-0.23	-10.999	2.84E-08	0.01201166	1	148929740	LOC645166	TSS1500;Body
cg25095697	0.751	0.882	-0.131	-13.422	2.19E-09	0.000929147	1	148930070	LOC645166	TSS1500;Body
cg06766579	0.756	0.824	-0.068	-10.399	5.74E-08	0.024306298	1	150242418	APH1A	TSS1500
cg13357341	0.591	0.73	-0.139	-11.888	1.05E-08	0.004464908	1	150849964	ARNT	TSS1500	Y	Y
cg07587610	0.756	0.916	-0.16	-10.376	5.90E-08	0.024989495	1	153519020	S100A4	TSS1500	Y	Y
cg07245635	0.685	0.842	-0.157	-10.738	3.84E-08	0.016256816	1	153519152	S100A4	TSS1500		Y
cg23656322	0.372	0.565	-0.193	-11.683	1.32E-08	0.005577866	1	153533922	S100A2	Body		Y
cg24880818	0.478	0.587	-0.108	-11.6	1.44E-08	0.006108662	1	154167100	MIR190B	TSS1500		Y
cg17001401	0.621	0.792	-0.171	-10.54	4.85E-08	0.020539436	1	154425845	IL6R	Body
cg10970392	0.891	0.95	-0.059	-10.439	5.47E-08	0.023177631	1	154543118	CHRNB2	Body		Y
cg18755616	0.691	0.786	-0.095	-10.928	3.08E-08	0.013029324	1	154733492	KCNN3	Body
cg15949380	0.806	0.891	-0.085	-10.705	3.99E-08	0.016897411	1	156083251	LMNA	TSS1500		Y
cg00858294	0.825	0.904	-0.079	-12.656	4.71E-09	0.001994336	1	157441473				Y
cg12125780	0.697	0.804	-0.106	-9.854	1.12E-07	0.047451075	1	159799921	SLAMF8	Body
cg13188263	0.782	0.856	-0.074	-10.984	2.89E-08	0.012226438	1	160517539	CD84	3'UTR		Y
cg00853687	0.784	0.963	-0.179	-9.958	9.85E-08	0.041686435	1	161948059				Y
cg26337312	0.249	0.09	0.159	11.921	1.02E-08	0.004311404	1	165321741	LMX1A	Body	Y	Y
cg07135032	0.453	0.166	0.287	12.278	6.97E-09	0.002950078	1	165322099	LMX1A	Body
cg14417498	0.366	0.067	0.299	14.446	8.36E-10	0.000354137	1	165322199	LMX1A	Body		Y
cg26522592	0.311	0.106	0.206	14.149	1.10E-09	0.000465469	1	165323232	LMX1A	Body	Y	Y
cg19924619	0.221	0.068	0.153	10.351	6.09E-08	0.025765627	1	165323692	LMX1A	Body		Y
cg10815625	0.268	0.067	0.201	11.605	1.44E-08	0.006080341	1	165323768	LMX1A	Body	Y	Y
cg03887163	0.339	0.173	0.167	10.775	3.68E-08	0.015563903	1	165324100	LMX1A	Body	Y	Y
cg08291024	0.371	0.118	0.253	14.894	5.59E-10	0.000236605	1	165324411	LMX1A	Body		Y
cg09806671	0.41	0.184	0.226	15.121	4.58E-10	0.000193703	1	165324679	LMX1A	Body		Y
cg14662355	0.233	0.043	0.19	12.469	5.71E-09	0.002417494	1	165324810	LMX1A	5'UTR;1stExon		Y
cg03919875	0.81	0.888	-0.078	-11.426	1.75E-08	0.007412392	1	165610495	MGST3	5'UTR
cg00109164	0.816	0.891	-0.075	-12	9.36E-09	0.003961946	1	167022611	GPA33	3'UTR		Y
cg06665322	0.781	0.89	-0.11	-10.541	4.84E-08	0.020511863	1	167059365	GPA33	Body		Y
cg19814742	0.759	0.886	-0.127	-13.282	2.52E-09	0.001065211	1	167131975
cg04436701	0.821	0.87	-0.049	-13.968	1.30E-09	0.000551248	1	168344264	MIR557	TSS1500		Y
cg17464228	0.873	0.935	-0.062	-9.93	1.02E-07	0.0431247	1	169878927
cg20826576	0.269	0.462	-0.192	-10.765	3.72E-08	0.015745747	1	170636223	PRRX1	Body
cg22371492	0.198	0.437	-0.239	-11.311	1.99E-08	0.008429196	1	170637796	PRRX1	Body
cg09010107	0.244	0.452	-0.208	-9.916	1.04E-07	0.043875912	1	170638807	PRRX1	Body
cg11192688	0.663	0.807	-0.144	-10.672	4.15E-08	0.01756632	1	171226702	FMO1	5'UTR		Y
cg15129663	0.754	0.905	-0.151	-11.037	2.72E-08	0.011497859	1	171249942	FMO1	Body	Y	Y	Y
cg20310385	0.558	0.6	-0.042	-10.704	4.00E-08	0.016918382	1	171639856
cg14973798	0.772	0.891	-0.12	-11.086	2.57E-08	0.010871056	1	171723758				Y
cg07720789	0.749	0.862	-0.114	-11.409	1.78E-08	0.00755184	1	172413530	C1orf105;PIGC	Body;TSS1500		Y
cg16517394	0.23	0.154	0.077	10.464	5.31E-08	0.022491965	1	173176362	TNFSF4	5'UTR;1stExon
cg20323571	0.516	0.676	-0.16	-10.799	3.58E-08	0.015144133	1	176999034	MIR488;ASTN1	TSS1500;Body
cg19751997	0.689	0.777	-0.088	-10.517	4.99E-08	0.021112288	1	179795188				Y
cg00173804	0.73	0.896	-0.166	-13.997	1.27E-09	0.000536522	1	180113669			Y	Y
cg03521737	0.437	0.528	-0.091	-11.186	2.29E-08	0.009705214	1	181159001
cg16576569	0.82	0.883	-0.063	-11.579	1.48E-08	0.006254889	1	181385167				Y
cg10103857	0.842	0.962	-0.12	-12.296	6.84E-09	0.002896162	1	183210104	LAMC2	3'UTR;Body
cg09469670	0.63	0.777	-0.147	-10.813	3.52E-08	0.014895502	1	192808857			Y	Y
cg09161330	0.56	0.689	-0.128	-11.61	1.43E-08	0.006045277	1	193040395	TROVE2	Body;5'UTR		Y
cg13441112	0.541	0.697	-0.156	-12.722	4.40E-09	0.001864389	1	196844364			Y	Y	Y
cg23673761	0.794	0.943	-0.149	-12.59	5.04E-09	0.002134646	1	196865686	CFHR4	Body	Y	Y
cg19694404	0.609	0.746	-0.137	-11.717	1.27E-08	0.005374374	1	200306620
cg06854264	0.334	0.478	-0.144	-9.927	1.02E-07	0.043291361	1	200861254	C1orf106	Body	Y	Y
cg07236127	0.76	0.843	-0.083	-11.946	9.91E-09	0.00419755	1	201391627	TNNI1	TSS1500
cg21783442	0.769	0.882	-0.112	-14.576	7.44E-10	0.000314831	1	201923663	TIMM17A	TSS1500
cg04289208	0.342	0.418	-0.076	-12.486	5.61E-09	0.002374771	1	202179681	LGR6	Body
cg14084623	0.665	0.757	-0.092	-10.153	7.74E-08	0.032773523	1	203024379	PPFIA4	Body		Y
cg14640592	0.215	0.443	-0.228	-10.103	8.23E-08	0.034835015	1	203044726	PPFIA4	Body		Y
cg17862152	0.053	0.301	-0.248	-14.152	1.10E-09	0.000464056	1	203044930	PPFIA4	Body		Y
cg00805880	0.18	0.483	-0.303	-11.409	1.78E-08	0.007552676	1	203045044	PPFIA4	Body		Y
cg09396704	0.34	0.493	-0.153	-12.75	4.28E-09	0.001810899	1	203045229	PPFIA4	Body
cg25683570	0.686	0.829	-0.144	-10.913	3.13E-08	0.013268256	1	203051472			Y	Y
cg13626881	0.592	0.692	-0.1	-10.311	6.38E-08	0.027022888	1	203059178				Y
cg06521359	0.63	0.781	-0.152	-17.159	8.49E-11	3.59E-05	1	203767572	ZC3H11A	5'UTR		Y
cg04498511	0.735	0.893	-0.157	-9.923	1.03E-07	0.043534218	1	203768441	ZC3H11A	5'UTR	Y	Y
cg21195376	0.544	0.657	-0.112	-10.708	3.98E-08	0.016843746	1	204449827	PIK3C2B	5'UTR
cg03137209	0.716	0.785	-0.069	-12.702	4.50E-09	0.001903452	1	204554359				Y
cg13858742	0.201	0.373	-0.172	-10.061	8.66E-08	0.036676399	1	204621504	LRRN2	5'UTR		Y
cg03954393	0.679	0.809	-0.13	-13.107	2.99E-09	0.001266287	1	204679626				Y
cg11253737	0.529	0.64	-0.111	-16.296	1.69E-10	7.16E-05	1	204796491	NFASC	TSS1500		Y
cg12458003	0.695	0.804	-0.109	-18.768	2.54E-11	1.08E-05	1	204960826	NFASC	Body		Y
cg10768996	0.571	0.714	-0.143	-11.544	1.53E-08	0.006498173	1	205236002	TMCC2	Body
cg03975844	0.687	0.8	-0.112	-13.967	1.30E-09	0.000551845	1	205318888	KLHDC8A	5'UTR
cg19503168	0.548	0.704	-0.156	-10.671	4.15E-08	0.017590107	1	205423791				Y
cg13474414	0.634	0.735	-0.101	-10.002	9.32E-08	0.039451932	1	205500676	CDK18	3'UTR			Y
cg23228450	0.602	0.709	-0.107	-10.716	3.94E-08	0.016686249	1	205618102				Y
cg01455178	0.783	0.669	0.114	10.183	7.45E-08	0.031560579	1	205648187	SLC45A3	5'UTR		Y
cg03450180	0.629	0.874	-0.244	-12.742	4.31E-09	0.001826001	1	209956950	C1orf74	Body	Y	Y
cg04923746	0.695	0.854	-0.159	-13.433	2.17E-09	0.000919233	1	211666304	RD3	TSS200	Y	Y
cg24484971	0.775	0.886	-0.11	-11.039	2.71E-08	0.011479498	1	211666452	RD3	TSS200	Y	Y
cg18868146	0.818	0.93	-0.112	-10.298	6.48E-08	0.027452857	1	216939291	ESRRG	5'UTR		Y
cg04217177	0.52	0.692	-0.173	-10.439	5.47E-08	0.023176017	1	217306700	ESRRG	5'UTR		Y
cg00256046	0.606	0.782	-0.176	-11.29	2.04E-08	0.008627446	1	217306763	ESRRG	5'UTR		Y
cg20991819	0.621	0.785	-0.164	-15.363	3.71E-10	0.000157024	1	218617769	TGFB2	3'UTR		Y
cg07722657	0.725	0.817	-0.092	-10.447	5.42E-08	0.022944963	1	221060360			Y	Y
cg25001102	0.801	0.915	-0.114	-11.122	2.47E-08	0.010437601	1	221068935			Y	Y	Y
cg00002808	0.888	0.926	-0.039	-9.906	1.05E-07	0.044460483	1	223568700	C1orf65	3'UTR;1stExon
cg01065938	0.765	0.917	-0.152	-10.389	5.81E-08	0.024604224	1	224925516	CNIH3	Body		Y
cg26813796	0.597	0.812	-0.215	-13.124	2.94E-09	0.001244279	1	225806065	ENAH	Body	Y	Y
cg21005525	0.789	0.867	-0.077	-10.121	8.05E-08	0.034073443	1	228285368	ARF1	Body
cg25368560	0.79	0.866	-0.076	-9.931	1.02E-07	0.04306739	1	230514361	PGBD5	TSS1500
cg05065177	0.876	0.972	-0.097	-9.819	1.17E-07	0.04956268	1	232094993	DISC1;TSNAX-DISC1	3'UTR;Body		Y
cg17008160	0.653	0.823	-0.169	-15.184	4.33E-10	0.000183442	1	232315535				Y
cg23028178	0.454	0.623	-0.168	-11.529	1.56E-08	0.006609845	1	236229267	NID1	TSS1500		Y
cg22700220	0.575	0.679	-0.104	-9.857	1.12E-07	0.047267138	1	237247258	RYR2	Body	Y	Y
cg27168737	0.791	0.858	-0.067	-10.289	6.56E-08	0.027760529	1	238049504	LOC100130331;ZP4	Body		Y
cg06888270	0.714	0.863	-0.15	-16.144	1.92E-10	8.12E-05	1	238053972	ZP4;LOC100130331	TSS200;Body	Y	Y
cg26427535	0.732	0.581	0.151	10.784	3.64E-08	0.015404566	1	240783389				Y
cg23829949	0.534	0.654	-0.119	-10.467	5.29E-08	0.022415137	1	244214679	ZNF238	1stExon;5'UTR		Y
cg13391935	0.815	0.883	-0.067	-10.186	7.43E-08	0.031444537	1	244221181
cg22787191	0.745	0.869	-0.124	-10.032	8.98E-08	0.038027069	1	245524769	KIF26B	Body
cg20814813	0.663	0.846	-0.183	-10.5	5.09E-08	0.021546231	1	247506185			Y	Y
cg05464506	0.592	0.784	-0.192	-17.341	7.36E-11	3.12E-05	2	420052			Y	Y
cg02924234	0.661	0.852	-0.19	-19.009	2.14E-11	9.06E-06	2	420061			Y	Y
cg17811608	0.474	0.289	0.185	11.194	2.27E-08	0.009620229	2	438197			Y	Y
cg25746890	0.803	0.864	-0.061	-9.835	1.15E-07	0.048576614	2	736154
cg09708044	0.656	0.77	-0.114	-10.331	6.23E-08	0.026397961	2	882116				Y	Y
cg26277787	0.912	0.751	0.161	10.873	3.28E-08	0.01388657	2	1425560	TPO	Body		Y
cg10562198	0.833	0.971	-0.138	-13.369	2.31E-09	0.000978059	2	2590685			Y	Y
cg21484315	0.485	0.63	-0.145	-10.796	3.59E-08	0.015190529	2	2712669			Y	Y
cg14442405	0.876	0.745	0.131	11.413	1.78E-08	0.007517625	2	3045331
cg06351520	0.451	0.739	-0.289	-17.295	7.64E-11	3.23E-05	2	3131276			Y	Y
cg11170044	0.429	0.691	-0.262	-16.766	1.16E-10	4.90E-05	2	3131308			Y	Y	Y
cg19188632	0.745	0.847	-0.102	-10.193	7.37E-08	0.03118454	2	3702481				Y
cg07307994	0.617	0.705	-0.088	-10.728	3.88E-08	0.016443562	2	3828216
cg18123760	0.598	0.412	0.186	10.792	3.61E-08	0.015263763	2	3934010
cg22312996	0.623	0.769	-0.145	-12.163	7.87E-09	0.003330693	2	5849382			Y	Y
cg19458697	0.565	0.698	-0.133	-12.164	7.86E-09	0.003327776	2	9340871					Y
cg10766866	0.758	0.814	-0.056	-10.158	7.69E-08	0.032577616	2	9402103	ASAP2	Body
cg15114522	0.812	0.848	-0.035	-14.161	1.09E-09	0.000460222	2	9800451
cg03158063	0.789	0.837	-0.048	-10.634	4.34E-08	0.018373366	2	10395333
cg21844291	0.601	0.739	-0.138	-11.439	1.72E-08	0.007301561	2	11097873				Y
cg03445173	0.96	0.984	-0.024	-9.875	1.09E-07	0.046185046	2	17998337	MSGN1	1stExon
cg17280350	0.764	0.873	-0.109	-16.793	1.13E-10	4.80E-05	2	20853360				Y
cg07636176	0.695	0.762	-0.067	-10.838	3.42E-08	0.014462215	2	21267175	APOB	TSS1500
cg05654103	0.717	0.804	-0.087	-10.111	8.14E-08	0.034476166	2	24586381
cg06643951	0.547	0.713	-0.166	-16.629	1.29E-10	5.47E-05	2	25352777	EFR3B	Body		Y
cg20473374	0.346	0.496	-0.15	-9.889	1.07E-07	0.045434529	2	25354401	EFR3B	Body
cg08621773	0.675	0.805	-0.129	-10.353	6.07E-08	0.025702999	2	25438675			Y	Y
cg19402238	0.911	0.988	-0.077	-11.33	1.95E-08	0.008248701	2	26407200	FAM59B	Body
cg19241831	0.787	0.873	-0.086	-10.285	6.59E-08	0.027888015	2	26782726	OTOF	TSS1500		Y
cg04528072	0.776	0.631	0.144	16.664	1.26E-10	5.32E-05	2	27371642	TCF23	TSS1500		Y
cg06061442	0.565	0.777	-0.212	-15.372	3.68E-10	0.000155782	2	28718470	PLB1	TSS1500	Y	Y
cg01507753	0.566	0.761	-0.195	-10.035	8.94E-08	0.037864726	2	28718569	PLB1	TSS1500	Y	Y
cg14455925	0.641	0.843	-0.203	-9.941	1.00E-07	0.042539115	2	30249240			Y	Y
cg20304857	0.634	0.811	-0.177	-10.618	4.42E-08	0.018728845	2	31298462	GALNT14	Body		Y
cg15615968	0.588	0.737	-0.149	-10.312	6.37E-08	0.026989428	2	31364468				Y	Y
cg13847701	0.688	0.825	-0.137	-10.94	3.04E-08	0.012855141	2	31570468	XDH	Body		Y
cg07182705	0.756	0.911	-0.155	-11.676	1.33E-08	0.005621415	2	31809616			Y	Y
cg02204618	0.601	0.75	-0.149	-11.176	2.32E-08	0.009813915	2	36842633				Y
cg00881168	0.77	0.883	-0.113	-11.535	1.55E-08	0.006562397	2	37570604	QPCT	TSS1500		Y
cg13688573	0.702	0.811	-0.109	-10.379	5.88E-08	0.024895516	2	38150028				Y
cg10156706	0.881	0.961	-0.08	-12.648	4.75E-09	0.002009845	2	39430867	CDKL4	Body		Y
cg09635984	0.802	0.932	-0.13	-12.018	9.17E-09	0.003883001	2	39944333	TMEM178	Body		Y
cg07066190	0.619	0.74	-0.121	-10.753	3.77E-08	0.015982904	2	43174383
cg09073493	0.685	0.757	-0.072	-10.302	6.46E-08	0.027337074	2	44279420				Y
cg09568355	0.14	0.262	-0.121	-11.279	2.06E-08	0.008736733	2	45228633
cg17518825	0.563	0.693	-0.131	-13.272	2.54E-09	0.001075901	2	46523461	EPAS1	TSS1500		Y
cg23599033	0.796	0.634	0.162	10.494	5.13E-08	0.02170574	2	53485499			Y	Y
cg08204790	0.818	0.908	-0.09	-10.226	7.08E-08	0.029958647	2	59522360				Y
cg01349772	0.767	0.929	-0.163	-13.603	1.84E-09	0.000779747	2	64300445			Y	Y
cg02066476	0.769	0.834	-0.065	-10.169	7.58E-08	0.03210892	2	66556107
cg04288999	0.085	0.214	-0.129	-10.339	6.17E-08	0.026125329	2	66667852	MEIS1	Body		Y
cg05877497	0.089	0.269	-0.18	-10.111	8.15E-08	0.03449981	2	66667946	MEIS1	Body
cg26537478	0.106	0.268	-0.163	-10.538	4.86E-08	0.020581262	2	66668012	MEIS1	Body
cg13851508	0.317	0.123	0.194	10.167	7.60E-08	0.032184584	2	66805939			Y	Y
cg10552446	0.284	0.143	0.141	10.332	6.22E-08	0.026337362	2	66809923			Y	Y
cg08217163	0.195	0.064	0.131	9.851	1.12E-07	0.047607282	2	66809959			Y	Y
cg01020413	0.414	0.221	0.193	12.783	4.14E-09	0.001752789	2	66810487			Y	Y
cg01721569	0.328	0.158	0.17	10.219	7.13E-08	0.030206119	2	66810570			Y	Y	Y
cg02676167	0.359	0.142	0.217	10.428	5.54E-08	0.023473692	2	66810606			Y	Y
cg27278086	0.323	0.165	0.158	10.206	7.26E-08	0.030722502	2	69001774	ARHGAP25	Body;TSS200	Y	Y
cg15361661	0.297	0.127	0.169	16.46	1.48E-10	6.27E-05	2	69001815	ARHGAP25	Body;TSS200		Y
cg13339825	0.318	0.132	0.186	11.627	1.40E-08	0.005932456	2	69001825	ARHGAP25	Body;TSS200		Y
cg26238936	0.312	0.129	0.183	10.91	3.14E-08	0.013306819	2	69001854	ARHGAP25	Body;TSS200	Y	Y
cg12093662	0.276	0.12	0.155	11.268	2.09E-08	0.00884454	2	69001870	ARHGAP25	Body;TSS200	Y	Y
cg01049695	0.794	0.902	-0.108	-11.768	1.20E-08	0.005084675	2	69316230	ANTXR1	Body		Y
cg02540026	0.611	0.719	-0.107	-10.075	8.51E-08	0.036037272	2	69532619
cg26163101	0.763	0.865	-0.102	-10.783	3.64E-08	0.015418436	2	70885376				Y
cg13491317	0.716	0.838	-0.122	-12.168	7.82E-09	0.003312338	2	73399765				Y
cg16756757	0.794	0.872	-0.079	-10.388	5.82E-08	0.02464584	2	73444595	SMYD5	Body		Y
cg15827185	0.806	0.88	-0.074	-13.014	3.28E-09	0.001389214	2	74308468	TET3	Body
cg03035746	0.804	0.885	-0.08	-13.103	3.00E-09	0.001271176	2	74727286	LBX2	Body
cg01656789	0.845	0.929	-0.085	-11.743	1.23E-08	0.005228449	2	74803718	C2orf65	Body
cg04067517	0.751	0.816	-0.066	-10.02	9.11E-08	0.0385684	2	76017724				Y
cg23752985	0.591	0.745	-0.154	-10.299	6.48E-08	0.027427673	2	85803571	VAMP8	TSS1500	Y	Y
cg04738827	0.719	0.79	-0.071	-10.584	4.61E-08	0.019504052	2	85839650	C2orf68	TSS1500
cg26394380	0.592	0.727	-0.135	-14.552	7.59E-10	0.000321498	2	85896001	SFTPB	TSS1500		Y
cg14192573	0.848	0.946	-0.098	-10.966	2.95E-08	0.012478488	2	86281401	POLR1A	Body		Y
cg20731257	0.684	0.794	-0.11	-11.703	1.29E-08	0.005459547	2	87883497				Y
cg05225012	0.753	0.855	-0.102	-10.822	3.48E-08	0.014735913	2	96055346
cg15678169	0.652	0.803	-0.151	-11.672	1.33E-08	0.005648516	2	101043080			Y	Y
cg22116555	0.712	0.856	-0.144	-13.927	1.35E-09	0.000572986	2	101043210				Y
cg22063369	0.672	0.852	-0.181	-12.415	6.04E-09	0.00255748	2	101504017	NPAS2	5'UTR	Y	Y
cg23685994	0.62	0.776	-0.156	-9.865	1.11E-07	0.046816403	2	101959022			Y	Y	Y
cg13758186	0.452	0.601	-0.149	-11.93	1.01E-08	0.004268538	2	101959136				Y
cg13504055	0.807	0.873	-0.067	-15.128	4.55E-10	0.000192558	2	102234418
cg03938978	0.318	0.516	-0.198	-11.181	2.30E-08	0.009758189	2	103052716	IL18RAP	Body	Y	Y
cg24916284	0.85	0.912	-0.062	-10.653	4.24E-08	0.017960529	2	105372789
cg09906995	0.6	0.791	-0.191	-10.703	4.00E-08	0.016943901	2	106215669			Y	Y
cg24419520	0.932	0.994	-0.062	-11.603	1.44E-08	0.00609158	2	106959257
cg13656404	0.849	0.977	-0.128	-12.782	4.14E-09	0.001754035	2	106959384
cg13665060	0.787	0.906	-0.119	-10.102	8.23E-08	0.034863087	2	106959501
cg02565132	0.874	0.954	-0.08	-12.833	3.93E-09	0.001664774	2	109559473	EDAR	5'UTR
cg22648815	0.633	0.777	-0.143	-10.058	8.69E-08	0.036807672	2	113969140	LOC440839	Body
cg00659271	0.736	0.86	-0.124	-10.64	4.31E-08	0.018249383	2	114312189
cg00064531	0.851	0.934	-0.083	-13.817	1.50E-09	0.000635402	2	114426838			Y	Y
cg16205490	0.264	0.146	0.118	13.359	2.33E-09	0.000987817	2	119077241
cg19860515	0.645	0.522	0.123	10.733	3.86E-08	0.016360568	2	119248072				Y
cg23620902	0.417	0.276	0.141	11.448	1.71E-08	0.007234596	2	119566332			Y	Y
cg10330950	0.532	0.325	0.207	15.072	4.78E-10	0.00020232	2	119589844				Y
cg11775124	0.39	0.161	0.229	10.202	7.29E-08	0.030848669	2	119590123			Y	Y
cg15056288	0.305	0.093	0.213	14.248	1.00E-09	0.000424646	2	119590523
cg03508786	0.261	0.101	0.16	13.036	3.21E-09	0.001358112	2	119590758				Y
cg09601912	0.367	0.187	0.18	12.836	3.92E-09	0.00166066	2	119591144
cg22007486	0.233	0.393	-0.16	-11.034	2.72E-08	0.01153387	2	119602212	EN1	Body
cg00654888	0.207	0.323	-0.116	-10.815	3.51E-08	0.014864493	2	119603133	EN1	Body		Y
cg03883295	0.143	0.327	-0.184	-10.046	8.82E-08	0.037344891	2	119603489	EN1	Body		Y
cg22030072	0.118	0.2	-0.082	-10.319	6.32E-08	0.026766004	2	119603673	EN1	Body		Y
cg03266453	0.302	0.114	0.188	11.281	2.06E-08	0.008716621	2	119606055	EN1	TSS1500	Y	Y
cg19613432	0.325	0.137	0.188	16.309	1.67E-10	7.09E-05	2	119606151	EN1	TSS1500		Y
cg14274989	0.25	0.104	0.146	15.102	4.65E-10	0.000196994	2	119606302	EN1	TSS1500	Y	Y
cg06946452	0.287	0.043	0.244	14.399	8.73E-10	0.000369739	2	119606631	EN1	TSS1500	Y	Y
cg24001710	0.336	0.104	0.233	14.852	5.80E-10	0.000245763	2	119606695	EN1	TSS1500	Y	Y
cg26990102	0.379	0.063	0.317	14.218	1.03E-09	0.000436515	2	119606746	EN1	TSS1500	Y	Y
cg12305200	0.395	0.234	0.161	13.651	1.76E-09	0.000744317	2	119607097	EN1	TSS1500		Y
cg03726556	0.437	0.2	0.236	13.619	1.81E-09	0.000767662	2	119607379			Y	Y
cg14228146	0.303	0.158	0.144	17.568	6.19E-11	2.62E-05	2	119607395				Y
cg17030233	0.282	0.147	0.135	11.595	1.45E-08	0.006144072	2	119607573				Y
cg18093372	0.387	0.101	0.285	13.271	2.54E-09	0.001076754	2	119607603			Y	Y
cg22548438	0.32	0.068	0.252	17.707	5.57E-11	2.36E-05	2	119607636			Y	Y
cg09385093	0.353	0.025	0.328	16.768	1.16E-10	4.89E-05	2	119607885			Y	Y
cg21301942	0.296	0.089	0.207	16.325	1.65E-10	6.99E-05	2	119608651				Y
cg08489674	0.48	0.2	0.28	15.841	2.47E-10	0.000104483	2	119609557				Y
cg24765360	0.426	0.189	0.237	12.988	3.36E-09	0.001424675	2	119611101			Y	Y
cg26425256	0.324	0.073	0.251	15.715	2.74E-10	0.000116164	2	119611362				Y
cg12507795	0.373	0.184	0.19	13.346	2.36E-09	0.000999949	2	119611880				Y
cg07935790	0.311	0.136	0.175	16.104	1.98E-10	8.39E-05	2	119612313			Y	Y
cg18173235	0.309	0.048	0.261	23.324	1.33E-12	5.61E-07	2	119612382			Y	Y
cg19575372	0.233	0.073	0.159	11.664	1.34E-08	0.00569425	2	119612787
cg24269074	0.27	0.064	0.206	13.702	1.67E-09	0.000709051	2	119614489			Y	Y
cg18669186	0.259	0.049	0.211	18.258	3.68E-11	1.56E-05	2	119614594
cg19224201	0.252	0.095	0.158	14.024	1.23E-09	0.000522876	2	119615015				Y
cg08390877	0.237	0.082	0.154	16.641	1.28E-10	5.41E-05	2	119615998
cg05256483	0.324	0.142	0.182	16.163	1.89E-10	7.99E-05	2	119616242
cg05270938	0.418	0.185	0.233	13.678	1.71E-09	0.00072558	2	119616568				Y
cg26994225	0.327	0.105	0.222	19.274	1.77E-11	7.51E-06	2	119616769				Y
cg14634534	0.36	0.13	0.23	17.284	7.70E-11	3.26E-05	2	119616825				Y
cg22595460	0.305	0.09	0.214	15.138	4.51E-10	0.000190962	2	119617128			Y	Y
cg10944063	0.547	0.661	-0.114	-11.584	1.47E-08	0.006218732	2	120233706	SCTR	Body
cg21595233	0.861	0.717	0.145	11.508	1.60E-08	0.006765418	2	121130053				Y
cg25334934	0.595	0.822	-0.227	-10.911	3.14E-08	0.013291102	2	121269348			Y	Y
cg20219891	0.568	0.674	-0.106	-10.503	5.07E-08	0.021475709	2	121496875
cg17870997	0.667	0.772	-0.105	-14.118	1.13E-09	0.000479086	2	121498521
cg15699099	0.81	0.856	-0.046	-10.272	6.69E-08	0.028332984	2	121545260
cg02640173	0.559	0.765	-0.206	-13.962	1.31E-09	0.000554305	2	121605707	GLI2	Body		Y
cg18835090	0.769	0.872	-0.103	-11.391	1.82E-08	0.00770429	2	121605817	GLI2	Body		Y
cg26075039	0.85	0.928	-0.078	-9.996	9.39E-08	0.039756167	2	121684535	GLI2	Body		Y
cg26546687	0.544	0.681	-0.137	-11.209	2.23E-08	0.009455346	2	121684676	GLI2	Body		Y
cg13858136	0.78	0.844	-0.064	-10.423	5.58E-08	0.023631861	2	122375210	CLASP1	5'UTR
cg03741475	0.692	0.804	-0.112	-10.255	6.83E-08	0.028926419	2	127635614				Y
cg14307223	0.822	0.91	-0.088	-10.231	7.03E-08	0.029784488	2	128221129
cg01887374	0.588	0.713	-0.125	-11.814	1.14E-08	0.004837253	2	129077404	HS6ST1	TSS1500		Y
cg16637224	0.495	0.41	0.085	12.184	7.69E-09	0.003256696	2	130538947
cg16789863	0.614	0.702	-0.088	-10.346	6.12E-08	0.025921335	2	132589606				Y
cg19496479	0.72	0.809	-0.088	-9.866	1.10E-07	0.046757749	2	133409467	LYPD1	Body
cg01384319	0.638	0.524	0.114	11.142	2.41E-08	0.010202987	2	134766697			Y	Y
cg09310564	0.613	0.756	-0.143	-14.499	7.97E-10	0.000337444	2	136850686				Y
cg20955027	0.899	0.818	0.081	10.816	3.51E-08	0.014841982	2	143569522
cg08558886	0.532	0.752	-0.22	-9.913	1.04E-07	0.04404514	2	151469837			Y	Y
cg27404897	0.799	0.874	-0.075	-10.248	6.89E-08	0.029179787	2	152092933
cg05081953	0.468	0.293	0.175	10.625	4.39E-08	0.0185741	2	158184543	ERMN	TSS1500
cg24362824	0.522	0.681	-0.159	-11.17	2.33E-08	0.009880046	2	158882454	UPP2	Body		Y
cg03972751	0.716	0.838	-0.122	-10.023	9.08E-08	0.038454916	2	164870975
cg24928053	0.709	0.823	-0.114	-9.988	9.48E-08	0.040157329	2	168130989			Y	Y
cg05291874	0.809	0.875	-0.066	-10.642	4.30E-08	0.018204523	2	169204620
cg07069090	0.704	0.489	0.214	9.99	9.46E-08	0.040054396	2	170148834	LRP2	Body
cg09323727	0.206	0.09	0.116	10.251	6.87E-08	0.029075438	2	176936436				Y
cg07460010	0.511	0.284	0.227	10.666	4.18E-08	0.017685613	2	176985174					Y
cg13158481	0.237	0.045	0.191	11.914	1.03E-08	0.004341676	2	176988580	HOXD9	Body		Y
cg09173768	0.688	0.38	0.309	10.575	4.65E-08	0.019696325	2	176989349	HOXD9	3'UTR	Y	Y
cg10753836	0.474	0.192	0.281	11.159	2.36E-08	0.01000904	2	176989485	HOXD9	3'UTR
cg17818471	0.511	0.318	0.194	11.042	2.70E-08	0.011429631	2	177012640					Y
cg12127282	0.671	0.419	0.252	12.097	8.44E-09	0.003571591	2	177014685	HOXD4;MIR10B	TSS1500
cg27160395	0.787	0.591	0.196	9.859	1.11E-07	0.047139105	2	177014949	HOXD4;MIR10B	TSS1500;TSS200
cg25942990	0.478	0.213	0.265	11.484	1.64E-08	0.006950062	2	177014996	HOXD4;MIR10B	TSS1500;TSS200
cg01152019	0.498	0.284	0.213	12.287	6.90E-09	0.002922711	2	177015044	HOXD4;MIR10B	TSS1500;Body
cg21011616	0.56	0.317	0.243	10.576	4.65E-08	0.019690218	2	177015992	HOXD4	TSS200			Y
cg18750960	0.545	0.314	0.231	11.258	2.11E-08	0.008949502	2	177016417	HOXD4	1stExon
cg26821745	0.549	0.343	0.206	9.825	1.16E-07	0.04922059	2	177023183
cg06390651	0.548	0.287	0.261	10.46	5.34E-08	0.02259643	2	177023667					Y
cg18944451	0.531	0.299	0.232	9.863	1.11E-07	0.046910639	2	177023716					Y
cg01871127	0.42	0.214	0.206	11.116	2.48E-08	0.010505298	2	177026301
cg24704177	0.418	0.248	0.169	10.431	5.52E-08	0.023387966	2	177027710	HOXD3	TSS1500	Y	Y
cg25938806	0.448	0.255	0.193	11.012	2.79E-08	0.011827246	2	177028162	HOXD3	TSS1500	Y	Y
cg12634591	0.49	0.254	0.235	11.442	1.72E-08	0.007278644	2	177028606	HOXD3	TSS200	Y	Y
cg01128482	0.642	0.296	0.346	13.503	2.03E-09	0.00085903	2	177028621	HOXD3	TSS200	Y	Y
cg00005847	0.612	0.319	0.294	11.55	1.53E-08	0.0064575	2	177029073	HOXD3	5'UTR	Y	Y
cg15812753	0.515	0.344	0.171	10.625	4.39E-08	0.018569873	2	177029813	HOXD3	5'UTR	Y	Y
cg21092808	0.501	0.33	0.171	12.517	5.43E-09	0.002301013	2	177029850	HOXD3	5'UTR	Y	Y
cg00893471	0.46	0.241	0.219	11.689	1.31E-08	0.005541137	2	177029921	HOXD3	5'UTR	Y	Y
cg05864326	0.547	0.265	0.281	9.824	1.16E-07	0.049239109	2	177030150	HOXD3	5'UTR	Y	Y
cg23547017	0.462	0.315	0.148	11.102	2.52E-08	0.010674344	2	177030171	HOXD3	5'UTR	Y	Y
cg14666564	0.385	0.179	0.206	10.678	4.12E-08	0.017439963	2	177030228	HOXD3	5'UTR	Y	Y
cg04316624	0.437	0.255	0.182	11.828	1.13E-08	0.00476781	2	177036809	HOXD3	Body	Y	Y
cg13053653	0.546	0.304	0.242	11.047	2.69E-08	0.011370781	2	177037631	HOXD3	3'UTR	Y	Y	Y
cg01942023	0.688	0.84	-0.152	-10.59	4.57E-08	0.019347826	2	189837928	COL3A1	TSS1500		Y
cg24396875	0.627	0.727	-0.101	-9.96	9.82E-08	0.041559053	2	190706964	PMS1	Body
cg20785796	0.457	0.229	0.228	17.693	5.62E-11	2.38E-05	2	200326721	SATB2	TSS1500		Y
cg23994043	0.334	0.151	0.184	13.625	1.80E-09	0.00076335	2	200326725	SATB2	TSS1500		Y
cg07835424	0.331	0.088	0.242	15.384	3.64E-10	0.000154193	2	200327334				Y
cg01558212	0.288	0.138	0.149	14.619	7.15E-10	0.000302688	2	200327336				Y
cg04021372	0.254	0.166	0.089	11.069	2.62E-08	0.011091238	2	200329678
cg22539420	0.231	0.136	0.094	10.114	8.11E-08	0.034344042	2	200329680
cg08351100	0.402	0.199	0.204	10.605	4.49E-08	0.019012236	2	200331917	FLJ32063	TSS1500
cg03965648	0.488	0.338	0.15	10.167	7.61E-08	0.032212796	2	200333401	FLJ32063	Body		Y
cg16798252	0.24	0.138	0.102	9.913	1.04E-07	0.044076609	2	200334402	FLJ32063	Body
cg10089801	0.217	0.386	-0.169	-10.837	3.42E-08	0.014487369	2	203036235				Y
cg05944477	0.818	0.906	-0.089	-10.288	6.57E-08	0.027803536	2	205189476
cg18482666	0.847	0.955	-0.108	-11.794	1.17E-08	0.004946424	2	206520809			Y	Y
cg09967647	0.674	0.532	0.142	10.84	3.41E-08	0.014435	2	208632434	FZD5	Body
cg24217567	0.67	0.82	-0.15	-9.977	9.61E-08	0.040683824	2	208636228
cg11989576	0.599	0.706	-0.107	-10.304	6.44E-08	0.027272616	2	208636304				Y
cg12346103	0.73	0.895	-0.164	-10.598	4.53E-08	0.019172607	2	208636363				Y
cg12008501	0.775	0.864	-0.089	-11.374	1.85E-08	0.007853162	2	208678058
cg06181187	0.617	0.72	-0.103	-9.966	9.74E-08	0.04125166	2	209010896	CRYGB	TSS200		Y
cg12535109	0.705	0.899	-0.194	-12.261	7.10E-09	0.003004172	2	216708370			Y	Y
cg08729279	0.704	0.856	-0.153	-13.22	2.67E-09	0.00113165	2	216708378			Y	Y
cg20697464	0.189	0.267	-0.078	-10.289	6.56E-08	0.027763127	2	218793716	TNS1	5'UTR		Y
cg26302230	0.576	0.697	-0.12	-10.62	4.41E-08	0.018688611	2	219733839	WNT6	Body		Y
cg08396863	0.151	0.267	-0.116	-10.675	4.14E-08	0.017515557	2	220117599	TUBA4B;TUBA4A	TSS1500;Body		Y
cg11348442	0.049	0.147	-0.097	-12.022	9.14E-09	0.00386949	2	220117784	TUBA4B;TUBA4A	TSS200;Body
cg27482168	0.713	0.835	-0.122	-14.569	7.48E-10	0.000316671	2	220253963	DNPEP	TSS1500		Y
cg16661269	0.43	0.251	0.179	17.964	4.58E-11	1.94E-05	2	223103743	PAX3	Body	Y	Y
cg04134754	0.737	0.616	0.121	11.542	1.54E-08	0.006517881	2	223134024	PAX3	Body
cg04407305	0.472	0.32	0.152	11.506	1.60E-08	0.006778262	2	223157265	PAX3	Body		Y
cg00461612	0.345	0.184	0.16	13.711	1.66E-09	0.000703002	2	223158076	PAX3	Body		Y
cg14157824	0.567	0.696	-0.129	-12.269	7.03E-09	0.002977002	2	223735640	ACSL3	5'UTR		Y
cg19308375	0.354	0.157	0.197	10.007	9.26E-08	0.03921542	2	228324937
cg21661379	0.406	0.238	0.168	10.306	6.43E-08	0.027205419	2	228324983
cg04730276	0.765	0.899	-0.134	-12.417	6.02E-09	0.002550595	2	228586426			Y	Y
cg09494379	0.665	0.76	-0.095	-12.179	7.73E-09	0.003273343	2	232258012				Y
cg19733463	0.741	0.842	-0.102	-10.766	3.72E-08	0.015733665	2	232390026	NMUR1	Body	Y	Y
cg22079019	0.649	0.76	-0.111	-11.18	2.31E-08	0.009764634	2	233344582	ECEL1	3'UTR		Y
cg02932167	0.58	0.69	-0.11	-13.493	2.05E-09	0.000866871	2	233352951	ECEL1	TSS1500		Y
cg16923982	0.651	0.754	-0.103	-11.939	9.99E-09	0.004229549	2	233369610				Y
cg06715008	0.729	0.801	-0.072	-10.338	6.18E-08	0.026166397	2	233371857
cg01145396	0.723	0.81	-0.088	-11.047	2.69E-08	0.011370002	2	233403063	CHRNG	TSS1500		Y
cg00765233	0.823	0.903	-0.08	-14.614	7.18E-10	0.000303992	2	235877260	SH3BP4	5'UTR
cg07055259	0.658	0.862	-0.204	-13.991	1.27E-09	0.000539493	2	236300855
cg14212402	0.699	0.794	-0.095	-10.213	7.19E-08	0.030443987	2	236300937
cg19303162	0.879	0.927	-0.047	-9.952	9.91E-08	0.041959319	2	236506727	AGAP1	Body
cg24888581	0.739	0.852	-0.112	-12.302	6.79E-09	0.00287594	2	236616026	AGAP1	Body
cg11395453	0.544	0.823	-0.278	-15.266	4.03E-10	0.000170748	2	236643623	AGAP1	Body	Y	Y
cg09042437	0.615	0.826	-0.211	-16.675	1.25E-10	5.27E-05	2	236643760	AGAP1	Body		Y
cg15725733	0.717	0.853	-0.136	-9.831	1.15E-07	0.048848712	2	236949415	AGAP1	Body
cg07486732	0.681	0.832	-0.15	-13.354	2.34E-09	0.000992819	2	237150793	ASB18	Body	Y	Y
cg17646392	0.719	0.901	-0.182	-15.893	2.36E-10	0.000100025	2	237702390			Y	Y
cg23555395	0.537	0.67	-0.133	-12.286	6.91E-09	0.002924344	2	238036564				Y	Y
cg19455144	0.68	0.794	-0.114	-10.331	6.23E-08	0.026375611	2	238179180				Y
cg06003429	0.84	0.917	-0.078	-10.498	5.10E-08	0.021581038	2	238284690	COL6A3	Body		Y
cg08151442	0.397	0.528	-0.131	-10.249	6.88E-08	0.029125023	2	238632428	LRRFIP1	Body
cg22532774	0.699	0.808	-0.108	-12.302	6.79E-09	0.002875218	2	239037049	ESPNL	Body
cg26535834	0.731	0.902	-0.17	-12.844	3.89E-09	0.001647297	2	239426987			Y	Y
cg12524725	0.784	0.974	-0.19	-11.132	2.44E-08	0.010313657	2	239427019			Y	Y
cg14530444	0.547	0.708	-0.161	-11.877	1.07E-08	0.004521829	2	239432329			Y	Y
cg04742515	0.838	0.96	-0.122	-11.732	1.25E-08	0.005290616	2	239949301				Y
cg00238805	0.622	0.872	-0.251	-16.506	1.43E-10	6.04E-05	2	239949449			Y	Y
cg02558267	0.861	0.78	0.082	12.297	6.83E-09	0.002891972	2	239976138	HDAC4	Body	Y	Y
cg12877056	0.695	0.877	-0.183	-14.796	6.10E-10	0.000258135	2	239983744	HDAC4	Body		Y
cg21996813	0.689	0.793	-0.105	-13	3.33E-09	0.001408065	2	240149575	HDAC4	Body		Y
cg13507555	0.704	0.871	-0.167	-13.005	3.31E-09	0.001400846	2	240193308	HDAC4	Body	Y	Y
cg13908827	0.787	0.89	-0.103	-11.192	2.28E-08	0.009633426	2	240429013				Y
cg13921903	0.595	0.793	-0.198	-10.079	8.48E-08	0.035882697	2	241290446			Y	Y
cg06161414	0.616	0.784	-0.168	-17.4	7.04E-11	2.98E-05	2	241291070			Y	Y
cg00331740	0.883	0.921	-0.038	-9.839	1.14E-07	0.048364822	2	241513689	RNPEPL1	Body
cg08831034	0.726	0.814	-0.088	-18.139	4.02E-11	1.70E-05	2	242138408	ANO7	Body		Y
cg21646471	0.709	0.873	-0.165	-12.169	7.82E-09	0.003309063	2	242523971	THAP4	3'UTR	Y	Y
cg25249286	0.437	0.616	-0.179	-12.859	3.83E-09	0.001622096	2	242713790
cg12911589	0.822	0.871	-0.049	-11.494	1.62E-08	0.006869451	2	242740765	GAL3ST2	Body
cg16907496	0.632	0.74	-0.108	-10.625	4.39E-08	0.018567125	3	3020780	CNTN4	Body		Y
cg21594961	0.555	0.326	0.228	11.325	1.96E-08	0.0082923	3	3152916	IL5RA	TSS1500
cg24699271	0.828	0.892	-0.064	-10.614	4.44E-08	0.018809623	3	4638584	ITPR1	Body
cg02539664	0.766	0.846	-0.081	-13.012	3.29E-09	0.00139146	3	9025584	SRGAP3	3'UTR
cg13642472	0.781	0.939	-0.158	-10.765	3.72E-08	0.015760612	3	9333817			Y	Y
cg02146340	0.556	0.71	-0.154	-10.193	7.37E-08	0.031197771	3	13610059	FBLN2	5'UTR;TSS200
cg01781018	0.723	0.865	-0.141	-13.921	1.36E-09	0.000576065	3	16924563			Y	Y
cg07079828	0.625	0.811	-0.186	-12.979	3.40E-09	0.001437974	3	16925048	PLCL2	TSS1500		Y
cg02356435	0.6	0.792	-0.192	-13.091	3.04E-09	0.001285909	3	16925533	PLCL2	TSS1500
cg17558427	0.569	0.737	-0.168	-10.621	4.41E-08	0.01865511	3	30746565				Y
cg20932822	0.641	0.738	-0.097	-12.827	3.96E-09	0.001675464	3	32279236	CMTM8	TSS1500		Y
cg02784956	0.846	0.908	-0.061	-10.218	7.15E-08	0.030253543	3	33619441	CLASP2	Body
cg00067600	0.709	0.782	-0.073	-10.131	7.95E-08	0.033659945	3	34109141
cg12433782	0.681	0.802	-0.121	-14.867	5.72E-10	0.000242315	3	40427210	ENTPD3	TSS1500		Y
cg03670908	0.676	0.799	-0.123	-9.925	1.03E-07	0.043439154	3	40966965
cg21801428	0.697	0.827	-0.13	-13.452	2.13E-09	0.000902248	3	42061633
cg16330552	0.603	0.77	-0.166	-12.578	5.10E-09	0.002159101	3	44010115				Y	Y
cg03918530	0.722	0.825	-0.103	-11.414	1.77E-08	0.007511055	3	44155650	MIR138-1	TSS200
cg00347798	0.464	0.363	0.101	10.218	7.15E-08	0.030264546	3	45077649
cg04508804	0.317	0.231	0.086	10.43	5.53E-08	0.02343445	3	45077765
cg17213060	0.233	0.169	0.064	12.897	3.69E-09	0.001561832	3	45077881
cg09000199	0.714	0.844	-0.13	-11.95	9.86E-09	0.004176245	3	45181094	CDCP1	Body
cg15067386	0.664	0.754	-0.089	-10.08	8.46E-08	0.035821911	3	46787073	PRSS45	TSS1500			Y
cg07805345	0.767	0.832	-0.065	-10.096	8.29E-08	0.035116129	3	46922486	PTH1R	5'UTR
cg11557929	0.685	0.836	-0.152	-10.117	8.09E-08	0.034232226	3	48489291	ATRIP	Body		Y
cg04129430	0.731	0.86	-0.129	-11.266	2.09E-08	0.008860364	3	49236376	CCDC36	TSS1500;5'UTR		Y	Y
cg13907146	0.299	0.421	-0.122	-10.926	3.09E-08	0.013071312	3	50243565	SLC38A3	5'UTR
cg14019146	0.704	0.788	-0.083	-12.588	5.05E-09	0.002136972	3	50243930	SLC38A3	5'UTR
cg27518993	0.881	0.942	-0.061	-9.974	9.65E-08	0.040862405	3	52088253	DUSP7	Body
cg16989784	0.54	0.652	-0.112	-11.15	2.39E-08	0.01010399	3	52205894
cg07598930	0.523	0.602	-0.078	-11.031	2.74E-08	0.011580449	3	52233294	ALAS1	Body		Y
cg22484793	0.707	0.776	-0.069	-10.286	6.58E-08	0.027854588	3	52261325	TLR9	TSS1500
cg07357683	0.508	0.619	-0.111	-9.951	9.92E-08	0.042010838	3	52479630	SEMA3G	TSS1500
cg17868320	0.893	0.925	-0.032	-10.066	8.61E-08	0.036458703	3	52556300	STAB1	Body
cg03922758	0.746	0.86	-0.114	-10.202	7.29E-08	0.030847168	3	54898689	CACNA2D3	Body		Y
cg15213491	0.508	0.68	-0.172	-14.362	9.04E-10	0.000382576	3	55162115
cg15596493	0.662	0.755	-0.093	-10.436	5.49E-08	0.023253214	3	59526404
cg18345386	0.213	0.149	0.064	11.676	1.33E-08	0.005624216	3	62363466				Y
cg07777540	0.749	0.888	-0.14	-13.765	1.58E-09	0.000668152	3	64524911	ADAMTS9	Body	Y	Y
cg06329316	0.763	0.829	-0.066	-10.322	6.30E-08	0.026662151	3	65567126	MAGI1	Body
cg13002189	0.716	0.823	-0.106	-10.597	4.54E-08	0.01920683	3	66846049
cg13715590	0.663	0.789	-0.126	-11.358	1.89E-08	0.007996378	3	68185630	FAM19A1	Body	Y	Y
cg22620797	0.523	0.659	-0.135	-10.442	5.45E-08	0.023081253	3	69061827	C3orf64	5'UTR		Y
cg06070625	0.672	0.755	-0.084	-10.764	3.73E-08	0.015772914	3	69812798	MITF	Body;TSS200
cg11287400	0.721	0.813	-0.092	-11.793	1.17E-08	0.004948471	3	69914738	MITF	Body;TSS1500		Y
cg18996141	0.601	0.76	-0.159	-12.061	8.76E-09	0.003710631	3	71359873	FOXP1	5'UTR	Y	Y
cg26227248	0.768	0.941	-0.173	-15.812	2.53E-10	0.000107073	3	71511884	FOXP1	5'UTR	Y	Y
cg14039937	0.687	0.782	-0.095	-10.957	2.98E-08	0.012605185	3	79818505	ROBO1	TSS1500
cg02058357	0.698	0.893	-0.195	-13.81	1.51E-09	0.000640028	3	97753734	GABRR3	1stExon	Y	Y
cg24894318	0.828	0.904	-0.076	-10.988	2.87E-08	0.012165139	3	104914755				Y
cg14029061	0.85	0.898	-0.048	-11.835	1.12E-08	0.004731534	3	107552866
cg22488719	0.67	0.795	-0.125	-14.521	7.81E-10	0.000330785	3	107601033	LOC285205	TSS1500		Y
cg15100501	0.647	0.796	-0.149	-9.86	1.11E-07	0.047107273	3	107871128				Y
cg19501902	0.548	0.73	-0.182	-10.831	3.44E-08	0.014583079	3	111268051	CD96	Body		Y
cg14954688	0.252	0.141	0.111	11.481	1.65E-08	0.006967556	3	112530978
cg09463650	0.572	0.676	-0.104	-10.837	3.42E-08	0.014480592	3	115378386	GAP43	Body;5'UTR		Y
cg09588186	0.59	0.712	-0.122	-16.547	1.38E-10	5.84E-05	3	118479934
cg24175311	0.754	0.884	-0.129	-11.331	1.95E-08	0.008240562	3	118931113	B4GALT4	3'UTR	Y	Y
cg24723129	0.792	0.913	-0.121	-12.828	3.95E-09	0.001673728	3	120145547	FSTL1	Body		Y
cg12146073	0.703	0.917	-0.214	-11.816	1.14E-08	0.004826134	3	121196810	POLQ	Body	Y	Y
cg08831080	0.741	0.909	-0.168	-15.701	2.78E-10	0.000117596	3	121348609	FBXO40	3'UTR	Y	Y
cg00663396	0.902	0.961	-0.059	-10.424	5.57E-08	0.023579998	3	124885385	SLC12A8	Body
cg17997976	0.79	0.897	-0.107	-10.776	3.67E-08	0.015548924	3	124885459	SLC12A8	Body	Y	Y
cg22259698	0.884	0.964	-0.079	-11.566	1.50E-08	0.006344982	3	126137567	CCDC37	Body			Y
cg06861560	0.563	0.749	-0.186	-13.798	1.53E-09	0.000647044	3	126419473			Y	Y
cg19222574	0.397	0.544	-0.147	-11.947	9.90E-09	0.004190162	3	126706207	PLXNA1	TSS1500
cg04578792	0.631	0.729	-0.098	-10.107	8.19E-08	0.034673347	3	128152268				Y
cg15038286	0.35	0.532	-0.182	-11.192	2.28E-08	0.009639874	3	128200723	GATA2	Body
cg04535236	0.386	0.522	-0.135	-11.481	1.65E-08	0.00696953	3	128200769	GATA2	Body
cg01518889	0.048	0.387	-0.339	-9.853	1.12E-07	0.047509453	3	128202493	GATA2	Body
cg01102073	0.353	0.558	-0.206	-11.543	1.54E-08	0.006510051	3	128204813	GATA2	Body
cg06796779	0.411	0.607	-0.196	-10.8	3.57E-08	0.015124956	3	128204927	GATA2	Body	Y	Y
cg06115614	0.395	0.556	-0.161	-10.258	6.80E-08	0.028808561	3	128205143	GATA2	Body
cg27199494	0.745	0.786	-0.041	-12.091	8.48E-09	0.003592235	3	128213484	GATA2	TSS1500
cg22694087	0.862	0.924	-0.062	-10.767	3.71E-08	0.015710145	3	128273476				Y
cg03623968	0.328	0.131	0.197	12.662	4.68E-09	0.001981616	3	128523333	RAB7A	Body	Y	Y
cg03537387	0.739	0.817	-0.079	-9.915	1.04E-07	0.043981784	3	129119580	RPL32P3	TSS1500		Y
cg25217347	0.782	0.861	-0.079	-10.065	8.63E-08	0.036520867	3	129129569	C3orf25	Body
cg01363198	0.515	0.628	-0.112	-9.974	9.64E-08	0.040832162	3	134878739	EPHB1	Body		Y
cg23185753	0.7	0.925	-0.225	-21.295	4.59E-12	1.94E-06	3	156227302	KCNAB1	Body	Y	Y
cg25447806	0.542	0.674	-0.132	-12.005	9.31E-09	0.003939877	3	156838096				Y
cg01936370	0.457	0.572	-0.115	-11.709	1.28E-08	0.005422273	3	156838174
cg11883836	0.504	0.72	-0.216	-13.736	1.62E-09	0.000686575	3	156838181				Y
cg17153045	0.576	0.695	-0.119	-10.542	4.84E-08	0.020482489	3	156838228				Y
cg02212575	0.924	0.962	-0.038	-10.103	8.23E-08	0.034842756	3	156838403
cg09095222	0.253	0.101	0.152	12.349	6.47E-09	0.00273993	3	157816094	SHOX2	Body		Y
cg00089486	0.103	0.042	0.061	10.534	4.88E-08	0.020674135	3	157816330	SHOX2	Body
cg04521004	0.318	0.181	0.138	10.444	5.44E-08	0.023039828	3	157821262	SHOX2	Body
cg07654934	0.108	0.039	0.068	10.119	8.06E-08	0.034132788	3	158390329	LXN;GFM1	1stExon;5'UTR;Body
cg12896421	0.102	0.045	0.056	13.011	3.29E-09	0.001393496	3	158390510	LXN;GFM1	TSS200;Body		Y
cg27533704	0.145	0.077	0.068	10.203	7.28E-08	0.030825961	3	158390525	LXN;GFM1	TSS200;Body		Y
cg00059161	0.745	0.8	-0.055	-9.891	1.07E-07	0.0453005	3	164907027	SLITRK3	Body
cg02062140	0.881	0.963	-0.082	-9.99	9.46E-08	0.040037389	3	169781664	GPR160	5'UTR		Y
cg02008818	0.646	0.761	-0.115	-12.87	3.79E-09	0.00160449	3	170625519	EIF5A2	Body		Y
cg09226275	0.706	0.864	-0.158	-11.449	1.71E-08	0.00722013	3	176773597	TBL1XR1	Body	Y	Y	Y
cg25588740	0.857	0.672	0.186	10.664	4.19E-08	0.017730512	3	178781898	ZMAT3	Body	Y	Y
cg08825200	0.577	0.684	-0.108	-10.132	7.94E-08	0.033611079	3	178984841	KCNMB3	TSS200	Y	Y
cg02327109	0.688	0.832	-0.144	-11.353	1.90E-08	0.008043887	3	180042878				Y
cg06170203	0.288	0.354	-0.066	-10.386	5.83E-08	0.024685285	3	182897718	MCF2L2	Body		Y
cg16703193	0.807	0.92	-0.113	-12.759	4.24E-09	0.001794671	3	183891954	AP2M1	TSS1500		Y
cg00983912	0.845	0.909	-0.064	-13.87	1.43E-09	0.000604479	3	184790011				Y
cg25747030	0.668	0.779	-0.112	-11.828	1.13E-08	0.004764621	3	185278341				Y
cg23340034	0.734	0.937	-0.204	-14.458	8.28E-10	0.000350419	3	186782465	ST6GAL1	Body	Y	Y
cg03623835	0.413	0.232	0.181	10.242	6.94E-08	0.029383992	3	190040974	CLDN1	TSS1500	Y	Y
cg17185060	0.463	0.81	-0.346	-13.935	1.34E-09	0.000568437	3	193990712			Y	Y
cg16711291	0.761	0.901	-0.14	-10.35	6.09E-08	0.025783166	3	193991157			Y	Y
cg23082635	0.749	0.872	-0.122	-9.879	1.09E-07	0.045991003	3	193991194			Y	Y
cg03141526	0.813	0.911	-0.098	-10.266	6.74E-08	0.028537992	3	194106934
cg06704969	0.589	0.788	-0.198	-13.305	2.46E-09	0.001040956	3	194797099	C3orf21	Body		Y
cg25921813	0.749	0.917	-0.168	-14.108	1.14E-09	0.000483463	3	194797138	C3orf21	Body		Y
cg11177333	0.647	0.783	-0.136	-10.855	3.35E-08	0.014183673	3	195857752				Y
cg12666221	0.814	0.908	-0.095	-10.932	3.06E-08	0.012971017	3	196661389	SENP5	3'UTR
cg06629120	0.697	0.799	-0.101	-10.959	2.97E-08	0.012579908	3	197181773				Y
cg00888154	0.761	0.888	-0.127	-14.586	7.37E-10	0.000311958	4	503399	PIGG	Body	Y	Y
cg06769258	0.811	0.93	-0.119	-11.756	1.22E-08	0.005153781	4	680338	MFSD7	Body		Y
cg06219310	0.808	0.582	0.227	18.441	3.22E-11	1.36E-05	4	802229	CPLX1	Body	Y	Y
cg06091804	0.735	0.813	-0.078	-12.636	4.81E-09	0.002034861	4	1158069
cg20057475	0.771	0.902	-0.131	-11.386	1.83E-08	0.007752283	4	1208699	CTBP1	Body
cg12525219	0.689	0.895	-0.206	-12.198	7.58E-09	0.003208777	4	1228640	CTBP1	Body		Y
cg22919908	0.649	0.791	-0.142	-11.237	2.16E-08	0.009157172	4	1573613				Y
cg10756475	0.917	0.965	-0.048	-11.516	1.58E-08	0.006705372	4	1757242				Y
cg23781334	0.8	0.901	-0.102	-12.421	6.00E-09	0.002541009	4	1772062
cg10755899	0.603	0.712	-0.109	-10.811	3.53E-08	0.014933845	4	1772151
cg21608500	0.847	0.948	-0.1	-13.059	3.14E-09	0.001327778	4	1794043	FGFR3	TSS1500		Y
cg02350535	0.855	0.906	-0.051	-11.253	2.13E-08	0.008999722	4	1800191	FGFR3	Body		Y
cg14988083	0.543	0.669	-0.126	-13.379	2.29E-09	0.000968379	4	1804492	FGFR3	Body
cg02137691	0.783	0.856	-0.073	-11.047	2.69E-08	0.01137137	4	1805671	FGFR3	Body		Y
cg22519233	0.948	0.986	-0.038	-9.841	1.14E-07	0.048200412	4	1806633	FGFR3	Body		Y
cg05695762	0.656	0.736	-0.08	-12.762	4.23E-09	0.001789775	4	2059595
cg01854076	0.441	0.554	-0.112	-10.101	8.25E-08	0.034919808	4	2063036	NAT8L	Body
cg20686001	0.535	0.679	-0.143	-10.351	6.08E-08	0.025757394	4	2287583	ZFYVE28	Body
cg19932388	0.635	0.752	-0.117	-10.091	8.35E-08	0.035359736	4	2395934	ZFYVE28	Body
cg04868219	0.763	0.819	-0.056	-10.508	5.04E-08	0.021348767	4	2626256	FAM193A	TSS1500
cg04518959	0.626	0.692	-0.066	-10.195	7.35E-08	0.031127718	4	2758578	TNIP2	TSS1500
cg13784474	0.848	0.737	0.111	12.457	5.78E-09	0.002447396	4	3251105	C4orf44	1stExon		Y
cg05154546	0.896	0.678	0.218	10.245	6.92E-08	0.029291249	4	3373555	RGS12	Body	Y	Y
cg20425862	0.759	0.844	-0.085	-11.089	2.56E-08	0.010831289	4	3616829
cg26588688	0.716	0.803	-0.088	-11.116	2.48E-08	0.010509587	4	3630603
cg22214854	0.581	0.673	-0.092	-10.867	3.30E-08	0.013986212	4	3664240
cg10160807	0.864	0.935	-0.071	-9.99	9.45E-08	0.040020149	4	3677497				Y
cg15875904	0.688	0.787	-0.099	-14.193	1.06E-09	0.000446724	4	3680721
cg05120527	0.866	0.914	-0.049	-11.688	1.31E-08	0.005547072	4	3689478
cg18883033	0.502	0.607	-0.105	-10.285	6.59E-08	0.027882042	4	3742181
cg08416023	0.703	0.869	-0.165	-14.387	8.83E-10	0.000373702	4	4404735	D4S234E	Body	Y	Y
cg17826763	0.754	0.892	-0.138	-10.156	7.71E-08	0.03265801	4	4405058	D4S234E	Body	Y	Y
cg23710960	0.156	0.097	0.059	10.375	5.91E-08	0.025014997	4	4855629
cg20737500	0.61	0.737	-0.126	-9.974	9.64E-08	0.04082668	4	5865654	CRMP1	Body		Y
cg27389692	0.677	0.762	-0.085	-10.649	4.26E-08	0.018046282	4	5896599			Y	Y
cg02682050	0.595	0.697	-0.101	-10.878	3.26E-08	0.013804662	4	7591767	SORCS2	Body		Y
cg01833057	0.52	0.664	-0.144	-10.36	6.02E-08	0.025486114	4	7893062	AFAP1	5'UTR		Y
cg23857700	0.831	0.925	-0.094	-13.269	2.55E-09	0.001079203	4	8071003	ABLIM2	Body		Y	Y
cg00861207	0.824	0.895	-0.071	-10.321	6.30E-08	0.026691909	4	8098270	ABLIM2	Body
cg08068007	0.785	0.857	-0.072	-13.639	1.78E-09	0.00075361	4	8126221	ABLIM2	Body
cg23928713	0.787	0.912	-0.125	-12.273	7.01E-09	0.002965922	4	8130202	ABLIM2	Body	Y	Y
cg09225701	0.669	0.782	-0.113	-13.798	1.53E-09	0.000647183	4	8248877
cg02192528	0.722	0.866	-0.143	-11.311	1.99E-08	0.008423581	4	8478146	C4orf23	3'UTR	Y	Y
cg11598178	0.723	0.805	-0.082	-10.162	7.65E-08	0.032386031	4	8602619	CPZ	5'UTR;Body
cg21997401	0.829	0.898	-0.069	-11.457	1.69E-08	0.007161572	4	12225077				Y
cg26275355	0.717	0.83	-0.112	-10.203	7.28E-08	0.030818892	4	12252318
cg22870307	0.952	0.734	0.218	14.062	1.19E-09	0.000504576	4	13300487			Y	Y
cg16053005	0.983	0.788	0.195	11.265	2.10E-08	0.008873798	4	13300500
cg06513819	0.94	0.753	0.187	14.132	1.12E-09	0.000472966	4	13300507			Y	Y
cg25913520	0.024	0.185	-0.161	-11.107	2.51E-08	0.01061904	4	13524041			Y	Y
cg20291855	0.025	0.403	-0.378	-20.024	1.06E-11	4.48E-06	4	13524143				Y
cg06857289	0.103	0.352	-0.249	-15.955	2.24E-10	9.49E-05	4	13524306				Y
cg14832317	0.172	0.365	-0.193	-13.626	1.80E-09	0.00076267	4	13526597			Y	Y
cg12765028	0.198	0.355	-0.157	-10.143	7.83E-08	0.033157277	4	13526659				Y
cg00790371	0.604	0.706	-0.102	-11.142	2.41E-08	0.010200782	4	13527710
cg06369785	0.585	0.704	-0.119	-11.593	1.45E-08	0.006155729	4	13527875
cg27600432	0.038	0.241	-0.203	-16.162	1.89E-10	8.00E-05	4	13529102				Y
cg08067566	0.012	0.269	-0.257	-11.325	1.96E-08	0.00829798	4	13529282
cg26444951	0.085	0.367	-0.282	-17.913	4.76E-11	2.02E-05	4	13530269				Y
cg25984050	0.141	0.326	-0.184	-10.853	3.36E-08	0.014214039	4	13530357				Y
cg09427998	0.057	0.24	-0.182	-11.633	1.39E-08	0.005894964	4	13530470				Y
cg17922359	0.041	0.247	-0.206	-16.218	1.80E-10	7.63E-05	4	13530923				Y
cg18030960	0.097	0.327	-0.23	-16.48	1.46E-10	6.17E-05	4	13530948				Y
cg18120446	0.226	0.455	-0.229	-19.839	1.20E-11	5.08E-06	4	13531076			Y	Y
cg00339682	0.133	0.4	-0.267	-18.031	4.36E-11	1.85E-05	4	13531163				Y
cg00964997	0.235	0.406	-0.171	-13.402	2.24E-09	0.000946914	4	13531195			Y	Y
cg22560214	0.271	0.443	-0.173	-12.898	3.69E-09	0.001560383	4	13531213			Y	Y
cg06635722	0.134	0.37	-0.236	-16.221	1.80E-10	7.62E-05	4	13532622			Y	Y
cg16202331	0.045	0.325	-0.28	-15.464	3.40E-10	0.000143963	4	13532655			Y	Y
cg19435284	0.123	0.259	-0.136	-11.889	1.05E-08	0.004459086	4	13532671				Y
cg05710540	0.012	0.268	-0.256	-20.003	1.07E-11	4.54E-06	4	13532927			Y	Y
cg22881652	0.078	0.326	-0.248	-18.025	4.38E-11	1.85E-05	4	13532951				Y
cg19019849	0.024	0.144	-0.119	-10.615	4.44E-08	0.018787099	4	13533145				Y
cg08555552	0.037	0.158	-0.121	-10.506	5.05E-08	0.021394896	4	13536409				Y
cg17023149	0.064	0.207	-0.143	-14.114	1.14E-09	0.00048093	4	13536504				Y
cg14144025	0.127	0.34	-0.212	-17.834	5.05E-11	2.14E-05	4	13536633				Y
cg20171396	0.174	0.466	-0.292	-15.327	3.82E-10	0.000161922	4	13536910			Y	Y
cg08036309	0.166	0.52	-0.354	-21.312	4.54E-12	1.92E-06	4	13536991			Y	Y
cg02373784	0.117	0.396	-0.279	-19.895	1.15E-11	4.89E-06	4	13537302			Y	Y
cg21514612	0.186	0.417	-0.23	-10.892	3.21E-08	0.013582622	4	13537318			Y	Y
cg03408271	0.097	0.373	-0.277	-21.428	4.21E-12	1.78E-06	4	13537647				Y
cg11168004	0.052	0.2	-0.148	-16.023	2.12E-10	8.98E-05	4	13537759				Y
cg27264049	0.013	0.225	-0.212	-13.467	2.10E-09	0.000889454	4	13537872				Y
cg27488824	0.129	0.415	-0.286	-17.047	9.27E-11	3.92E-05	4	13538730			Y	Y
cg18609078	0.257	0.494	-0.237	-10.359	6.02E-08	0.025507088	4	13538807			Y	Y
cg16297011	0.085	0.412	-0.326	-14.599	7.28E-10	0.000308186	4	13539023			Y	Y
cg18083114	0.085	0.283	-0.198	-13.609	1.83E-09	0.000775191	4	13539099			Y	Y
cg13842240	0.23	0.407	-0.177	-11.896	1.05E-08	0.004426868	4	13539213			Y	Y
cg01106926	0.143	0.378	-0.235	-14.338	9.23E-10	0.000390834	4	13539255				Y
cg06346388	0.291	0.565	-0.275	-15.355	3.73E-10	0.00015803	4	13539513			Y	Y
cg18629151	0.228	0.462	-0.234	-14.867	5.72E-10	0.000242387	4	13539581			Y	Y
cg26456223	0.305	0.432	-0.127	-10.034	8.96E-08	0.037943368	4	13540430				Y
cg20815297	0.195	0.326	-0.131	-18.893	2.32E-11	9.84E-06	4	13541663
cg07937271	0.264	0.479	-0.215	-17.571	6.17E-11	2.61E-05	4	13542719	NKX3-2	3'UTR	Y	Y
cg02325832	0.302	0.485	-0.182	-11.283	2.05E-08	0.008700065	4	13542883	NKX3-2	3'UTR
cg15400629	0.265	0.43	-0.165	-16.034	2.10E-10	8.89E-05	4	13548243	LOC285548	Body		Y
cg17809748	0.185	0.332	-0.147	-13.784	1.55E-09	0.000656012	4	13548336	LOC285548	Body
cg00900226	0.757	0.869	-0.111	-11.398	1.81E-08	0.007643474	4	15161468				Y
cg01612003	0.791	0.859	-0.069	-10.059	8.69E-08	0.036791641	4	15355722	C1QTNF7	Body
cg05283091	0.853	0.918	-0.064	-11.271	2.08E-08	0.008815661	4	19457120				Y
cg08125031	0.331	0.181	0.15	11.732	1.25E-08	0.00528843	4	21699373	KCNIP4	5'UTR;TSS200		Y
cg26748440	0.474	0.304	0.17	10.595	4.54E-08	0.019240166	4	21699512	KCNIP4	5'UTR;TSS200	Y	Y
cg27526346	0.39	0.226	0.164	14.798	6.09E-10	0.000257753	4	21699534	KCNIP4	5'UTR;TSS1500	Y	Y
cg20288617	0.685	0.514	0.171	11.254	2.12E-08	0.008984811	4	22239907
cg00588499	0.537	0.758	-0.222	-12.269	7.04E-09	0.002978746	4	24227960			Y	Y
cg27513402	0.706	0.824	-0.118	-13.707	1.67E-09	0.000705921	4	25067287				Y
cg02272859	0.65	0.738	-0.089	-11.271	2.08E-08	0.00881217	4	25656514	SLC34A2	TSS1500
cg00961252	0.769	0.822	-0.053	-9.96	9.82E-08	0.041560551	4	26319518
cg08671647	0.225	0.347	-0.123	-10.29	6.55E-08	0.027726965	4	30724564	PCDH7	1stExon;Body
cg04105342	0.239	0.37	-0.131	-12.975	3.41E-09	0.00144362	4	30724841	PCDH7	1stExon;Body		Y
cg05431842	0.303	0.43	-0.127	-10.012	9.21E-08	0.038973715	4	30724915	PCDH7	1stExon;Body		Y
cg04710179	0.511	0.592	-0.081	-11.528	1.56E-08	0.00661859	4	37891376	TBC1D1	TSS1500		Y
cg22078179	0.653	0.768	-0.116	-11.466	1.67E-08	0.007084773	4	39063989	KLHL5	5'UTR;1stExon		Y	Y
cg03848857	0.738	0.835	-0.097	-10.217	7.16E-08	0.030300088	4	52861702	LRRC66	Body
cg25539074	0.772	0.928	-0.156	-11.729	1.25E-08	0.005308155	4	54951501			Y	Y
cg25313468	0.338	0.487	-0.148	-9.831	1.15E-07	0.048845281	4	57773308	REST	TSS1500		Y
cg27372994	0.478	0.327	0.151	14.876	5.68E-10	0.00024051	4	70080453	UGT2B11	TSS200		Y
cg07868155	0.531	0.679	-0.148	-12.761	4.23E-09	0.001792204	4	74864709	CXCL5	TSS1500
cg01128025	0.675	0.896	-0.221	-15.071	4.78E-10	0.000202353	4	75588405			Y	Y	Y
cg17512133	0.78	0.889	-0.109	-12.327	6.62E-09	0.002800931	4	77973813	CCNI	Body	Y	Y
cg12020230	0.753	0.894	-0.141	-10.548	4.80E-08	0.020339544	4	78432901	CXCL13	TSS200	Y	Y
cg02256198	0.868	0.92	-0.052	-9.946	9.99E-08	0.04231578	4	81306753	C4orf22	Body
cg22884714	0.722	0.809	-0.087	-10.457	5.35E-08	0.02266328	4	85505574	CDS1	Body
cg21533216	0.573	0.732	-0.159	-9.862	1.11E-07	0.046992007	4	89442132			Y	Y
cg15675184	0.759	0.857	-0.098	-10.949	3.00E-08	0.012721591	4	90167616	GPRIN3	3'UTR		Y
cg22902161	0.812	0.9	-0.087	-13.396	2.25E-09	0.000952483	4	94683967	GRID2	Body	Y	Y
cg03024478	0.672	0.767	-0.095	-11.736	1.24E-08	0.005267366	4	96090330	UNC5C	3'UTR
cg10528218	0.534	0.625	-0.091	-9.835	1.15E-07	0.048559052	4	96361328	UNC5C	Body		Y
cg24807169	0.541	0.661	-0.12	-10.66	4.21E-08	0.017827589	4	101439954	EMCN	TSS1500
cg20086219	0.23	0.09	0.14	13.724	1.64E-09	0.000694506	4	105982613				Y
cg23888238	0.768	0.886	-0.119	-11.914	1.03E-08	0.004343428	4	109192755			Y	Y
cg23646776	0.357	0.224	0.133	10.756	3.76E-08	0.015928321	4	111536970
cg07790170	0.495	0.246	0.249	11.636	1.39E-08	0.005876462	4	111537570
cg13736376	0.42	0.276	0.144	12.354	6.43E-09	0.002724212	4	111539291	PITX2	Body		Y
cg20291436	0.305	0.097	0.208	12.892	3.70E-09	0.001568573	4	111539352	PITX2	Body	Y	Y
cg13193239	0.339	0.251	0.088	12.271	7.02E-09	0.002972837	4	111539479	PITX2	Body
cg16546442	0.321	0.247	0.074	10.088	8.38E-08	0.035481945	4	111539907	PITX2	Body
cg10055501	0.479	0.24	0.239	15.15	4.46E-10	0.000188965	4	111540657	PITX2	Body	Y	Y
cg03144922	0.531	0.357	0.174	9.962	9.79E-08	0.041447375	4	111540992	PITX2	Body	Y	Y
cg22914729	0.416	0.281	0.134	10.285	6.59E-08	0.027891268	4	111541339	PITX2	Body			Y
cg05030680	0.342	0.1	0.241	17.94	4.67E-11	1.98E-05	4	111542366	PITX2	Body		Y
cg16184803	0.393	0.246	0.147	13.975	1.29E-09	0.000547594	4	111542444	PITX2	Body		Y
cg22717014	0.356	0.07	0.286	17.174	8.39E-11	3.55E-05	4	111542473	PITX2	Body		Y
cg09781994	0.385	0.192	0.193	9.998	9.37E-08	0.039669861	4	111548118	PITX2	Body		Y
cg24005685	0.384	0.139	0.245	11.678	1.32E-08	0.005608696	4	111549880	PITX2	Body	Y	Y
cg13891220	0.467	0.288	0.179	17.896	4.83E-11	2.04E-05	4	111549953	PITX2	Body	Y	Y
cg19370653	0.334	0.099	0.235	16.272	1.73E-10	7.31E-05	4	111550040	PITX2	Body	Y	Y
cg10682299	0.343	0.125	0.218	17.31	7.55E-11	3.20E-05	4	111550154	PITX2	Body		Y
cg21299542	0.309	0.122	0.187	16.968	9.86E-11	4.17E-05	4	111550407	PITX2	Body		Y
cg03184290	0.372	0.062	0.31	14.438	8.43E-10	0.000356858	4	111550666	PITX2	Body	Y	Y
cg26831119	0.458	0.114	0.345	14.175	1.07E-09	0.000454263	4	111550830	PITX2	Body	Y	Y
cg00692611	0.32	0.09	0.23	14.694	6.68E-10	0.000282887	4	111551139	PITX2	Body	Y	Y
cg02725370	0.273	0.03	0.243	14.463	8.24E-10	0.000348776	4	111551829	PITX2	Body	Y	Y
cg26708319	0.31	0.059	0.251	14.751	6.35E-10	0.000268774	4	111552040	PITX2	Body	Y	Y
cg03943773	0.3	0.085	0.215	15.064	4.81E-10	0.000203643	4	111552308	PITX2	Body		Y
cg24925400	0.424	0.179	0.245	17.006	9.57E-11	4.05E-05	4	111552353	PITX2	Body		Y
cg05581451	0.411	0.162	0.249	19.237	1.82E-11	7.71E-06	4	111553999	PITX2	Body		Y
cg09854515	0.464	0.282	0.181	12.627	4.85E-09	0.002053792	4	111554385	PITX2	5'UTR	Y	Y
cg18501555	0.386	0.161	0.225	16.283	1.71E-10	7.24E-05	4	111554966	PITX2	5'UTR	Y	Y
cg09169953	0.256	0.11	0.146	16.82	1.11E-10	4.69E-05	4	111555102	PITX2	5'UTR		Y
cg01610231	0.354	0.098	0.256	21.038	5.41E-12	2.29E-06	4	111555314	PITX2	5'UTR		Y
cg23663774	0.224	0.028	0.196	12.957	3.47E-09	0.001470745	4	111555440	PITX2	5'UTR	Y	Y
cg19909239	0.369	0.171	0.198	15.244	4.11E-10	0.000174005	4	111555503	PITX2	5'UTR		Y
cg06842954	0.362	0.092	0.27	12.147	8.00E-09	0.003387946	4	111559066	PITX2	TSS1500		Y
cg14056644	0.315	0.203	0.113	10.564	4.71E-08	0.019959318	4	111559105	PITX2	TSS1500		Y
cg16041686	0.245	0.136	0.11	11.848	1.10E-08	0.004664708	4	111560462
cg17242937	0.524	0.28	0.244	16.959	9.93E-11	4.20E-05	4	111561114			Y	Y
cg03148184	0.402	0.194	0.208	17.462	6.71E-11	2.84E-05	4	111562513				Y
cg27183679	0.102	0.024	0.077	11.78	1.19E-08	0.005019048	4	111562545
cg22183243	0.26	0.111	0.149	11.923	1.02E-08	0.004300786	4	112709328				Y
cg15680288	0.186	0.047	0.139	12.436	5.91E-09	0.00250067	4	112709411			Y	Y
cg03476195	0.186	0.097	0.089	14.542	7.66E-10	0.000324427	4	113970745	ANK2	TSS200;Body
cg26796245	0.114	0.036	0.078	13.743	1.61E-09	0.000682286	4	113970820	ANK2	5'UTR;1stExon;Body		Y
cg26147311	0.771	0.875	-0.105	-10.27	6.71E-08	0.02840427	4	114748506				Y
cg13042918	0.67	0.852	-0.182	-11.656	1.36E-08	0.005745376	4	119948542	SYNPO2	Body		Y
cg14389884	0.856	0.93	-0.074	-11.289	2.04E-08	0.00863365	4	120239158	FABP2	3'UTR
cg00957698	0.727	0.886	-0.158	-11.098	2.53E-08	0.010721751	4	121991345	C4orf31	5'UTR	Y	Y
cg23574427	0.435	0.594	-0.159	-9.877	1.09E-07	0.046093429	4	122746245	BBS7;CCNA2	3'UTR;TSS1500
cg09646593	0.78	0.896	-0.116	-10.064	8.63E-08	0.036530267	4	125631168	ANKRD50	5'UTR;Body		Y
cg07580563	0.702	0.901	-0.199	-15.099	4.66E-10	0.000197513	4	129279789				Y
cg14528046	0.705	0.855	-0.149	-12.087	8.52E-09	0.003607936	4	129781682	PHF17	Body		Y
cg23805120	0.814	0.89	-0.076	-11.993	9.42E-09	0.003989498	4	134382920
cg21198300	0.535	0.744	-0.209	-15.312	3.87E-10	0.000164062	4	140429869	SETD7	3'UTR	Y	Y
cg02409722	0.658	0.791	-0.133	-10.029	9.02E-08	0.038180045	4	140429978	SETD7	3'UTR
cg19577074	0.655	0.772	-0.117	-10.383	5.85E-08	0.024773013	4	152405174	FAM160A1	5'UTR
cg08167110	0.49	0.671	-0.182	-15.971	2.21E-10	9.37E-05	4	152543520	FAM160A1	Body	Y	Y
cg01181485	0.633	0.693	-0.06	-10.119	8.06E-08	0.034141796	4	153454027	FBXW7	5'UTR
cg09527687	0.369	0.574	-0.204	-11.321	1.97E-08	0.008334274	4	153549242	TMEM154	3'UTR	Y	Y
cg14824732	0.153	0.366	-0.212	-11.058	2.65E-08	0.011230651	4	153856547
cg02032558	0.28	0.459	-0.179	-12.84	3.91E-09	0.001654487	4	155662438				Y
cg11663667	0.152	0.298	-0.146	-11.603	1.44E-08	0.006092533	4	155662515				Y
cg06742678	0.566	0.771	-0.206	-13.617	1.82E-09	0.000768995	4	158478835			Y	Y
cg05881697	0.519	0.706	-0.186	-10.539	4.85E-08	0.020554254	4	170679725	C4orf27	TSS1500	Y	Y	Y
cg22605415	0.158	0.321	-0.163	-11.679	1.32E-08	0.005602962	4	175135997				Y
cg14231974	0.666	0.782	-0.116	-11.253	2.13E-08	0.008998413	4	183247161	ODZ3	Body	Y	Y
cg10992201	0.743	0.854	-0.112	-10.577	4.65E-08	0.01966688	4	183247234	ODZ3	Body	Y	Y
cg11760342	0.925	0.774	0.151	10.698	4.02E-08	0.01703368	4	183290122	ODZ3	Body		Y
cg21331228	0.672	0.83	-0.158	-11.376	1.85E-08	0.007838318	4	185874781
cg17161048	0.523	0.645	-0.122	-10.339	6.17E-08	0.026116126	4	186007412
cg04348265	0.489	0.334	0.155	14.568	7.49E-10	0.00031714	4	186733060	SORBS2	5'UTR;1stExon;TSS1500	Y	Y
cg18566313	0.791	0.563	0.228	9.829	1.16E-07	0.04896981	4	186733428	SORBS2	TSS200;5'UTR;TSS1500	Y	Y
cg17678847	0.761	0.828	-0.067	-10.659	4.21E-08	0.017834733	4	186933824				Y
cg01203651	0.68	0.83	-0.15	-10.816	3.51E-08	0.014847613	4	187762256
cg18870085	0.88	0.791	0.089	11.74	1.24E-08	0.005244934	4	187985253
cg13866688	0.627	0.723	-0.097	-12.436	5.91E-09	0.002501464	4	188045495
cg27049827	0.514	0.645	-0.131	-11.048	2.68E-08	0.011352359	4	189376729
cg11298144	0.863	0.921	-0.058	-12.712	4.45E-09	0.001883374	5	155199	PLEKHG4B	Body
cg23484912	0.853	0.924	-0.071	-11.307	2.00E-08	0.008466645	5	273055	PDCD6	Body		Y
cg24688690	0.498	0.575	-0.078	-11.438	1.73E-08	0.007312697	5	345850	AHRR	Body		Y
cg09084391	0.622	0.782	-0.161	-10.537	4.87E-08	0.020603589	5	346247	AHRR	Body		Y
cg21161138	0.683	0.776	-0.093	-11.133	2.43E-08	0.01030156	5	399360	AHRR	Body
cg23403144	0.614	0.767	-0.153	-15.043	4.90E-10	0.000207523	5	539126			Y	Y
cg19741148	0.777	0.895	-0.118	-12.936	3.55E-09	0.001502049	5	555895				Y
cg18660166	0.236	0.339	-0.103	-9.853	1.12E-07	0.047522649	5	946556
cg03264526	0.766	0.648	0.117	10.631	4.35E-08	0.018430796	5	958837
cg07406498	0.674	0.794	-0.12	-12.027	9.09E-09	0.00384779	5	969899				Y
cg13674369	0.744	0.878	-0.134	-16.218	1.80E-10	7.64E-05	5	969918				Y
cg04131890	0.657	0.847	-0.191	-12.327	6.62E-09	0.002802349	5	969939			Y	Y
cg22158992	0.558	0.739	-0.182	-18.425	3.26E-11	1.38E-05	5	1021831	NKD2	Body	Y	Y
cg17583490	0.753	0.839	-0.085	-11.525	1.57E-08	0.006635187	5	1124711
cg08888487	0.757	0.912	-0.156	-14.015	1.25E-09	0.000527538	5	1124759
cg04303439	0.767	0.877	-0.11	-10.565	4.71E-08	0.019946919	5	1124847
cg06609496	0.679	0.78	-0.1	-10.098	8.27E-08	0.035027171	5	1174426
cg22182137	0.715	0.805	-0.09	-11.829	1.12E-08	0.004762236	5	1390235				Y	Y
cg26225478	0.754	0.888	-0.134	-12.458	5.77E-09	0.002445087	5	1506445	LPCAT1	Body
cg15200711	0.68	0.902	-0.222	-11.917	1.02E-08	0.004328922	5	1507775	LPCAT1	Body		Y
cg10160125	0.716	0.79	-0.074	-11.207	2.24E-08	0.009472147	5	1640611
cg24585422	0.662	0.747	-0.085	-11.687	1.31E-08	0.005557359	5	1866188
cg02369450	0.965	0.769	0.196	10.723	3.91E-08	0.016554217	5	1950212
cg02534659	0.856	0.608	0.248	10.753	3.77E-08	0.015977519	5	2112561				Y
cg08846459	0.859	0.918	-0.059	-13.22	2.67E-09	0.001132277	5	2176047
cg11020475	0.7	0.907	-0.207	-15.824	2.50E-10	0.000105979	5	2180418			Y	Y
cg02663909	0.805	0.897	-0.092	-12.912	3.63E-09	0.001537641	5	2180505				Y
cg04273573	0.882	0.662	0.22	15.535	3.20E-10	0.000135399	5	2197265				Y
cg04115185	0.959	0.652	0.307	10.231	7.04E-08	0.029791595	5	2279124			Y	Y
cg00099094	0.663	0.563	0.099	12.521	5.41E-09	0.002291863	5	2334514				Y
cg09115607	0.68	0.829	-0.149	-10.659	4.21E-08	0.017838382	5	2442958					Y
cg23251701	0.66	0.471	0.188	12.684	4.58E-09	0.001938273	5	2537228
cg00319661	0.91	0.558	0.352	11.123	2.46E-08	0.010424579	5	2632178			Y	Y
cg25365014	0.795	0.503	0.292	11.174	2.32E-08	0.009834213	5	2727713			Y	Y
cg27345924	0.799	0.509	0.29	12.431	5.94E-09	0.002515117	5	2727758			Y	Y
cg17495250	0.491	0.331	0.16	10.656	4.23E-08	0.017906483	5	2727907				Y
cg24588339	0.423	0.194	0.229	12.785	4.13E-09	0.001747701	5	2738626			Y	Y
cg08239858	0.254	0.122	0.131	14.705	6.62E-10	0.000280292	5	2739131
cg16072192	0.23	0.07	0.16	11.171	2.33E-08	0.009874285	5	2741047
cg04517282	0.267	0.111	0.156	10.183	7.46E-08	0.031573302	5	2743260			Y	Y
cg26195356	0.5	0.227	0.272	11.751	1.22E-08	0.005178142	5	2743601				Y
cg16512661	0.469	0.27	0.199	11.443	1.72E-08	0.007271988	5	2743620				Y
cg11412466	0.289	0.106	0.184	9.944	1.00E-07	0.042405122	5	2743655			Y	Y
cg03570636	0.252	0.107	0.145	10.685	4.09E-08	0.017313106	5	2753375	C5orf38	Body
cg12860686	0.328	0.078	0.25	13.013	3.28E-09	0.001390229	5	2753876	C5orf38	Body	Y	Y
cg18652721	0.321	0.089	0.233	11.117	2.48E-08	0.010492812	5	2754074	C5orf38	Body	Y	Y
cg18693345	0.299	0.097	0.201	9.972	9.67E-08	0.040931644	5	2754148	C5orf38	Body	Y	Y
cg04509074	0.247	0.061	0.186	12.227	7.35E-09	0.00311388	5	2754274	C5orf38	Body	Y	Y
cg21629500	0.267	0.051	0.216	12.798	4.07E-09	0.001725228	5	2754753	C5orf38	Body	Y	Y
cg27355724	0.166	0.079	0.087	11.377	1.85E-08	0.007827227	5	2757457				Y
cg21982455	0.453	0.165	0.288	19.632	1.38E-11	5.86E-06	5	2757976			Y	Y
cg24907814	0.396	0.207	0.189	14.581	7.40E-10	0.000313164	5	2758088			Y	Y
cg07040303	0.284	0.146	0.138	14.919	5.47E-10	0.000231449	5	2915185			Y	Y
cg21081803	0.418	0.235	0.183	15.446	3.45E-10	0.000146148	5	2915236			Y	Y
cg00107916	0.904	0.695	0.209	11.555	1.52E-08	0.006424287	5	3188066				Y
cg15869649	0.355	0.222	0.133	10.663	4.19E-08	0.017757966	5	3198175
cg04131792	0.747	0.879	-0.133	-10.023	9.08E-08	0.038440867	5	3320943			Y	Y
cg17496661	0.646	0.987	-0.341	-16.796	1.13E-10	4.78E-05	5	3326343			Y	Y
cg14100362	0.687	0.864	-0.177	-11.977	9.58E-09	0.004057405	5	3326444			Y	Y
cg18443437	0.434	0.608	-0.174	-10.649	4.27E-08	0.018061938	5	3326731
cg11566520	0.729	0.866	-0.137	-11.256	2.12E-08	0.008965439	5	3327977			Y	Y
cg10613707	0.69	0.538	0.152	9.924	1.03E-07	0.043471369	5	3394463				Y
cg07195851	0.555	0.709	-0.154	-13.126	2.93E-09	0.001242435	5	3517522			Y	Y
cg01549315	0.548	0.395	0.153	12.6	4.99E-09	0.002112348	5	3589702			Y	Y
cg03834286	0.333	0.122	0.212	13.964	1.31E-09	0.000553117	5	3590482			Y	Y
cg13379794	0.202	0.092	0.11	12.88	3.75E-09	0.00158846	5	3590590				Y
cg04980590	0.237	0.088	0.149	13.449	2.14E-09	0.000905201	5	3590820				Y
cg19814981	0.495	0.242	0.253	16.693	1.23E-10	5.20E-05	5	3592435			Y	Y
cg09703679	0.395	0.185	0.21	12.101	8.40E-09	0.003554987	5	3592464			Y	Y
cg09382127	0.387	0.169	0.218	13.518	2.00E-09	0.000846699	5	3592466			Y	Y
cg26425305	0.309	0.165	0.145	10.446	5.43E-08	0.022985758	5	3592526				Y
cg25308508	0.441	0.185	0.256	13.837	1.47E-09	0.000623646	5	3592638				Y
cg14836602	0.412	0.184	0.228	13.563	1.91E-09	0.000810259	5	3592718				Y
cg14223293	0.315	0.116	0.198	11.084	2.57E-08	0.010899233	5	3602272				Y
cg06585708	0.194	0.05	0.145	10.224	7.10E-08	0.030044469	5	3602413				Y
cg03602321	0.715	0.806	-0.091	-10.549	4.80E-08	0.020330055	5	3962083
cg20760609	0.923	0.992	-0.069	-11.149	2.39E-08	0.010125006	5	3962310				Y
cg02443126	0.777	0.892	-0.115	-12.772	4.19E-09	0.001772377	5	3962365
cg13910651	0.809	0.958	-0.149	-12.989	3.36E-09	0.001423166	5	3962477				Y
cg11354603	0.83	0.606	0.224	9.996	9.39E-08	0.039758627	5	4230769
cg18083764	0.779	0.608	0.171	11.166	2.34E-08	0.009923783	5	4230848				Y
cg17623793	0.805	0.675	0.13	9.935	1.01E-07	0.042852828	5	4230872				Y
cg14954582	0.772	0.583	0.189	10.047	8.81E-08	0.037296319	5	4519548			Y	Y
cg20772375	0.484	0.605	-0.122	-10.007	9.26E-08	0.039209496	5	5495359
cg18644703	0.076	0.336	-0.26	-12.018	9.18E-09	0.003886334	5	5887068				Y
cg16612423	0.731	0.9	-0.169	-10.021	9.10E-08	0.038543092	5	6491884	UBE2QL1	3'UTR
cg24542200	0.842	0.893	-0.051	-10.053	8.75E-08	0.037054446	5	6580363				Y	Y
cg07592216	0.585	0.692	-0.107	-10.33	6.24E-08	0.026402262	5	7293155
cg12298259	0.744	0.852	-0.109	-12.086	8.53E-09	0.003611348	5	12636281				Y
cg25585967	0.714	0.882	-0.167	-10.596	4.54E-08	0.01922229	5	14452105	TRIO	Body		Y
cg03845852	0.681	0.873	-0.192	-11.154	2.38E-08	0.010061949	5	19886414	CDH18	5'UTR	Y	Y
cg04607251	0.759	0.929	-0.17	-12.474	5.68E-09	0.002405898	5	19886482	CDH18	5'UTR	Y	Y
cg10938393	0.746	0.861	-0.116	-11.897	1.04E-08	0.004422016	5	32171158	GOLPH3	Body	Y	Y
cg13356709	0.747	0.855	-0.108	-9.865	1.10E-07	0.046779271	5	35338762				Y
cg24773493	0.763	0.917	-0.154	-10.627	4.37E-08	0.0185195	5	36154983	SKP2	Body	Y	Y
cg12543918	0.729	0.812	-0.083	-9.899	1.06E-07	0.044863272	5	38403957	EGFLAM	Body;5'UTR;1stExon		Y
cg02069243	0.621	0.792	-0.171	-12.277	6.98E-09	0.002953899	5	39369856			Y	Y
cg26277754	0.27	0.46	-0.19	-11.596	1.45E-08	0.006140774	5	50673033			Y	Y
cg10536898	0.324	0.593	-0.269	-17.46	6.72E-11	2.84E-05	5	50673227			Y	Y
cg04022561	0.122	0.356	-0.235	-12.929	3.57E-09	0.001511539	5	50673245			Y	Y
cg22115076	0.196	0.44	-0.244	-11.427	1.75E-08	0.007400507	5	50673588			Y	Y
cg05501996	0.161	0.406	-0.246	-13.941	1.34E-09	0.000565517	5	50673730			Y	Y
cg14879760	0.166	0.456	-0.29	-14.264	9.88E-10	0.000418398	5	50673965				Y
cg09868598	0.231	0.5	-0.269	-13.513	2.01E-09	0.0008502	5	50674015			Y	Y
cg27360685	0.113	0.237	-0.124	-13.118	2.96E-09	0.001252044	5	50683847	ISL1	Body
cg26650951	0.211	0.394	-0.183	-11.565	1.50E-08	0.006349483	5	50686147	ISL1	Body	Y	Y
cg17686487	0.189	0.436	-0.246	-11.821	1.13E-08	0.004799095	5	50686281	ISL1	Body	Y	Y
cg26293019	0.28	0.469	-0.189	-14.081	1.17E-09	0.000495932	5	50688913	ISL1	Body	Y	Y
cg24549912	0.303	0.484	-0.181	-10.173	7.55E-08	0.03195057	5	50692281			Y	Y
cg15814504	0.075	0.313	-0.239	-9.837	1.15E-07	0.048491281	5	50694985
cg00569447	0.149	0.344	-0.195	-10.002	9.32E-08	0.039471098	5	50695224
cg16266763	0.605	0.772	-0.168	-9.963	9.78E-08	0.041401516	5	53999702				Y
cg20451680	0.364	0.509	-0.145	-10.372	5.93E-08	0.025099488	5	54281336	ESM1	1stExon	Y	Y
cg20673840	0.411	0.537	-0.126	-10.292	6.53E-08	0.027664507	5	54281362	ESM1	1stExon;5'UTR		Y
cg21180956	0.287	0.408	-0.121	-10.528	4.92E-08	0.020838194	5	54281478	ESM1	TSS200
cg22495322	0.848	0.554	0.294	11.709	1.28E-08	0.005420889	5	59619821	PDE4D	5'UTR	Y	Y
cg04476427	0.707	0.844	-0.137	-10.46	5.34E-08	0.022599027	5	60582883				Y
cg23111196	0.768	0.901	-0.133	-9.976	9.62E-08	0.040725854	5	60603263			Y	Y
cg10166889	0.67	0.483	0.187	11.624	1.41E-08	0.005953806	5	61028374			Y	Y
cg01781963	0.808	0.656	0.152	10.607	4.48E-08	0.018968952	5	61028748				Y
cg15663823	0.778	0.905	-0.126	-10.816	3.51E-08	0.014844785	5	64103336	SDCCAG10	Body
cg02284297	0.851	0.928	-0.077	-11.492	1.63E-08	0.006883404	5	65114084	NLN	Body
cg00277936	0.848	0.969	-0.121	-10.099	8.27E-08	0.035013477	5	66323234	MAST4	Body		Y
cg22556768	0.803	0.91	-0.107	-10.495	5.12E-08	0.021673432	5	66586585			Y	Y
cg16153168	0.667	0.835	-0.168	-10.149	7.77E-08	0.032902047	5	68114337			Y	Y
cg16667631	0.202	0.126	0.076	10.16	7.67E-08	0.032473613	5	72597316
cg04720348	0.673	0.846	-0.173	-16.366	1.60E-10	6.76E-05	5	72922873	RGNEF	5'UTR		Y
cg00081602	0.797	0.933	-0.136	-11.213	2.22E-08	0.009412511	5	72922957	RGNEF	5'UTR		Y
cg06393998	0.803	0.941	-0.138	-13.532	1.97E-09	0.000834982	5	74531185	ANKRD31	Body	Y	Y
cg10885139	0.761	0.921	-0.16	-13.41	2.22E-09	0.000939869	5	76111995			Y	Y
cg09496599	0.828	0.908	-0.08	-13.202	2.72E-09	0.001152735	5	80383224	RASGRF2	Body
cg11906131	0.745	0.864	-0.119	-11.274	2.08E-08	0.008786855	5	80623934	RNU5E;RNU5D	Body		Y
cg00580752	0.652	0.745	-0.092	-10.054	8.74E-08	0.036987326	5	80655015	RNU5E;RNU5D;ACOT12	Body		Y
cg26604895	0.64	0.791	-0.151	-11.437	1.73E-08	0.007322312	5	89842121			Y	Y
cg10850823	0.65	0.825	-0.175	-13.509	2.02E-09	0.000853811	5	91988522			Y	Y
cg11271171	0.742	0.526	0.216	10.051	8.77E-08	0.037125856	5	94124467	MCTP1	Body
cg10177154	0.858	0.733	0.125	9.932	1.02E-07	0.043051542	5	95858534
cg10875627	0.762	0.831	-0.068	-10.98	2.90E-08	0.012283149	5	99993323
cg11205636	0.531	0.633	-0.102	-11.031	2.74E-08	0.011580961	5	107108407
cg18466162	0.829	0.894	-0.065	-10.706	3.99E-08	0.0168894	5	114792873
cg23915769	0.144	0.395	-0.251	-10.581	4.62E-08	0.019553851	5	115297488	LVRN	TSS1500	Y	Y
cg10199250	0.241	0.409	-0.168	-10.617	4.43E-08	0.018750005	5	115297690	LVRN	TSS1500	Y	Y
cg01256539	0.551	0.674	-0.124	-12.392	6.18E-09	0.002617866	5	119802022	PRR16	5'UTR	Y	Y
cg22147546	0.922	0.811	0.11	10.206	7.25E-08	0.030691683	5	122544603
cg25980539	0.809	0.919	-0.11	-13.731	1.63E-09	0.000689875	5	123090970				Y
cg22488797	0.278	0.088	0.19	13.753	1.60E-09	0.000675377	5	134363324
cg26509691	0.305	0.14	0.165	15.072	4.78E-10	0.00020234	5	134363516	PITX1	3'UTR
cg02037307	0.557	0.238	0.319	14.517	7.84E-10	0.000331963	5	134363562	PITX1	3'UTR
cg08206318	0.425	0.241	0.184	13.313	2.44E-09	0.001032949	5	134363637	PITX1	3'UTR
cg22827250	0.47	0.241	0.23	12.598	5.00E-09	0.002115351	5	134363823	PITX1	3'UTR
cg04223420	0.419	0.166	0.254	14.706	6.61E-10	0.000279859	5	134363877	PITX1	3'UTR
cg07274716	0.418	0.167	0.251	13.069	3.10E-09	0.001314297	5	134363973	PITX1	3'UTR
cg00396667	0.401	0.105	0.296	12.591	5.03E-09	0.002131112	5	134364387	PITX1	3'UTR
cg03347590	0.315	0.14	0.175	10.819	3.49E-08	0.014788809	5	134366162	PITX1	Body
cg07162551	0.845	0.919	-0.074	-12.119	8.24E-09	0.003490169	5	135517069	SMAD5	3'UTR
cg15710554	0.71	0.781	-0.071	-10.077	8.49E-08	0.035947973	5	138497336	SIL1	5'UTR
cg24119717	0.662	0.769	-0.107	-10.674	4.14E-08	0.017524555	5	139488731			Y	Y
cg06627334	0.667	0.739	-0.071	-10.475	5.24E-08	0.022180179	5	141339748	PCDH12	TSS1500
cg17854544	0.669	0.766	-0.097	-10.923	3.10E-08	0.013112936	5	141344968	RNF14	TSS1500			Y
cg25781210	0.854	0.956	-0.102	-10.541	4.85E-08	0.020518976	5	142610141				Y
cg09546802	0.402	0.503	-0.101	-10.369	5.95E-08	0.025198735	5	145215546	PRELID2	TSS1500		Y
cg22714668	0.609	0.782	-0.174	-10.911	3.14E-08	0.013299391	5	145453107				Y
cg25132276	0.818	0.985	-0.167	-11.656	1.36E-08	0.005745042	5	149546087	CDX1	TSS1500	Y	Y
cg17512474	0.811	0.918	-0.107	-12.335	6.56E-09	0.002777851	5	149546335	CDX1	TSS200
cg18424208	0.818	0.924	-0.106	-9.878	1.09E-07	0.046043695	5	149546337	CDX1	TSS200
cg11117637	0.832	0.939	-0.107	-10.369	5.95E-08	0.025192071	5	149546366	CDX1	1stExon;5'UTR
cg16422884	0.856	0.93	-0.075	-10.721	3.92E-08	0.016587703	5	152352468				Y
cg16645907	0.797	0.847	-0.05	-9.864	1.11E-07	0.046867628	5	154092360	LARP1	TSS200
cg01992684	0.751	0.831	-0.079	-10.995	2.85E-08	0.012070031	5	154147579	LARP1	Body		Y
cg27331554	0.721	0.867	-0.146	-10.899	3.18E-08	0.013484034	5	156763290	CYFIP2	Body	Y	Y
cg07591530	0.668	0.774	-0.106	-12.292	6.87E-09	0.002907467	5	159614282	FABP6	TSS200		Y
cg02545583	0.408	0.537	-0.129	-10.085	8.41E-08	0.035609822	5	165751842			Y	Y
cg07474269	0.532	0.723	-0.191	-11.149	2.39E-08	0.010117727	5	166722513	ODZ2	Body	Y	Y
cg11860075	0.816	0.879	-0.063	-10.114	8.12E-08	0.034380457	5	168192171	SLIT3	Body
cg18458373	0.831	0.898	-0.068	-12.627	4.85E-09	0.002054681	5	169483281	DOCK2	Body
cg26941823	0.579	0.673	-0.094	-10.146	7.81E-08	0.033057873	5	171569243	STK10	Body
cg03534504	0.622	0.81	-0.188	-10.529	4.91E-08	0.020809209	5	171594998	STK10	Body		Y
cg04812726	0.739	0.851	-0.112	-10.871	3.29E-08	0.013921305	5	171875049	SH3PXD2B	Body		Y
cg05033560	0.806	0.916	-0.11	-10.312	6.38E-08	0.026998023	5	172173145
cg06911974	0.827	0.904	-0.077	-11.428	1.75E-08	0.007391825	5	172260464	ERGIC1	TSS1500		Y
cg02855432	0.551	0.656	-0.105	-10.187	7.42E-08	0.03140919	5	172260641	ERGIC1	TSS1500	Y	Y	Y
cg26432459	0.629	0.765	-0.135	-9.874	1.09E-07	0.046258211	5	172279819	ERGIC1	Body		Y
cg01018477	0.362	0.573	-0.211	-10.369	5.95E-08	0.025202152	5	172658226				Y
cg07798980	0.33	0.518	-0.188	-11.725	1.26E-08	0.005327567	5	172659241	NKX2-5	3'UTR
cg24767237	0.496	0.659	-0.163	-14.269	9.84E-10	0.000416703	5	172662724	NKX2-5	TSS1500
cg07383092	0.217	0.512	-0.295	-12.322	6.65E-09	0.002816727	5	172663058	NKX2-5	TSS1500
cg26206948	0.316	0.486	-0.17	-10.559	4.74E-08	0.020070608	5	172663731	NKX2-5	TSS1500
cg21165027	0.245	0.393	-0.148	-10.183	7.45E-08	0.031560339	5	172663784	NKX2-5	TSS1500
cg04436554	0.346	0.633	-0.287	-10.442	5.45E-08	0.023075548	5	172669976
cg19506433	0.603	0.761	-0.159	-11.287	2.05E-08	0.008660671	5	172670518
cg21983520	0.787	0.67	0.117	10.827	3.46E-08	0.014647245	5	175526951	FAM153B	Body
cg19027636	0.587	0.762	-0.174	-10.963	2.96E-08	0.012515616	5	176558658	NSD1	TSS1500
cg07219425	0.736	0.801	-0.065	-10.263	6.77E-08	0.028646203	5	177482829
cg25462190	0.696	0.762	-0.066	-10.208	7.23E-08	0.030613122	5	177547067	N4BP3	Body
cg24187797	0.672	0.564	0.108	10.711	3.96E-08	0.016780848	5	177571022	RMND5B	Body		Y
cg25314111	0.827	0.915	-0.087	-10.892	3.21E-08	0.013584903	5	178204356	AACSL	TSS1500
cg14604522	0.766	0.869	-0.103	-10.575	4.65E-08	0.019699493	5	178577570	ADAMTS2	Body			Y
cg15906761	0.661	0.822	-0.161	-12.765	4.21E-09	0.001783595	5	178623035	ADAMTS2	Body		Y
cg17745098	0.818	0.926	-0.108	-10.42	5.60E-08	0.023715558	5	178684498	ADAMTS2	Body
cg00508855	0.682	0.849	-0.166	-10.59	4.57E-08	0.019358664	5	179287084	C5orf45	TSS1500	Y	Y	Y
cg06570125	0.618	0.764	-0.146	-15.174	4.37E-10	0.000184934	5	179723634				Y
cg11539857	0.649	0.868	-0.219	-12.46	5.76E-09	0.002439408	6	436594				Y	Y
cg11945668	0.585	0.81	-0.226	-12.83	3.95E-09	0.001671419	6	436905			Y	Y	Y
cg02153286	0.68	0.906	-0.226	-10.908	3.15E-08	0.01333692	6	436928			Y	Y
cg11797364	0.588	0.966	-0.378	-14.851	5.81E-10	0.000245827	6	436969			Y	Y
cg20223322	0.843	0.687	0.156	12.199	7.57E-09	0.003205598	6	475353
cg13525071	0.934	0.784	0.15	14.226	1.02E-09	0.000433528	6	475375				Y
cg07449499	0.653	0.549	0.104	12.175	7.77E-09	0.003289498	6	939195				Y
cg03283080	0.578	0.449	0.129	10.119	8.07E-08	0.034155008	6	1309779
cg17842822	0.347	0.205	0.142	11.128	2.45E-08	0.010363527	6	1310485
cg08459746	0.616	0.799	-0.183	-10.551	4.79E-08	0.020269002	6	1347277			Y	Y
cg22376758	0.851	0.655	0.197	11.35	1.91E-08	0.008069943	6	2892050	SERPINB9	Body		Y
cg12034847	0.645	0.805	-0.161	-10.929	3.08E-08	0.013023177	6	3280558	SLC22A23	Body
cg24100307	0.74	0.903	-0.163	-11.471	1.67E-08	0.007052007	6	3748356	C6orf145	Body	Y	Y
cg14677048	0.165	0.103	0.061	9.969	9.71E-08	0.041110135	6	4282075
cg25938891	0.689	0.87	-0.181	-10.809	3.54E-08	0.014969324	6	4820670	CDYL	Body	Y	Y
cg07905696	0.43	0.509	-0.08	-10.011	9.22E-08	0.03903563	6	5026164
cg13369325	0.429	0.32	0.109	10.329	6.25E-08	0.026458625	6	5994956				Y
cg09633081	0.386	0.525	-0.139	-11.088	2.56E-08	0.010852474	6	7692342				Y
cg07747616	0.472	0.625	-0.153	-11.809	1.15E-08	0.004862408	6	7729794	BMP6	Body
cg00734931	0.603	0.84	-0.236	-12.055	8.82E-09	0.003732836	6	9116428			Y	Y
cg07570394	0.585	0.479	0.106	10.169	7.59E-08	0.032132118	6	10310401			Y	Y
cg21499175	0.75	0.904	-0.154	-18.135	4.04E-11	1.71E-05	6	11113343	HERV-FRD;LOC221710	TSS1500;Body	Y	Y
cg16582660	0.74	0.868	-0.128	-9.846	1.13E-07	0.047903169	6	11329463	NEDD9	5'UTR
cg21411084	0.747	0.825	-0.078	-11.71	1.28E-08	0.005415922	6	13771401				Y
cg08756885	0.657	0.848	-0.192	-10.154	7.73E-08	0.032711289	6	14178192				Y
cg08728118	0.781	0.921	-0.14	-13.074	3.09E-09	0.001308388	6	14965804			Y	Y
cg26797722	0.627	0.777	-0.15	-10.104	8.21E-08	0.034775632	6	15432551	JARID2	Body
cg20405742	0.663	0.816	-0.153	-12.418	6.02E-09	0.002549403	6	16933816			Y	Y
cg14442841	0.1	0.255	-0.155	-10.236	6.99E-08	0.029604746	6	20127257	MBOAT1	Body		Y
cg15121267	0.821	0.576	0.245	13.664	1.74E-09	0.000735447	6	22294766	PRL	Body	Y	Y
cg11561218	0.746	0.892	-0.146	-15.608	3.01E-10	0.000127238	6	24122547			Y	Y
cg16415819	0.676	0.855	-0.18	-11.048	2.68E-08	0.01135022	6	25232780			Y	Y
cg11111740	0.33	0.23	0.1	10.379	5.88E-08	0.024903495	6	28584288
cg21144120	0.452	0.37	0.082	10.701	4.01E-08	0.016990493	6	28661199				Y
cg16453926	0.771	0.849	-0.078	-10.266	6.74E-08	0.028557291	6	28829764
cg16959626	0.801	0.943	-0.142	-16.229	1.79E-10	7.57E-05	6	28871583	TRIM27	3'UTR		Y
cg24237397	0.711	0.813	-0.102	-10.656	4.23E-08	0.017907782	6	29141678	OR2J2	1stExon		Y
cg16527407	0.877	0.967	-0.091	-11.928	1.01E-08	0.004277711	6	29582672	GABBR1	Body	Y	Y
cg06266853	0.828	0.904	-0.076	-12.079	8.59E-09	0.003638349	6	29589707	GABBR1	Body		Y
cg24430207	0.632	0.778	-0.146	-12.386	6.22E-09	0.002635003	6	29589714	GABBR1	Body	Y	Y	Y
cg15601071	0.748	0.94	-0.192	-15.236	4.14E-10	0.000175182	6	30078080	TRIM31	Body	Y	Y
cg02255950	0.669	0.885	-0.215	-10.91	3.14E-08	0.013311602	6	30078290	TRIM31	Body	Y	Y
cg23784132	0.592	0.751	-0.159	-11.98	9.55E-09	0.004044029	6	30132471	TRIM15	Body		Y
cg07720160	0.509	0.684	-0.175	-11.991	9.45E-09	0.004000018	6	30232814	HLA-L	Body		Y	Y
cg25632840	0.726	0.86	-0.133	-12.701	4.50E-09	0.001904062	6	30540604	ABCF1	Body		Y
cg01538969	0.538	0.349	0.189	11.812	1.14E-08	0.004846614	6	30624636	DHX16	Body	Y	Y	Y
cg12669395	0.583	0.663	-0.08	-9.94	1.01E-07	0.042623368	6	30860866	DDR1	Body		Y
cg02726263	0.679	0.807	-0.128	-11.03	2.74E-08	0.011595538	6	31373660	MICA	Body	Y	Y
cg07739478	0.579	0.709	-0.129	-10.737	3.85E-08	0.016285057	6	31692234	C6orf25	Body			Y
cg24065328	0.269	0.149	0.12	11.158	2.37E-08	0.010015758	6	31744735	C6orf27	5'UTR
cg17756143	0.741	0.823	-0.082	-10.712	3.96E-08	0.016760176	6	31859707	EHMT2	Body
cg17810099	0.698	0.763	-0.065	-10.316	6.34E-08	0.026852804	6	31870990	ZBTB12	TSS1500		Y
cg08661360	0.476	0.582	-0.106	-11.518	1.58E-08	0.006692634	6	32016247	TNXB	Body		Y
cg05473289	0.562	0.686	-0.124	-12.854	3.85E-09	0.001631374	6	32016257	TNXB	Body		Y
cg13279955	0.462	0.525	-0.063	-11.068	2.62E-08	0.011104542	6	32016290	TNXB	Body		Y
cg20129073	0.637	0.748	-0.111	-14.608	7.22E-10	0.000305825	6	32027528	TNXB	Body
cg26997880	0.298	0.095	0.203	10.542	4.84E-08	0.020481194	6	32055370	TNXB	Body	Y	Y
cg11823230	0.323	0.09	0.233	13.454	2.13E-09	0.000900495	6	32055385	TNXB	Body	Y	Y
cg05483184	0.329	0.073	0.256	12.73	4.37E-09	0.001848787	6	32055393	TNXB	Body	Y	Y
cg21460606	0.279	0.018	0.261	10.56	4.73E-08	0.020045281	6	32055402	TNXB	Body	Y	Y
cg15697476	0.258	0.028	0.23	12.964	3.45E-09	0.001459646	6	32055474	TNXB	Body	Y	Y
cg02740950	0.318	0.11	0.208	12.468	5.72E-09	0.002420248	6	32055534	TNXB	Body	Y	Y
cg18178010	0.19	0.028	0.162	10.676	4.13E-08	0.017483011	6	32055629	TNXB	Body	Y	Y
cg06892049	0.296	0.171	0.125	12.065	8.73E-09	0.003694674	6	32055738	TNXB	Body		Y
cg05956076	0.641	0.778	-0.137	-9.851	1.12E-07	0.047591966	6	32074934	TNXB	5'UTR
cg24526843	0.7	0.774	-0.073	-10.22	7.13E-08	0.030202046	6	32081263
cg07885132	0.534	0.698	-0.164	-11.975	9.60E-09	0.004066683	6	32115979				Y
cg25955180	0.269	0.423	-0.154	-11.765	1.21E-08	0.005102347	6	32116538	PRRT1	3'UTR		Y
cg17272563	0.239	0.384	-0.145	-10.724	3.91E-08	0.016536084	6	32116548	PRRT1	3'UTR		Y
cg13782301	0.375	0.52	-0.145	-12.374	6.30E-09	0.002669147	6	32116875	PRRT1	3'UTR		Y
cg24125828	0.579	0.79	-0.212	-13.381	2.28E-09	0.000966551	6	32117049	PRRT1	Body
cg05767720	0.511	0.718	-0.207	-14.316	9.42E-10	0.000399005	6	32117281	PRRT1	Body
cg08424749	0.276	0.409	-0.133	-11.285	2.05E-08	0.008676692	6	32117292	PRRT1	Body		Y
cg01251971	0.703	0.745	-0.043	-11.851	1.10E-08	0.004647058	6	32185105	NOTCH4	Body
cg06012932	0.728	0.834	-0.106	-11.763	1.21E-08	0.005113789	6	32274241	C6orf10	Body	Y	Y
cg15713058	0.533	0.655	-0.121	-11.273	2.08E-08	0.008796697	6	32847499	PPP1R2P1	Body
cg07189222	0.572	0.711	-0.139	-10.493	5.13E-08	0.021709098	6	32847527	PPP1R2P1	Body	Y	Y
cg24639679	0.654	0.76	-0.107	-10.086	8.40E-08	0.035548105	6	32847590	PPP1R2P1	Body	Y	Y
cg16454316	0.716	0.8	-0.084	-11.253	2.12E-08	0.008992873	6	32847845	PPP1R2P1	Body
cg10978034	0.63	0.775	-0.145	-12.873	3.78E-09	0.001599853	6	33129988			Y	Y
cg26867987	0.791	0.886	-0.094	-12.841	3.90E-09	0.001652408	6	33131450	COL11A2	3'UTR		Y
cg17790159	0.706	0.78	-0.074	-10.423	5.58E-08	0.0236277	6	33133083	COL11A2	Body
cg13106156	0.729	0.772	-0.043	-10.115	8.10E-08	0.034300477	6	33140934	COL11A2	Body
cg14560030	0.721	0.791	-0.071	-9.872	1.10E-07	0.046398239	6	33159572	COL11A2	Body
cg22320183	0.638	0.74	-0.102	-11.568	1.50E-08	0.006331518	6	33161577	COL11A2;RXRB	TSS1500;3'UTR
cg16676655	0.828	0.869	-0.042	-10.45	5.40E-08	0.022873249	6	33383412	PHF1	Body
cg04807036	0.83	0.903	-0.073	-10.093	8.33E-08	0.035252235	6	33681788				Y
cg07705908	0.741	0.81	-0.069	-11.702	1.29E-08	0.005467327	6	34523925	SPDEF	1stExon;5'UTR
cg14562060	0.56	0.636	-0.076	-14.565	7.51E-10	0.000317894	6	35109298	TCP11	TSS200
cg26932614	0.581	0.69	-0.109	-10.308	6.40E-08	0.027116357	6	35765146	CLPS	TSS200		Y
cg18927901	0.607	0.7	-0.093	-10.22	7.13E-08	0.030189548	6	36238043	PNPLA1	5'UTR;TSS200
cg00980581	0.348	0.441	-0.093	-10.583	4.61E-08	0.019517543	6	36238095	PNPLA1	5'UTR;TSS200
cg04289385	0.226	0.316	-0.091	-10.818	3.50E-08	0.014811041	6	36355825	ETV7	TSS1500
cg24148817	0.847	0.57	0.277	9.995	9.40E-08	0.039789452	6	37461033	C6orf129	Body	Y	Y
cg03843170	0.726	0.882	-0.157	-11.286	2.05E-08	0.008670019	6	41253757	TREM1	Body	Y	Y
cg09373015	0.685	0.792	-0.106	-13.536	1.96E-09	0.000831392	6	41338895
cg10304865	0.904	0.934	-0.03	-11.334	1.94E-08	0.008212189	6	41371102
cg02404974	0.463	0.645	-0.182	-10.543	4.84E-08	0.020474945	6	41376295			Y	Y	Y
cg25953930	0.422	0.586	-0.164	-14.22	1.03E-09	0.000435844	6	41462541				Y
cg04564003	0.777	0.862	-0.085	-10.56	4.74E-08	0.020055366	6	41498325
cg23671901	0.614	0.694	-0.08	-9.893	1.07E-07	0.045194206	6	41621118	MDFI	Body
cg00904122	0.817	0.892	-0.075	-17.745	5.41E-11	2.29E-05	6	43612346	RSPH9	TSS1500		Y
cg25010508	0.329	0.44	-0.11	-9.974	9.64E-08	0.040835077	6	43726326
cg00026362	0.554	0.678	-0.124	-11.128	2.45E-08	0.01035891	6	43858741	LOC100132354	TSS200		Y
cg15420683	0.912	0.949	-0.036	-9.92	1.03E-07	0.043664259	6	44244395	TMEM151B	3'UTR
cg08626667	0.699	0.869	-0.17	-11.103	2.52E-08	0.010660551	6	46657181	TDRD6	1stExon	Y	Y	Y
cg03899914	0.732	0.814	-0.082	-11.313	1.99E-08	0.008409849	6	46721476	LOC100287718	Body
cg20116804	0.336	0.177	0.159	10.477	5.23E-08	0.022145252	6	48036212	C6orf138	1stExon
cg22720139	0.851	0.919	-0.067	-10.191	7.39E-08	0.03126878	6	52009064	MIR206	TSS200		Y
cg20617818	0.84	0.913	-0.073	-10.898	3.19E-08	0.013496131	6	68935490
cg03411791	0.781	0.855	-0.074	-10.128	7.97E-08	0.033760905	6	74168192
cg25266521	0.779	0.679	0.1	11.14	2.41E-08	0.010220533	6	78362057
cg09222422	0.351	0.178	0.173	9.917	1.04E-07	0.043829797	6	85132263				Y
cg06122871	0.556	0.289	0.267	14.539	7.69E-10	0.000325404	6	85476210				Y
cg08263708	0.423	0.268	0.155	10.455	5.37E-08	0.022722203	6	85476373				Y
cg25560696	0.381	0.125	0.257	14.33	9.30E-10	0.000393663	6	85481532			Y	Y
cg07995179	0.291	0.044	0.247	13.474	2.09E-09	0.000883548	6	85484287				Y
cg01839396	0.214	0.079	0.135	11.14	2.41E-08	0.010223758	6	85484450				Y
cg25439496	0.244	0.101	0.143	12.034	9.02E-09	0.003817658	6	85484627
cg18162583	0.282	0.103	0.179	20.677	6.84E-12	2.90E-06	6	85484717				Y
cg18231229	0.717	0.809	-0.093	-10.158	7.69E-08	0.032564721	6	90140023				Y
cg17562697	0.762	0.86	-0.098	-10.454	5.37E-08	0.022745665	6	91321801				Y
cg14635586	0.495	0.643	-0.148	-12.695	4.52E-09	0.001915249	6	91321898				Y
cg14756006	0.721	0.834	-0.113	-12.071	8.67E-09	0.003671217	6	94489271				Y
cg09705232	0.799	0.925	-0.126	-16.073	2.03E-10	8.61E-05	6	97611802	MIR548H3;C6orf167	Body		Y
cg09950916	0.211	0.077	0.134	13.762	1.58E-09	0.000669457	6	100676889			Y	Y
cg08979319	0.373	0.214	0.159	10.481	5.20E-08	0.022023517	6	100896055	SIM1	Body	Y	Y
cg00087368	0.383	0.201	0.182	12.393	6.18E-09	0.002615629	6	100896392	SIM1	Body	Y	Y
cg16565394	0.362	0.214	0.149	11.002	2.83E-08	0.011966038	6	100896674	SIM1	Body	Y	Y
cg14314744	0.269	0.098	0.17	12.958	3.47E-09	0.001469005	6	100897445	SIM1	Body	Y	Y
cg07973435	0.39	0.209	0.181	10.641	4.31E-08	0.018230923	6	100905458	SIM1	Body	Y	Y
cg04337653	0.338	0.184	0.154	9.907	1.05E-07	0.044398362	6	100905587	SIM1	Body	Y	Y
cg25006511	0.895	0.986	-0.09	-10.494	5.12E-08	0.021683619	6	105726047	PREP	Body
cg13160386	0.6	0.677	-0.078	-10.175	7.53E-08	0.031879937	6	108432439
cg02386354	0.788	0.917	-0.129	-9.857	1.12E-07	0.047265467	6	112042446	FYN	5'UTR;TSS1500	Y	Y
cg21888059	0.725	0.89	-0.165	-14.944	5.35E-10	0.000226442	6	112042632	FYN	5'UTR;TSS1500	Y	Y
cg25325257	0.641	0.831	-0.19	-13.03	3.23E-09	0.001366013	6	112272685				Y
cg01359329	0.757	0.838	-0.08	-11.557	1.51E-08	0.006408316	6	118240294	SLC35F1	Body
cg12379307	0.626	0.733	-0.107	-11.634	1.39E-08	0.005885757	6	123109837	SMPDL3A	TSS200		Y
cg13081568	0.777	0.64	0.137	12.065	8.72E-09	0.00369306	6	125144887	NKAIN2	3'UTR	Y	Y
cg15368264	0.63	0.826	-0.196	-11.203	2.25E-08	0.009521774	6	130182413	C6orf191	5'UTR;1stExon	Y	Y
cg16107389	0.749	0.918	-0.169	-10.002	9.32E-08	0.039475526	6	130182452	C6orf191	TSS200	Y	Y
cg18084999	0.702	0.915	-0.212	-13.789	1.54E-09	0.000652776	6	130182478	C6orf191	TSS200	Y	Y
cg22102078	0.757	0.911	-0.154	-10.397	5.76E-08	0.02436689	6	130182512	C6orf191	TSS200	Y	Y
cg04548096	0.719	0.859	-0.139	-10.468	5.29E-08	0.022386835	6	133691357	EYA4	Body
cg07224291	0.595	0.76	-0.165	-10.446	5.42E-08	0.022967838	6	133777802	EYA4	Body
cg00377074	0.057	0.162	-0.105	-11.949	9.88E-09	0.004184451	6	134159127	MGC34034	Body		Y
cg06317507	0.15	0.383	-0.232	-9.977	9.61E-08	0.040675898	6	134159179	MGC34034	Body
cg05996795	0.094	0.383	-0.289	-15.509	3.27E-10	0.000138432	6	134159303	MGC34034	Body		Y
cg13681940	0.154	0.324	-0.17	-9.979	9.59E-08	0.040586455	6	134159412	MGC34034	Body	Y	Y
cg26574334	0.158	0.4	-0.242	-13.878	1.42E-09	0.000600055	6	134176500			Y	Y
cg10771262	0.384	0.264	0.12	11.003	2.83E-08	0.011962341	6	134209980	TCF21	TSS1500		Y
cg10066534	0.482	0.352	0.129	10.124	8.01E-08	0.033931243	6	134210257	TCF21	TSS200	Y	Y
cg24215443	0.403	0.292	0.111	10.809	3.54E-08	0.014967752	6	134210598	TCF21	1stExon	Y	Y
cg04692403	0.221	0.144	0.076	9.967	9.74E-08	0.0412215	6	134210812	TCF21	1stExon
cg16392391	0.681	0.772	-0.091	-10.693	4.05E-08	0.017137666	6	137304737	NHEG1	Body		Y
cg10295609	0.831	0.918	-0.087	-10.558	4.75E-08	0.020104684	6	143132934	HIVEP2	5'UTR		Y
cg05436007	0.664	0.816	-0.152	-10.349	6.10E-08	0.025829912	6	147213060				Y
cg19815325	0.651	0.819	-0.169	-13.956	1.32E-09	0.00055769	6	149357256	UST	Body		Y
cg15494558	0.787	0.923	-0.136	-14.512	7.88E-10	0.000333553	6	150152522	LRP11	Body	Y	Y	Y
cg11182199	0.604	0.769	-0.166	-11.913	1.03E-08	0.004345924	6	150161689	LRP11	Body
cg02796568	0.857	0.632	0.224	12.333	6.57E-09	0.002783733	6	152784396	SYNE1	Body
cg16333846	0.655	0.772	-0.117	-10.749	3.79E-08	0.016054076	6	155538155	TIAM2	1stExon;Body;5'UTR
cg10025514	0.836	0.724	0.111	12.288	6.89E-09	0.002918292	6	156429169
cg07292773	0.713	0.509	0.204	10.051	8.78E-08	0.03715513	6	156718177			Y	Y
cg15362695	0.802	0.887	-0.085	-11.819	1.14E-08	0.004809662	6	156954183				Y
cg08839808	0.37	0.632	-0.262	-9.817	1.17E-07	0.049712336	6	156983304			Y	Y
cg00269725	0.445	0.667	-0.222	-11.845	1.11E-08	0.004679018	6	156983315			Y	Y
cg17506621	0.433	0.541	-0.108	-10.986	2.88E-08	0.012198403	6	160023581			Y	Y
cg15166039	0.392	0.625	-0.234	-13.244	2.61E-09	0.001105919	6	160023626			Y	Y
cg10672567	0.641	0.844	-0.203	-10.763	3.73E-08	0.015787311	6	160023927			Y	Y
cg01853986	0.555	0.697	-0.143	-9.94	1.01E-07	0.042593527	6	161350484			Y	Y
cg00004806	0.712	0.785	-0.073	-11.39	1.82E-08	0.007711886	6	161558105	AGPAT4	Body		Y
cg09318256	0.945	0.971	-0.025	-10.594	4.55E-08	0.019265921	6	161560623	AGPAT4	Body
cg16958667	0.822	0.929	-0.107	-11.143	2.41E-08	0.010189556	6	161863721	PARK2	Body
cg18479322	0.692	0.832	-0.14	-12.1	8.40E-09	0.003557873	6	163587135	PACRG	Body	Y	Y
cg10072168	0.807	0.948	-0.141	-10.721	3.92E-08	0.016581872	6	163587182	PACRG	Body	Y	Y
cg17549725	0.816	0.956	-0.14	-10.211	7.21E-08	0.030523051	6	163712522	PACRG	Body
cg18901896	0.887	0.658	0.229	10.924	3.09E-08	0.013100587	6	164345272			Y	Y
cg08382963	0.73	0.498	0.232	10.063	8.64E-08	0.036576267	6	164345307			Y	Y
cg02149532	0.771	0.911	-0.14	-13.914	1.37E-09	0.000580131	6	166088287				Y
cg21749424	0.478	0.64	-0.161	-12.725	4.39E-09	0.001859134	6	166418799
cg16077125	0.561	0.722	-0.16	-12.254	7.14E-09	0.003024607	6	166959444	RPS6KA2	Body	Y	Y	Y
cg04709129	0.934	0.859	0.074	10.33	6.24E-08	0.026425712	6	166959552	RPS6KA2	Body
cg14078070	0.768	0.853	-0.085	-10.218	7.15E-08	0.030271544	6	167051518	RPS6KA2	Body
cg26963196	0.819	0.889	-0.07	-11.749	1.23E-08	0.00519418	6	167789195	TCP10	Body		Y
cg07638362	0.444	0.733	-0.29	-14.038	1.22E-09	0.00051613	6	168388658			Y	Y
cg21906947	0.702	0.798	-0.096	-12.396	6.16E-09	0.002608061	6	168426664	KIF25	5'UTR
cg12388541	0.871	0.919	-0.049	-11.195	2.27E-08	0.009605367	6	168773775
cg22333897	0.542	0.717	-0.175	-12.586	5.06E-09	0.002141711	6	168925698	SMOC2	Body	Y	Y	Y
cg00963850	0.794	0.849	-0.056	-12.084	8.55E-09	0.00362128	6	168972930	SMOC2	Body
cg23135850	0.901	0.953	-0.051	-10.34	6.17E-08	0.026103912	6	168974067	SMOC2	Body		Y
cg25548116	0.745	0.863	-0.118	-10.277	6.65E-08	0.028164913	6	169083625
cg05740106	0.802	0.993	-0.191	-10.213	7.19E-08	0.030427564	6	169273346			Y	Y
cg20876525	0.736	0.931	-0.195	-10.235	7.00E-08	0.029652393	6	169273382			Y	Y
cg09334776	0.658	0.849	-0.191	-15.759	2.64E-10	0.000111921	6	169273530				Y
cg11314555	0.82	0.935	-0.114	-13.294	2.49E-09	0.001052911	6	169465198			Y	Y
cg00030427	0.523	0.664	-0.141	-11.925	1.01E-08	0.004293601	6	169562540				Y
cg12956380	0.983	0.9	0.083	10.369	5.95E-08	0.025200471	6	169568536
cg07086674	0.771	0.549	0.222	11.163	2.35E-08	0.009957758	6	169852316			Y	Y
cg14533523	0.646	0.43	0.216	13.408	2.22E-09	0.000941532	6	169852497				Y
cg21226965	0.737	0.554	0.184	14.136	1.11E-09	0.000471034	6	169852806			Y	Y
cg25206280	0.742	0.822	-0.08	-12.181	7.71E-09	0.003266313	6	170425900
cg17254904	0.788	0.867	-0.079	-13.651	1.76E-09	0.000744975	6	170559169				Y
cg20391436	0.688	0.788	-0.101	-10.165	7.62E-08	0.032283078	6	170559437			Y	Y	Y
cg23735646	0.769	0.842	-0.073	-10.881	3.25E-08	0.013764234	6	170559452			Y	Y
cg02666837	0.695	0.797	-0.102	-10.173	7.55E-08	0.031954688	6	170578692
cg11658975	0.787	0.926	-0.139	-10.16	7.67E-08	0.032476972	6	170700107	FAM120B	Body		Y
cg12946705	0.811	0.862	-0.051	-10.143	7.83E-08	0.033169696	6	170727111
cg19922758	0.832	0.896	-0.065	-10.076	8.51E-08	0.03601804	6	170778275				Y
cg00936722	0.74	0.827	-0.087	-10.383	5.85E-08	0.024771686	7	101713
cg01367328	0.528	0.649	-0.121	-10.876	3.27E-08	0.013844538	7	162351
cg11200568	0.796	0.911	-0.115	-10.236	7.00E-08	0.029619758	7	226540	FAM20C	Body		Y
cg00794508	0.912	0.96	-0.049	-10.183	7.46E-08	0.031595101	7	516733				Y
cg02583740	0.957	0.707	0.25	10.597	4.54E-08	0.019206165	7	612613	PRKAR1B	Body
cg05060486	0.878	0.662	0.216	18.471	3.15E-11	1.33E-05	7	612876	PRKAR1B	Body	Y	Y
cg17716699	0.758	0.856	-0.098	-10.233	7.02E-08	0.029705668	7	907864	UNC84A	Body	Y	Y	Y
cg23667602	0.609	0.701	-0.092	-10.96	2.97E-08	0.012561667	7	960528	ADAP1	Body
cg20037088	0.583	0.758	-0.175	-11.892	1.05E-08	0.004448825	7	999994				Y
cg24286812	0.89	0.937	-0.047	-11.514	1.59E-08	0.006719594	7	1026949	CYP2W1	Body
cg18944087	0.844	0.891	-0.047	-9.868	1.10E-07	0.046617676	7	1098625	C7orf50;GPR146	Body;3'UTR;1stExon
cg10055222	0.628	0.78	-0.153	-11.24	2.16E-08	0.009132318	7	1125111	GPER;C7orf50	TSS1500;Body
cg11124350	0.389	0.539	-0.15	-13.525	1.99E-09	0.000840757	7	1251125			Y	Y
cg12813239	0.364	0.162	0.203	13.285	2.51E-09	0.001062002	7	1336600				Y
cg06142326	0.59	0.713	-0.124	-10.026	9.05E-08	0.038313467	7	1407337				Y	Y
cg08525429	0.217	0.119	0.098	10.677	4.13E-08	0.017467194	7	1553444
cg12385021	0.582	0.735	-0.153	-10.809	3.54E-08	0.014973772	7	1606859				Y
cg20151476	0.714	0.95	-0.236	-10.312	6.37E-08	0.026982163	7	1607408	PSMG3	Body	Y	Y
cg03016496	0.729	0.828	-0.099	-9.851	1.13E-07	0.047642413	7	1694631
cg00632863	0.755	0.847	-0.092	-10.469	5.28E-08	0.022342935	7	1702597			Y	Y
cg01310330	0.612	0.69	-0.078	-11.578	1.48E-08	0.006261167	7	1787194	ELFN1	3'UTR
cg26220185	0.795	0.851	-0.056	-12.066	8.71E-09	0.00368923	7	1894574	MAD1L1	Body
cg23203730	0.864	0.69	0.174	11.105	2.51E-08	0.010645243	7	1950707	MAD1L1	Body	Y	Y
cg17797898	0.794	0.642	0.152	9.921	1.03E-07	0.043635038	7	1950858	MAD1L1	Body	Y	Y
cg17404289	0.631	0.87	-0.239	-13.491	2.05E-09	0.000868569	7	1961785	MAD1L1	Body	Y	Y
cg15997393	0.56	0.845	-0.285	-15.641	2.92E-10	0.000123674	7	1961869	MAD1L1	Body	Y	Y
cg04342202	0.513	0.727	-0.214	-14.757	6.32E-10	0.00026739	7	1961968	MAD1L1	Body	Y	Y
cg26204448	0.623	0.866	-0.243	-15.696	2.79E-10	0.000118116	7	1962212	MAD1L1	Body	Y	Y
cg20349598	0.658	0.822	-0.164	-13.708	1.67E-09	0.000705384	7	1962389	MAD1L1	Body	Y	Y
cg02489738	0.825	0.887	-0.062	-11.775	1.19E-08	0.005049766	7	2053256	MAD1L1	Body
cg05095590	0.752	0.879	-0.128	-9.902	1.05E-07	0.044652433	7	2139259	MAD1L1	Body		Y
cg02983650	0.829	0.891	-0.062	-10.043	8.86E-08	0.037513026	7	2241869	MAD1L1	Body
cg18291703	0.577	0.753	-0.176	-12.954	3.48E-09	0.001474077	7	2518684
cg27484582	0.577	0.792	-0.215	-12.477	5.66E-09	0.002397475	7	2518723
cg03277898	0.781	0.932	-0.151	-12.445	5.85E-09	0.002477842	7	2518824
cg06795858	0.839	0.878	-0.04	-13.198	2.73E-09	0.001156853	7	2699820	TTYH3	Body
cg03961401	0.945	0.839	0.106	10.477	5.23E-08	0.022148988	7	2768911	GNA12	3'UTR		Y
cg13137809	0.915	0.716	0.199	10.365	5.98E-08	0.025310161	7	2768988	GNA12	3'UTR
cg19028499	0.785	0.564	0.221	11.668	1.34E-08	0.005669809	7	3096493
cg04609841	0.88	0.947	-0.067	-10.357	6.04E-08	0.025578662	7	4012372	SDK1	Body		Y
cg09599843	0.939	0.987	-0.047	-11.038	2.71E-08	0.011481887	7	4049718	SDK1	Body
cg19230787	0.752	0.902	-0.15	-11.459	1.69E-08	0.007140442	7	4049967	SDK1	Body	Y	Y
cg25207857	0.669	0.853	-0.184	-10.301	6.46E-08	0.027369559	7	4267412	SDK1	Body	Y	Y
cg22395050	0.676	0.497	0.179	12.426	5.97E-09	0.002526732	7	4646837				Y
cg10007182	0.598	0.74	-0.143	-10.474	5.25E-08	0.02223131	7	4743146	FOXK1	Body		Y
cg08125726	0.697	0.779	-0.081	-9.998	9.37E-08	0.039671356	7	5639063	FSCN1	Body		Y
cg06586813	0.774	0.841	-0.067	-10.012	9.21E-08	0.038988451	7	6026809	PMS2	Body
cg05043952	0.857	0.911	-0.054	-10.486	5.17E-08	0.0218961	7	6441974	RAC1	Body
cg19800032	0.498	0.64	-0.143	-11.592	1.46E-08	0.006166596	7	12134189
cg11287647	0.535	0.689	-0.154	-12.725	4.39E-09	0.001858397	7	12725352	ARL4A	TSS1500		Y
cg09626636	0.46	0.674	-0.214	-12.357	6.42E-09	0.002717105	7	19151058			Y	Y
cg24496841	0.047	0.271	-0.224	-11.433	1.74E-08	0.007354133	7	19152017			Y	Y
cg27621129	0.102	0.287	-0.185	-20.476	7.82E-12	3.31E-06	7	19152121			Y	Y
cg25228422	0.017	0.245	-0.228	-12.355	6.43E-09	0.00272117	7	19152335			Y	Y
cg26944426	0.501	0.31	0.191	13.852	1.45E-09	0.000615203	7	19182017			Y	Y
cg04075986	0.448	0.259	0.189	10.255	6.83E-08	0.028922294	7	19182334			Y	Y
cg06000330	0.645	0.475	0.17	10.869	3.30E-08	0.013953703	7	19183231			Y	Y
cg17508941	0.52	0.395	0.125	10.407	5.69E-08	0.024079657	7	19183280
cg15509361	0.156	0.057	0.099	15.771	2.62E-10	0.000110842	7	19183325				Y
cg08638184	0.179	0.102	0.077	11.221	2.20E-08	0.009329918	7	19183563
cg00326785	0.747	0.841	-0.094	-10.965	2.95E-08	0.012498164	7	22395217	RAPGEF5	5'UTR
cg12378001	0.706	0.892	-0.186	-12.518	5.43E-09	0.002298267	7	24818413				Y
cg13710556	0.541	0.674	-0.134	-9.909	1.05E-07	0.044295233	7	25893925
cg04157587	0.432	0.6	-0.168	-11.037	2.71E-08	0.011494966	7	25895751			Y	Y
cg11719362	0.381	0.232	0.149	11.48	1.65E-08	0.00697747	7	25900355			Y	Y
cg18430152	0.784	0.61	0.174	10.262	6.77E-08	0.02867288	7	27162401	HOXA3	5'UTR	Y	Y
cg03331474	0.865	0.714	0.151	10.952	2.99E-08	0.012679695	7	27163331	HOXA3	5'UTR
cg02022102	0.853	0.702	0.151	10.234	7.01E-08	0.029690294	7	27168609	HOXA4	3'UTR		Y
cg02706018	0.638	0.437	0.2	10.633	4.34E-08	0.018395639	7	27168780	HOXA4	3'UTR	Y	Y
cg25967031	0.738	0.845	-0.107	-10.078	8.48E-08	0.035920069	7	27171203	HOXA4	TSS1500		Y
cg16913789	0.117	0.299	-0.181	-9.859	1.11E-07	0.0471512	7	27204005	HOXA9	Body
cg27009703	0.046	0.218	-0.173	-10.3	6.47E-08	0.027396458	7	27204894	HOXA9	1stExon
cg14188840	0.871	0.691	0.18	10.387	5.82E-08	0.024660045	7	27220398	HOXA10	TSS1500
cg10767141	0.235	0.102	0.132	11.972	9.63E-09	0.004078616	7	27225143	HOXA11AS;HOXA11	Body;TSS1500
cg15760840	0.21	0.084	0.127	11.415	1.77E-08	0.007502307	7	27225222	HOXA11AS;HOXA11	Body;TSS1500		Y
cg09661370	0.461	0.285	0.177	11.36	1.88E-08	0.007975904	7	27225299	HOXA11AS;HOXA11	Body;TSS1500		Y
cg12810084	0.374	0.211	0.162	16.986	9.72E-11	4.12E-05	7	27225319	HOXA11AS;HOXA11	Body;TSS1500		Y
cg09495769	0.27	0.105	0.165	14.295	9.61E-10	0.000406768	7	27225342	HOXA11AS;HOXA11	Body;TSS1500		Y
cg24988255	0.427	0.223	0.204	10.982	2.89E-08	0.012245849	7	27225396	HOXA11AS;HOXA11	Body;TSS1500		Y
cg15431544	0.314	0.175	0.139	11.809	1.15E-08	0.004863196	7	27225476	HOXA11AS;HOXA11	Body;TSS1500		Y
cg25901381	0.283	0.133	0.15	13.432	2.17E-09	0.000920207	7	27225485	HOXA11AS;HOXA11	Body;TSS1500		Y
cg05311410	0.353	0.068	0.286	12.624	4.87E-09	0.002060099	7	27225523	HOXA11AS;HOXA11	Body;TSS1500		Y
cg10657141	0.336	0.196	0.14	12.013	9.23E-09	0.003906745	7	27225543	HOXA11AS;HOXA11	Body;TSS1500		Y
cg07116997	0.327	0.186	0.142	11.036	2.72E-08	0.011510641	7	27225733	HOXA11AS;HOXA11	Body;TSS1500		Y
cg01729491	0.43	0.276	0.154	15.254	4.08E-10	0.000172572	7	27225772	HOXA11AS;HOXA11	Body;TSS1500		Y
cg04340874	0.36	0.228	0.132	10.809	3.54E-08	0.014971329	7	27225811	HOXA11AS;HOXA11	Body;TSS1500		Y
cg18978493	0.481	0.245	0.237	12.266	7.06E-09	0.002987231	7	27225855	HOXA11AS;HOXA11	Body;TSS1500	Y	Y
cg16608407	0.371	0.22	0.151	11.676	1.33E-08	0.005622366	7	27225865	HOXA11AS;HOXA11	Body;TSS1500		Y
cg04822748	0.372	0.192	0.18	11.941	9.97E-09	0.004219537	7	27225897	HOXA11AS;HOXA11	Body;TSS1500	Y	Y
cg16038003	0.455	0.23	0.225	13.127	2.93E-09	0.001240509	7	27226148	HOXA11AS;HOXA11	Body;TSS1500	Y	Y
cg00705992	0.726	0.525	0.201	14.238	1.01E-09	0.000428634	7	27226329	HOXA11AS;HOXA11	Body;TSS1500	Y	Y
cg20994254	0.482	0.212	0.27	11.585	1.47E-08	0.006213933	7	27227340	HOXA11AS	Body	Y	Y
cg00418216	0.417	0.122	0.295	12.992	3.35E-09	0.001419914	7	27227847	HOXA11AS	Body		Y
cg17400476	0.497	0.242	0.255	11.983	9.53E-09	0.004032909	7	27231491			Y	Y
cg03906434	0.564	0.387	0.177	11.486	1.64E-08	0.006929523	7	27231819				Y
cg06218338	0.44	0.292	0.148	10.073	8.54E-08	0.036146675	7	27231894				Y
cg16196175	0.252	0.179	0.073	12.236	7.28E-09	0.003082616	7	27289120
cg07042532	0.764	0.866	-0.102	-11.9	1.04E-08	0.0044088	7	28474889	CREB5	TSS1500;5'UTR;Body
cg11189257	0.825	0.909	-0.084	-11.435	1.73E-08	0.007337975	7	29084204	CPVL	Body
cg08658009	0.752	0.823	-0.071	-15.81	2.53E-10	0.000107207	7	30071179	PLEKHA8	Body
cg03310518	0.581	0.764	-0.183	-11.223	2.20E-08	0.009306802	7	30954522	AQP1	Body		Y
cg05399607	0.642	0.752	-0.11	-10.687	4.08E-08	0.017257521	7	34874533	AAA1;NPSR1	TSS1500;Body
cg00908408	0.891	0.936	-0.045	-11.463	1.68E-08	0.007111862	7	36225738	EEPD1	Body
cg04106201	0.818	0.696	0.122	10.553	4.78E-08	0.020223255	7	39332739	POU6F2	Body	Y	Y
cg11867491	0.645	0.424	0.221	12.191	7.63E-09	0.003232257	7	41982375			Y	Y
cg26043812	0.733	0.839	-0.106	-15.266	4.03E-10	0.000170744	7	43116431				Y
cg01663825	0.564	0.655	-0.09	-10.295	6.51E-08	0.027563505	7	43238739	HECW1	5'UTR		Y
cg07241084	0.132	0.401	-0.27	-9.832	1.15E-07	0.048777239	7	47493388	TNS3	5'UTR	Y	Y
cg04879211	0.838	0.942	-0.104	-10.198	7.32E-08	0.031004433	7	47576144	TNS3	5'UTR
cg05537387	0.777	0.903	-0.126	-11.275	2.07E-08	0.008780242	7	55174999	EGFR	Body		Y
cg27051453	0.781	0.826	-0.045	-10.981	2.90E-08	0.012267663	7	63335020
cg01118711	0.842	0.911	-0.069	-10.304	6.43E-08	0.027245185	7	70156755	AUTS2	Body
cg08818377	0.648	0.808	-0.159	-10.023	9.07E-08	0.038418181	7	73391647			Y	Y
cg00305740	0.605	0.799	-0.194	-10.068	8.59E-08	0.036352367	7	73392697			Y	Y
cg27298940	0.626	0.801	-0.174	-10.894	3.20E-08	0.013560835	7	73392815			Y	Y
cg02742533	0.784	0.875	-0.091	-13.501	2.03E-09	0.000860455	7	75608829	POR	Body
cg11145108	0.679	0.754	-0.075	-11.138	2.42E-08	0.010244132	7	75891115	SRRM3	Body		Y
cg14712657	0.677	0.763	-0.086	-9.833	1.15E-07	0.048720782	7	93888413				Y
cg16194437	0.747	0.884	-0.137	-10.027	9.04E-08	0.038261406	7	94185174	CASD1	3'UTR	Y	Y
cg11024165	0.874	0.766	0.107	10.333	6.22E-08	0.026318173	7	94957055				Y
cg02132909	0.788	0.579	0.21	11.276	2.07E-08	0.008763047	7	95454615	DYNC1I1	Body	Y	Y
cg23043230	0.834	0.908	-0.074	-11.481	1.65E-08	0.00696694	7	97935666	BAIAP2L1	Body
cg15059474	0.546	0.688	-0.142	-10.205	7.26E-08	0.030725322	7	97990184	BAIAP2L1	Body
cg20382081	0.712	0.838	-0.126	-12.393	6.18E-09	0.002616009	7	99512905	TRIM4	Body		Y
cg07883117	0.644	0.748	-0.104	-10.356	6.05E-08	0.025613852	7	101005846	EMID2	TSS1500	Y	Y
cg15461663	0.538	0.75	-0.211	-13.061	3.13E-09	0.001324867	7	101427475			Y	Y
cg12679308	0.274	0.054	0.221	13.397	2.25E-09	0.000951355	7	101500014	CUX1	Body	Y	Y
cg22202558	0.293	0.074	0.219	13.02	3.26E-09	0.001380214	7	101500303	CUX1	Body	Y	Y
cg09863136	0.824	0.872	-0.048	-9.885	1.08E-07	0.045661291	7	101947698	SH2B2	Body
cg13462082	0.506	0.368	0.138	10.312	6.38E-08	0.027010767	7	106820841	HBP1	Body		Y
cg15055773	0.642	0.719	-0.077	-9.925	1.03E-07	0.043429868	7	107647750
cg21053509	0.244	0.108	0.136	12.493	5.57E-09	0.002358046	7	113723569				Y
cg12365177	0.759	0.864	-0.105	-10.174	7.54E-08	0.031919994	7	116917934	WNT2	3'UTR;Body	Y	Y
cg17533232	0.655	0.837	-0.181	-13.633	1.79E-09	0.000757695	7	120852287	C7orf58	Body	Y	Y
cg05856398	0.711	0.852	-0.141	-9.915	1.04E-07	0.043947638	7	122338985	RNF133;CADPS2	5'UTR;Body;1stExon	Y	Y
cg03656459	0.732	0.814	-0.082	-9.938	1.01E-07	0.042692267	7	123635440				Y
cg14225039	0.486	0.626	-0.139	-10.48	5.21E-08	0.022048149	7	123916407				Y
cg02409125	0.633	0.724	-0.091	-10.028	9.02E-08	0.038193591	7	126889555	GRM8	5'UTR
cg09066361	0.471	0.563	-0.092	-10.537	4.87E-08	0.020610554	7	126890254	GRM8	5'UTR
cg21129531	0.664	0.787	-0.123	-12.515	5.45E-09	0.002306065	7	127670703	LRRC4;SND1	5'UTR;Body		Y
cg12534424	0.347	0.274	0.074	10.689	4.07E-08	0.017229791	7	127992316	PRRT4	Body		Y
cg13169491	0.877	0.933	-0.055	-10.384	5.84E-08	0.024746388	7	128368940	FAM71F1	Body
cg16576544	0.836	0.886	-0.05	-10.657	4.22E-08	0.017876542	7	129410227	MIR182	Body
cg03446876	0.912	0.958	-0.046	-10.523	4.95E-08	0.020946456	7	129414697	MIR96	TSS200
cg08100535	0.834	0.917	-0.083	-9.848	1.13E-07	0.047790928	7	129414736	MIR96	TSS200
cg06242719	0.591	0.664	-0.073	-10.271	6.70E-08	0.028365146	7	129414860	MIR183;MIR96	TSS200;TSS1500
cg11788586	0.646	0.828	-0.182	-15.06	4.83E-10	0.000204485	7	136606294	CHRM2	5'UTR	Y	Y
cg06537575	0.756	0.874	-0.118	-12.92	3.60E-09	0.001525559	7	138347530	SVOPL	Body		Y
cg22763590	0.825	0.902	-0.077	-10.645	4.28E-08	0.018137042	7	139373966	HIPK2	Body
cg10592734	0.59	0.754	-0.164	-10.431	5.52E-08	0.023379944	7	139570596	TBXAS1	Body;5'UTR		Y
cg11176169	0.663	0.81	-0.147	-10.272	6.69E-08	0.028325568	7	140305368				Y
cg07830254	0.809	0.88	-0.071	-11.845	1.11E-08	0.004680278	7	142637630	C7orf34	Body
cg14498745	0.35	0.49	-0.14	-11.853	1.10E-08	0.004639505	7	142638303	KEL	3'UTR		Y
cg22662808	0.823	0.945	-0.122	-11.501	1.61E-08	0.006819237	7	143045023	CLCN1	Body
cg23398560	0.601	0.793	-0.192	-12.61	4.94E-09	0.00209019	7	144571754			Y	Y
cg17372101	0.562	0.34	0.222	12.381	6.25E-09	0.002647658	7	147500722	CNTNAP2	Body	Y	Y
cg26942930	0.708	0.803	-0.095	-10.077	8.50E-08	0.035977535	7	147804524	CNTNAP2	Body		Y
cg04464504	0.775	0.929	-0.153	-14.096	1.15E-09	0.000488941	7	148303238	C7orf33	Body		Y
cg14333304	0.782	0.936	-0.154	-14.06	1.19E-09	0.000505675	7	149461522	ZNF467	3'UTR	Y	Y
cg06335597	0.599	0.794	-0.195	-14.79	6.13E-10	0.000259642	7	149461763	ZNF467	3'UTR		Y
cg09646197	0.761	0.959	-0.198	-17.005	9.58E-11	4.05E-05	7	149462836	ZNF467	Body		Y
cg05343480	0.705	0.917	-0.212	-16.084	2.01E-10	8.53E-05	7	149463219	ZNF467	Body		Y
cg09895354	0.728	0.829	-0.101	-12.729	4.37E-09	0.001850916	7	149476924	SSPO	Body		Y
cg04898026	0.534	0.682	-0.148	-10.432	5.52E-08	0.023372876	7	149487677	SSPO	Body	Y	Y
cg06251500	0.8	0.902	-0.102	-9.995	9.40E-08	0.039803205	7	150643915	KCNH2	Body
cg24491618	0.694	0.798	-0.104	-12.681	4.59E-09	0.001942781	7	150649807	KCNH2	Body
cg20142972	0.288	0.193	0.095	14.655	6.92E-10	0.000293139	7	150652808	KCNH2	5'UTR;Body;1stExon		Y
cg14711997	0.543	0.387	0.156	11.656	1.36E-08	0.005746246	7	150652864	KCNH2	5'UTR;Body;1stExon
cg25136644	0.598	0.722	-0.125	-9.953	9.90E-08	0.041912736	7	150709463	ATG9B;NOS3	3'UTR;Body
cg02027878	0.461	0.593	-0.132	-9.832	1.15E-07	0.048785383	7	150711138	ATG9B;NOS3	3'UTR;Body		Y
cg04994447	0.806	0.858	-0.052	-13.449	2.14E-09	0.000904607	7	150718483	ATG9B	Body
cg15446884	0.748	0.868	-0.12	-10.835	3.43E-08	0.014526273	7	151096993	WDR86	Body		Y
cg02512352	0.07	0.177	-0.107	-10.826	3.46E-08	0.014666737	7	151137048	CRYGN	1stExon;5'UTR
cg11831116	0.821	0.892	-0.071	-12.2	7.57E-09	0.00320344	7	151151569
cg15453708	0.483	0.62	-0.136	-12.452	5.81E-09	0.002459539	7	151493647	PRKAG2	5'UTR;Body		Y
cg14001429	0.793	0.858	-0.065	-11.424	1.75E-08	0.007429937	7	152537589	ACTR3B	Body
cg20166931	0.69	0.758	-0.068	-10.952	3.00E-08	0.012683077	7	154685726	DPP6	3'UTR
cg00908584	0.754	0.852	-0.098	-11.663	1.35E-08	0.005702589	7	155024775				Y
cg06162737	0.775	0.855	-0.08	-10.032	8.98E-08	0.038003874	7	155580804			Y	Y
cg21531654	0.861	0.708	0.153	9.98	9.58E-08	0.040545139	7	155834151
cg19351954	0.476	0.215	0.261	11.495	1.62E-08	0.006863675	7	156259207
cg24237500	0.698	0.82	-0.122	-10.021	9.10E-08	0.038542852	7	157065152			Y	Y
cg24815507	0.766	0.899	-0.133	-12.361	6.39E-09	0.002704102	7	157198482	DNAJB6	Body	Y	Y
cg16329658	0.68	0.355	0.325	11.868	1.08E-08	0.004562245	7	157258677				Y
cg02850452	0.897	0.929	-0.032	-11.734	1.25E-08	0.005277944	7	157354054	PTPRN2	Body
cg13816552	0.774	0.838	-0.064	-11.063	2.63E-08	0.011156016	7	157502370	PTPRN2	Body
cg14706245	0.623	0.815	-0.193	-16.898	1.04E-10	4.41E-05	7	157536727	PTPRN2	Body	Y	Y
cg09377301	0.575	0.685	-0.11	-14.249	1.00E-09	0.0004244	7	157691177	PTPRN2	Body	Y	Y
cg15440763	0.766	0.877	-0.111	-15.328	3.82E-10	0.000161767	7	158190612	PTPRN2	Body	Y	Y	Y
cg14554371	0.804	0.864	-0.061	-9.898	1.06E-07	0.044909176	7	158319029	PTPRN2	Body
cg25950036	0.788	0.929	-0.141	-14.718	6.54E-10	0.000277043	7	158342934	PTPRN2	Body
cg11060349	0.707	0.815	-0.108	-11.294	2.03E-08	0.008585843	7	158342963	PTPRN2	Body		Y
cg00538212	0.48	0.608	-0.128	-10.274	6.68E-08	0.028277103	7	158751591				Y
cg24883441	0.694	0.802	-0.108	-10.56	4.74E-08	0.020059394	7	158783017
cg05086444	0.412	0.578	-0.166	-9.956	9.86E-08	0.041744156	7	158854447	VIPR2	Body
cg13444538	0.656	0.759	-0.103	-14.04	1.22E-09	0.000515228	7	158905317	VIPR2	Body
cg26877594	0.634	0.735	-0.1	-13.35	2.35E-09	0.000996079	8	297359
cg17961077	0.657	0.761	-0.104	-12.561	5.19E-09	0.002198573	8	297436				Y
cg26684319	0.652	0.749	-0.097	-10.928	3.08E-08	0.013031119	8	672406	ERICH1	Body
cg05576992	0.745	0.857	-0.113	-12.354	6.43E-09	0.002724212	8	969029			Y	Y
cg05232207	0.628	0.819	-0.19	-13.465	2.10E-09	0.000890807	8	969542			Y	Y
cg00388754	0.827	0.872	-0.045	-10.106	8.19E-08	0.034695031	8	1271770
cg09978937	0.842	0.927	-0.085	-11.903	1.04E-08	0.004394743	8	1277030
cg00601751	0.747	0.908	-0.161	-11.098	2.53E-08	0.010720795	8	1337949			Y	Y
cg19119942	0.749	0.91	-0.161	-16.555	1.37E-10	5.80E-05	8	1338107			Y	Y
cg20705812	0.761	0.851	-0.09	-11.957	9.80E-09	0.004148904	8	1449401	DLGAP2	TSS200		Y
cg23424125	0.629	0.792	-0.163	-10.158	7.69E-08	0.032556731	8	1494546	DLGAP2	5'UTR	Y	Y
cg02690013	0.699	0.801	-0.102	-10.543	4.83E-08	0.020459744	8	1650309	DLGAP2	3'UTR
cg17290127	0.687	0.906	-0.219	-12.721	4.41E-09	0.001865332	8	1728777	CLN8	3'UTR	Y	Y
cg23541921	0.626	0.81	-0.184	-12.206	7.51E-09	0.003181272	8	1767962			Y	Y
cg04909834	0.822	0.898	-0.077	-10.63	4.36E-08	0.018458783	8	1892416	ARHGEF10	Body
cg10119564	0.674	0.775	-0.102	-12.721	4.41E-09	0.001866615	8	1894814	ARHGEF10	Body		Y
cg08004620	0.496	0.609	-0.113	-12.346	6.49E-09	0.002747964	8	2079369	MYOM2	Body
cg07777433	0.765	0.578	0.187	19.322	1.72E-11	7.26E-06	8	3974798	CSMD1	Body		Y
cg02606480	0.8	0.594	0.206	10.084	8.42E-08	0.03564787	8	6366994	ANGPT2;MCPH1	Body		Y
cg15646626	0.797	0.894	-0.097	-13.915	1.37E-09	0.000579687	8	6427385	MCPH1	Body
cg08312330	0.598	0.792	-0.194	-13.268	2.55E-09	0.001079801	8	6783670	DEFA6	TSS200	Y	Y
cg15395345	0.513	0.607	-0.094	-11.143	2.41E-08	0.010190723	8	6946366
cg18303581	0.901	0.935	-0.034	-10.849	3.38E-08	0.014289517	8	8239485	PRAGMIN	TSS1500
cg11374933	0.545	0.665	-0.12	-11.918	1.02E-08	0.004326088	8	9766172			Y	Y
cg13519851	0.538	0.633	-0.094	-10.016	9.16E-08	0.038766042	8	10916560	XKR6	Body
cg08711378	0.378	0.496	-0.118	-10.522	4.96E-08	0.020992996	8	11471054				Y
cg20908789	0.213	0.488	-0.276	-10.358	6.03E-08	0.025538211	8	11551964			Y	Y
cg19172575	0.324	0.574	-0.249	-12.554	5.23E-09	0.002214398	8	11567721	GATA4	Body	Y	Y
cg04880278	0.624	0.723	-0.099	-10.892	3.21E-08	0.013592186	8	11597172	GATA4	Body		Y
cg23822276	0.686	0.778	-0.092	-10.823	3.48E-08	0.014729429	8	12802825	C8orf79	TSS1500			Y
cg26118821	0.803	0.579	0.224	10.682	4.10E-08	0.017363247	8	18541529	PSD3	Body	Y	Y
cg03369247	0.674	0.873	-0.199	-11.483	1.64E-08	0.006956746	8	20032030	SLC18A1	Body	Y	Y
cg26572207	0.58	0.714	-0.134	-10.524	4.95E-08	0.020937379	8	20161947
cg18244362	0.609	0.691	-0.082	-10.29	6.55E-08	0.027715117	8	21669615				Y
cg09316140	0.235	0.389	-0.154	-10.066	8.61E-08	0.036462196	8	21912474	EPB49	1stExon;5'UTR		Y
cg24382070	0.428	0.517	-0.088	-9.877	1.09E-07	0.046087994	8	22013694	LGI3	Body
cg01793387	0.72	0.913	-0.193	-12.037	8.99E-09	0.003806731	8	22461396	KIAA1967;C8orf58	TSS1500;3'UTR	Y	Y
cg16266672	0.699	0.889	-0.19	-12.622	4.88E-09	0.00206556	8	22461575	KIAA1967;C8orf58	TSS1500;3'UTR	Y	Y
cg11007075	0.466	0.563	-0.097	-10.76	3.74E-08	0.015848365	8	22722124	PEBP4	Body		Y
cg06781213	0.657	0.767	-0.11	-12.188	7.66E-09	0.003241392	8	22941370
cg21656925	0.839	0.925	-0.086	-11.217	2.21E-08	0.00936827	8	24049786			Y	Y
cg18898125	0.03	0.077	-0.047	-15.513	3.26E-10	0.000137944	8	24770381	NEFM	TSS1500
cg07150473	0.69	0.841	-0.15	-12.085	8.54E-09	0.00361734	8	27338183	CHRNA2	TSS1500	Y	Y
cg04953015	0.693	0.81	-0.118	-9.857	1.12E-07	0.04724196	8	27338236	CHRNA2	TSS1500		Y
cg05359237	0.823	0.924	-0.101	-12.03	9.06E-09	0.003836894	8	27338248	CHRNA2	TSS1500		Y
cg11500788	0.764	0.882	-0.118	-14.077	1.18E-09	0.000497639	8	28355368	FZD3	5'UTR		Y
cg23665710	0.662	0.725	-0.064	-10.297	6.49E-08	0.027494123	8	28476677
cg06049177	0.555	0.704	-0.149	-11.207	2.24E-08	0.009475404	8	30583924	GSR	Body
cg13272412	0.514	0.7	-0.185	-13.554	1.93E-09	0.000817257	8	32503511	NRG1	Body;TSS1500	Y	Y
cg00576689	0.675	0.856	-0.182	-10.805	3.55E-08	0.015038766	8	37218068			Y	Y
cg05266624	0.42	0.245	0.175	11.944	9.94E-09	0.004207063	8	37404497
cg20128099	0.622	0.763	-0.141	-10.209	7.23E-08	0.030594919	8	37621215	PROSC	Body	Y	Y
cg01565608	0.741	0.91	-0.168	-11.829	1.12E-08	0.004761218	8	38964500	ADAM32	TSS1500	Y	Y
cg21669226	0.798	0.905	-0.106	-11.054	2.66E-08	0.01127477	8	39917609
cg06166767	0.229	0.347	-0.117	-11.402	1.80E-08	0.007607694	8	41167848	SFRP1	TSS1500	Y	Y
cg17835356	0.602	0.775	-0.173	-11.035	2.72E-08	0.011520614	8	41387960	GINS4	Body	Y	Y
cg25883020	0.741	0.842	-0.101	-12.562	5.18E-09	0.002195276	8	41504993	NKX6-3	TSS200		Y
cg18227471	0.74	0.813	-0.073	-10.022	9.09E-08	0.038474982	8	41505411	NKX6-3	TSS1500		Y
cg00328284	0.756	0.85	-0.094	-11.52	1.58E-08	0.006673016	8	41519119	ANK1;MIR486	Body;TSS1500
cg04025550	0.887	0.949	-0.063	-15.075	4.77E-10	0.000201778	8	42275368	SLC20A2	Body
cg13136220	0.568	0.698	-0.13	-13.897	1.39E-09	0.000589125	8	48100957			Y	Y
cg03535079	0.694	0.852	-0.157	-11.379	1.85E-08	0.007812538	8	48523498	KIAA0146	Body
cg16282160	0.768	0.86	-0.092	-11.957	9.79E-09	0.004146866	8	71159989	NCOA2	5'UTR		Y
cg25363337	0.643	0.781	-0.138	-10.197	7.33E-08	0.031045634	8	72548659			Y	Y
cg04904932	0.699	0.808	-0.109	-10.429	5.54E-08	0.023451733	8	87073162	PSKH2	Body		Y
cg00001099	0.575	0.776	-0.201	-17.519	6.42E-11	2.72E-05	8	87081553	PSKH2	Body	Y	Y
cg27340506	0.378	0.516	-0.138	-16.938	1.01E-10	4.27E-05	8	87082045	PSKH2	TSS200		Y
cg00780456	0.63	0.75	-0.12	-10.106	8.20E-08	0.034723554	8	92046216	TMEM55A	Body		Y
cg08584947	0.483	0.665	-0.182	-12.755	4.26E-09	0.001803086	8	93468317			Y	Y
cg09145147	0.798	0.926	-0.128	-13.621	1.81E-09	0.000766326	8	93654903			Y	Y
cg03587925	0.861	0.951	-0.089	-11.599	1.44E-08	0.006115195	8	93654952
cg04687515	0.811	0.959	-0.148	-9.979	9.59E-08	0.04060936	8	93655006
cg16878214	0.608	0.813	-0.205	-11.645	1.37E-08	0.005817925	8	96167001	PLEKHF2	Body	Y	Y
cg12994591	0.599	0.747	-0.148	-10.207	7.25E-08	0.030680576	8	96975932				Y
cg18533201	0.199	0.467	-0.268	-10.568	4.69E-08	0.019861789	8	97157453	GDF6	Body	Y	Y
cg19691778	0.128	0.358	-0.23	-10.918	3.11E-08	0.013184527	8	97157756	GDF6	Body		Y
cg17820365	0.115	0.404	-0.29	-10.908	3.15E-08	0.013334973	8	97157856	GDF6	Body	Y	Y
cg05690644	0.179	0.518	-0.339	-11.099	2.53E-08	0.010709469	8	97158015	GDF6	Body	Y	Y
cg07145229	0.688	0.879	-0.191	-10.788	3.62E-08	0.015337243	8	99422528			Y	Y
cg11997853	0.822	0.906	-0.084	-12.188	7.66E-09	0.00324354	8	101171646	SPAG1	5'UTR		Y
cg24990400	0.786	0.863	-0.077	-10.959	2.97E-08	0.01258026	8	102006838				Y
cg23314826	0.944	0.84	0.103	11.188	2.29E-08	0.009677369	8	102450991
cg03615269	0.273	0.14	0.133	13.327	2.41E-09	0.001018837	8	116679830	TRPS1	5'UTR
cg12396523	0.302	0.111	0.191	12.356	6.42E-09	0.002718834	8	116680127	TRPS1	5'UTR		Y
cg01792876	0.868	0.924	-0.056	-10.15	7.77E-08	0.03288272	8	116684801
cg15314382	0.799	0.94	-0.141	-17.155	8.51E-11	3.60E-05	8	121082582			Y	Y
cg04522792	0.793	0.921	-0.129	-10.566	4.70E-08	0.019918001	8	122543204
cg18047159	0.594	0.678	-0.084	-9.923	1.03E-07	0.043542563	8	122651370	HAS2AS;HAS2	TSS1500;5'UTR
cg08858723	0.817	0.958	-0.141	-10.085	8.41E-08	0.035596729	8	123830654	ZHX2	5'UTR	Y	Y
cg04955877	0.834	0.923	-0.089	-10.184	7.45E-08	0.031527197	8	123856590	ZHX2	5'UTR
cg15235922	0.691	0.84	-0.149	-12.26	7.10E-09	0.00300767	8	125678187	MTSS1	Body
cg16225800	0.645	0.718	-0.073	-9.857	1.12E-07	0.047268149	8	126591906				Y
cg12619165	0.774	0.888	-0.114	-10.646	4.28E-08	0.018125143	8	126964345			Y	Y	Y
cg11775367	0.844	0.922	-0.078	-9.985	9.51E-08	0.04027156	8	127614489				Y
cg12292134	0.661	0.792	-0.131	-10.288	6.56E-08	0.027781952	8	131272997	ASAP1	Body	Y	Y	Y
cg01064758	0.78	0.895	-0.115	-12.583	5.08E-09	0.002149839	8	134115653	TG;SLA	Body;TSS1500		Y
cg03220363	0.662	0.823	-0.161	-10.146	7.80E-08	0.03303786	8	134115661	TG;SLA	Body;TSS1500		Y
cg11738710	0.859	0.906	-0.047	-10.189	7.40E-08	0.031345471	8	134220552	WISP1	Body
cg18457731	0.576	0.733	-0.157	-10.041	8.88E-08	0.037593325	8	139734484	COL22A1	Body	Y	Y
cg16930728	0.548	0.721	-0.172	-10.635	4.33E-08	0.018345206	8	139735524	COL22A1	Body		Y
cg17783213	0.69	0.837	-0.147	-12.559	5.20E-09	0.002202571	8	139883385	COL22A1	Body		Y
cg17503744	0.604	0.725	-0.121	-10.658	4.22E-08	0.017862691	8	140833817	TRAPPC9	Body
cg13911501	0.684	0.511	0.173	10.994	2.85E-08	0.012084743	8	141220320	TRAPPC9	Body		Y
cg25389145	0.522	0.406	0.116	10.562	4.73E-08	0.020018903	8	141220490	TRAPPC9	Body		Y
cg04404304	0.595	0.721	-0.126	-10.095	8.31E-08	0.035177194	8	141248921	TRAPPC9	Body		Y
cg11152943	0.646	0.794	-0.148	-12.937	3.54E-09	0.001499749	8	141248988	TRAPPC9	Body		Y
cg06112894	0.504	0.654	-0.151	-10.588	4.58E-08	0.019397132	8	141469983	TRAPPC9	TSS1500	Y	Y
cg00953443	0.904	0.963	-0.059	-10.697	4.03E-08	0.017059445	8	141577413	EIF2C2	Body
cg02733994	0.869	0.925	-0.056	-10.756	3.76E-08	0.015911795	8	141600191	EIF2C2	Body
cg11130692	0.345	0.407	-0.062	-9.949	9.95E-08	0.042115286	8	141643919	EIF2C2	Body		Y
cg04797885	0.709	0.829	-0.119	-11.312	1.99E-08	0.0084217	8	142268286
cg07140289	0.654	0.759	-0.106	-10.694	4.04E-08	0.017119846	8	142299684				Y
cg09858281	0.662	0.775	-0.113	-10.368	5.96E-08	0.025234571	8	142456070	FLJ43860	Body		Y
cg15905320	0.668	0.797	-0.13	-11.866	1.08E-08	0.004573193	8	142661528			Y	Y
cg15154047	0.48	0.568	-0.088	-9.896	1.06E-07	0.044991475	8	143210309
cg02246640	0.523	0.681	-0.158	-10.268	6.73E-08	0.028473391	8	143331321	TSNARE1	Body	Y	Y	Y
cg26337559	0.886	0.94	-0.055	-9.963	9.78E-08	0.041389179	8	143535735
cg20994561	0.609	0.681	-0.072	-10.497	5.10E-08	0.021606963	8	143544400	BAI1	TSS1500		Y	Y
cg13448704	0.464	0.594	-0.13	-12.127	8.17E-09	0.00345813	8	143596845	BAI1	Body	Y	Y
cg03896940	0.653	0.768	-0.115	-10.001	9.33E-08	0.039487873	8	143609114	BAI1	Body		Y
cg06565975	0.611	0.816	-0.206	-10.006	9.27E-08	0.039255893	8	143823917	SLURP1	TSS200	Y	Y	Y
cg02415014	0.717	0.827	-0.111	-13.374	2.30E-09	0.000973756	8	143852576	LYNX1	Body;TSS1500		Y
cg10802927	0.737	0.86	-0.123	-10.877	3.27E-08	0.013826357	8	144135445	C8orf31	3'UTR		Y
cg01453551	0.827	0.887	-0.06	-10.263	6.76E-08	0.02863405	8	144213544				Y	Y
cg00152340	0.704	0.841	-0.136	-9.831	1.15E-07	0.048825192	8	144297019	GPIHBP1	Body
cg27353629	0.709	0.864	-0.156	-15.154	4.44E-10	0.000188161	8	144309591				Y
cg12056210	0.584	0.663	-0.079	-13.559	1.92E-09	0.000813758	8	144330701	ZFP41	5'UTR		Y
cg00139947	0.762	0.827	-0.065	-10.279	6.64E-08	0.028095309	8	144403371	TOP1MT	Body
cg05991938	0.657	0.811	-0.154	-16.305	1.68E-10	7.11E-05	8	144460945	RHPN1	Body	Y	Y	Y
cg20422722	0.735	0.815	-0.08	-13.355	2.34E-09	0.000991452	8	144803601	MAPK15	Body
cg16823945	0.721	0.809	-0.088	-11.315	1.98E-08	0.008387694	8	146051181				Y
cg25391162	0.328	0.368	-0.039	-9.917	1.04E-07	0.043860585	9	118091	FOXD4	1stExon
cg02649849	0.232	0.065	0.166	13.26	2.57E-09	0.00108832	9	969473
cg21215550	0.554	0.197	0.357	18.675	2.72E-11	1.15E-05	9	969544
cg13434411	0.404	0.073	0.331	21.235	4.77E-12	2.02E-06	9	970297				Y
cg00200734	0.37	0.21	0.16	11.973	9.63E-09	0.004076469	9	970379				Y
cg14314674	0.255	0.118	0.137	11.776	1.19E-08	0.005039853	9	970654				Y
cg14504259	0.472	0.208	0.264	22.74	1.87E-12	7.93E-07	9	970882
cg14305278	0.197	0.061	0.136	12.721	4.41E-09	0.001866387	9	971046
cg07173635	0.263	0.107	0.157	12.629	4.84E-09	0.002050413	9	971480
cg26023087	0.213	0.069	0.144	9.979	9.59E-08	0.040606053	9	972520				Y
cg12236164	0.355	0.132	0.223	13.949	1.33E-09	0.000561114	9	972622				Y
cg10192198	0.501	0.226	0.274	12.986	3.37E-09	0.001427881	9	973184			Y	Y
cg13816321	0.464	0.19	0.274	14.983	5.16E-10	0.000218649	9	973198			Y	Y
cg14147498	0.468	0.137	0.331	12.287	6.90E-09	0.002922701	9	974820			Y	Y
cg14067101	0.436	0.314	0.121	10.47	5.27E-08	0.022329664	9	975825	DMRT3	TSS1500
cg18984452	0.358	0.208	0.15	10.621	4.41E-08	0.01866542	9	1046103				Y
cg00934355	0.431	0.206	0.225	11	2.83E-08	0.012001289	9	1049244	DMRT2	TSS1500	Y	Y	Y
cg14630993	0.658	0.776	-0.118	-14.868	5.72E-10	0.000242283	9	7274452
cg13931531	0.713	0.881	-0.168	-10.381	5.87E-08	0.024852132	9	19791354			Y	Y
cg26624914	0.686	0.802	-0.115	-12.329	6.60E-09	0.002796313	9	33448382	SUGT1P1;AQP3	Body;TSS1500	Y	Y	Y
cg13545320	0.862	0.927	-0.064	-12.697	4.52E-09	0.001912414	9	36063860	RECK	Body		Y
cg14328477	0.799	0.891	-0.092	-10.922	3.10E-08	0.013124954	9	71934644				Y
cg14447077	0.819	0.937	-0.118	-13.327	2.41E-09	0.001019287	9	79920904	VPS13A	Body	Y	Y
cg13850654	0.84	0.886	-0.046	-10.857	3.34E-08	0.014151476	9	88651476	GOLM1	Body
cg04994217	0.717	0.846	-0.129	-11.882	1.06E-08	0.004494722	9	89764015	C9orf170	Body		Y
cg14275593	0.436	0.641	-0.204	-11.739	1.24E-08	0.005247344	9	89849106			Y	Y	Y
cg14624784	0.806	0.722	0.084	11.102	2.52E-08	0.010678119	9	92270937	LOC100129066	Body		Y
cg26949731	0.844	0.906	-0.062	-9.93	1.02E-07	0.043149607	9	96588550				Y
cg14529565	0.173	0.425	-0.252	-12.51	5.47E-09	0.002316987	9	96705256				Y
cg03994721	0.547	0.68	-0.133	-11.385	1.83E-08	0.007755017	9	96706555
cg13985688	0.468	0.703	-0.236	-10.45	5.40E-08	0.022856354	9	96709791
cg07852402	0.06	0.341	-0.281	-9.903	1.05E-07	0.044610424	9	96713643
cg14374754	0.126	0.471	-0.345	-9.973	9.65E-08	0.040875635	9	96714295	BARX1	3'UTR	Y	Y
cg03129964	0.102	0.25	-0.148	-9.959	9.83E-08	0.041622429	9	96714665	BARX1	Body
cg10454937	0.066	0.311	-0.245	-10.02	9.11E-08	0.038582395	9	96715047	BARX1	Body
cg09155774	0.117	0.388	-0.271	-10.883	3.24E-08	0.013731631	9	96723033
cg26867575	0.091	0.326	-0.235	-10.19	7.40E-08	0.031324583	9	96723088
cg14155501	0.769	0.886	-0.117	-11.275	2.07E-08	0.00877676	9	99264127	CDC14B	3'UTR		Y
cg05691383	0.456	0.504	-0.048	-9.982	9.55E-08	0.040420802	9	99839414	LOC340508	Body
cg00061031	0.691	0.805	-0.115	-18.647	2.77E-11	1.17E-05	9	100744026	ANP32B	TSS1500	Y	Y
cg14313748	0.646	0.811	-0.165	-11.62	1.41E-08	0.005975886	9	101498661	ANKS6	3'UTR	Y	Y
cg14564724	0.623	0.817	-0.194	-10.608	4.48E-08	0.018957886	9	107687761	ABCA1	5'UTR		Y
cg05205299	0.679	0.832	-0.153	-10.137	7.89E-08	0.033402442	9	109848356	MIR548Q	Body
cg03066050	0.182	0.381	-0.199	-10.215	7.17E-08	0.030364295	9	110249749	KLF4	Body
cg13400600	0.828	0.941	-0.113	-14.461	8.25E-10	0.000349476	9	115815065	ZFP37	Body	Y	Y
cg13744452	0.863	0.916	-0.053	-10.558	4.75E-08	0.02009509	9	117085966	ORM1	Body
cg13958199	0.509	0.648	-0.139	-11.504	1.60E-08	0.006791631	9	127018815	NEK6	TSS1500		Y
cg13551141	0.673	0.749	-0.076	-9.812	1.18E-07	0.049993467	9	127155187	PSMB7	Body
cg13676763	0.531	0.401	0.13	12.166	7.84E-09	0.003320446	9	129262204	FAM125B	Body
cg21198455	0.883	0.957	-0.074	-10.232	7.03E-08	0.02975554	9	131679993	LRRC8A	3'UTR
cg14215338	0.936	0.978	-0.042	-10.009	9.24E-08	0.039110118	9	132381976	C9orf50	Body		Y
cg13434142	0.684	0.778	-0.094	-10.201	7.30E-08	0.03089514	9	132439055	PRRX2	Body		Y
cg00656478	0.743	0.846	-0.103	-10.766	3.72E-08	0.015742609	9	132480963	PRRX2	Body
cg13706315	0.84	0.922	-0.082	-10.549	4.80E-08	0.020324327	9	134724316
cg13667150	0.426	0.539	-0.113	-17.456	6.74E-11	2.85E-05	9	135608341	C9orf98	Body		Y
cg00473702	0.785	0.861	-0.076	-10.69	4.06E-08	0.017210395	9	136443547
cg21122774	0.722	0.784	-0.062	-10.426	5.56E-08	0.023538332	9	136604996	SARDH	5'UTR;1stExon
cg13936846	0.67	0.83	-0.159	-11.15	2.39E-08	0.010103691	9	137216064
cg14047094	0.334	0.164	0.169	10.66	4.21E-08	0.01782248	9	137393257				Y
cg14602234	0.473	0.64	-0.167	-10.73	3.88E-08	0.01641657	9	137884872			Y	Y	Y
cg14048880	0.796	0.907	-0.111	-10.527	4.93E-08	0.02085672	9	139069897
cg13766589	0.65	0.773	-0.123	-9.849	1.13E-07	0.047765191	9	139331009	INPP5E	Body
cg14118583	0.708	0.832	-0.123	-10.141	7.85E-08	0.033253521	9	139885129					Y
cg09381737	0.544	0.707	-0.163	-11.459	1.69E-08	0.007145259	9	140173549	C9orf167	Body			Y
cg03183234	0.744	0.902	-0.158	-12.476	5.67E-09	0.00239968	9	140174522	C9orf167	3'UTR
cg02956806	0.609	0.713	-0.104	-10.071	8.56E-08	0.036230152	9	140174741	C9orf167	3'UTR		Y
cg13389382	0.693	0.891	-0.197	-15.639	2.93E-10	0.000123935	9	140176236	C9orf167	3'UTR	Y	Y	Y
cg14023309	0.577	0.719	-0.143	-10.615	4.44E-08	0.018783091	9	140188408
cg14046640	0.704	0.783	-0.078	-10.497	5.10E-08	0.021606289	9	140329570	ENTPD8	Body
cg02970775	0.765	0.908	-0.143	-10.422	5.58E-08	0.023645319	9	140483477	ZMYND19	Body	Y	Y
cg06043710	0.727	0.821	-0.094	-11.056	2.66E-08	0.011252728	10	560371	DIP2C	Body
cg03038245	0.781	0.886	-0.106	-12.358	6.41E-09	0.002712008	10	630310	DIP2C	Body
cg04198075	0.599	0.71	-0.112	-10.176	7.52E-08	0.031851641	10	636331	DIP2C	Body		Y
cg19901101	0.61	0.749	-0.139	-13.867	1.43E-09	0.000606109	10	766431			Y	Y
cg09797993	0.828	0.935	-0.108	-11.515	1.59E-08	0.006713269	10	766501				Y
cg16331358	0.931	0.965	-0.034	-11.75	1.22E-08	0.005185538	10	1147675	WDR37	Body
cg23864180	0.903	0.631	0.272	11.68	1.32E-08	0.005595575	10	1256353	ADARB2	Body	Y	Y
cg20151301	0.504	0.695	-0.191	-10.588	4.58E-08	0.019403569	10	1366415	ADARB2	Body	Y	Y
cg04930661	0.696	0.482	0.215	11.059	2.65E-08	0.011211618	10	1531405	ADARB2	Body	Y	Y
cg06083652	0.635	0.499	0.136	11.419	1.76E-08	0.007466276	10	1531529	ADARB2	Body
cg02088470	0.876	0.567	0.31	10.577	4.64E-08	0.019650864	10	1551251	ADARB2	Body	Y	Y
cg09837088	0.683	0.554	0.129	10.483	5.19E-08	0.021988238	10	2371380
cg11476737	0.864	0.557	0.307	10.224	7.10E-08	0.030039782	10	2815189			Y	Y
cg09892104	0.857	0.56	0.297	10.554	4.77E-08	0.02020739	10	2815318			Y	Y
cg05664352	0.673	0.86	-0.187	-10.402	5.72E-08	0.024218666	10	3441404			Y	Y
cg02605601	0.891	0.966	-0.075	-10.878	3.26E-08	0.013806558	10	3724557				Y
cg03809526	0.794	0.904	-0.11	-10.513	5.01E-08	0.021211765	10	4358517
cg09272256	0.691	0.86	-0.169	-11.013	2.79E-08	0.011816507	10	5238881	AKR1C4	1stExon	Y	Y
cg08365301	0.814	0.923	-0.109	-12.467	5.72E-09	0.002421391	10	5523060				Y
cg07706776	0.82	0.656	0.164	10.325	6.28E-08	0.026579316	10	5568004	CALML3	3'UTR;1stExon	Y	Y
cg13882393	0.629	0.792	-0.163	-10.068	8.59E-08	0.036359989	10	5666739			Y	Y
cg00436722	0.883	0.962	-0.079	-11.607	1.43E-08	0.006067524	10	5666842				Y
cg19862769	0.531	0.722	-0.19	-10.915	3.12E-08	0.013230829	10	6162118				Y
cg09112218	0.712	0.845	-0.133	-13.72	1.65E-09	0.000696802	10	6162154				Y
cg06820990	0.778	0.93	-0.152	-9.972	9.67E-08	0.040949207	10	6162188
cg03261682	0.798	0.91	-0.112	-10.634	4.34E-08	0.018368859	10	6233757	PFKFB3	Body		Y
cg24160331	0.603	0.443	0.16	15.554	3.15E-10	0.000133262	10	7486948			Y	Y
cg25290373	0.794	0.912	-0.118	-11.366	1.87E-08	0.007924175	10	7573613				Y
cg10089865	0.806	0.939	-0.133	-20.978	5.62E-12	2.38E-06	10	8100286	GATA3	Body	Y	Y
cg03935183	0.854	0.949	-0.095	-12.258	7.12E-09	0.003013702	10	8100563	GATA3	Body		Y
cg11679455	0.836	0.951	-0.115	-12.024	9.11E-09	0.003858247	10	8100761	GATA3	Body	Y	Y	Y
cg24590093	0.588	0.884	-0.296	-17.175	8.38E-11	3.55E-05	10	8125599				Y
cg24284640	0.592	0.848	-0.256	-20.036	1.05E-11	4.44E-06	10	8125688			Y	Y
cg10332864	0.59	0.849	-0.259	-13.996	1.27E-09	0.00053693	10	8125771				Y
cg19051045	0.718	0.867	-0.149	-11.359	1.89E-08	0.007987922	10	10933670			Y	Y
cg07639982	0.709	0.822	-0.113	-11.098	2.53E-08	0.010725182	10	12555079	CAMK1D	Body
cg27001894	0.535	0.348	0.187	13.765	1.58E-09	0.000667837	10	13022624	CCDC3	Body	Y	Y
cg11679124	0.63	0.836	-0.206	-16.828	1.10E-10	4.67E-05	10	14058944	FRMD4A	Body		Y
cg03654668	0.586	0.785	-0.2	-11.059	2.65E-08	0.011214919	10	14551049			Y	Y
cg26276014	0.785	0.874	-0.089	-10.897	3.19E-08	0.013518611	10	17172646	CUBN	TSS1500
cg05145593	0.848	0.738	0.111	9.859	1.11E-07	0.047132385	10	18348426			Y	Y
cg16063312	0.197	0.31	-0.113	-10.002	9.32E-08	0.039459732	10	22725587				Y
cg19301501	0.743	0.828	-0.085	-9.921	1.03E-07	0.043632434	10	22768167
cg00375132	0.618	0.727	-0.108	-9.948	9.96E-08	0.042186433	10	22768370
cg26680350	0.721	0.906	-0.185	-11.345	1.92E-08	0.00811102	10	24728987	KIAA1217	Body	Y	Y
cg14506260	0.534	0.708	-0.174	-12.722	4.40E-09	0.00186389	10	25797307	GPR158	Body	Y	Y
cg08780106	0.876	0.937	-0.062	-11.016	2.78E-08	0.01177437	10	29780366	SVIL	Body
cg19964475	0.735	0.861	-0.126	-13.692	1.69E-09	0.000716294	10	29781964	SVIL	Body	Y	Y
cg00881448	0.844	0.972	-0.128	-10.395	5.77E-08	0.024418305	10	30248683			Y	Y
cg25418210	0.667	0.839	-0.171	-11.727	1.26E-08	0.005318815	10	30248738			Y	Y
cg10629916	0.842	0.952	-0.11	-11.29	2.04E-08	0.008631232	10	30295744				Y
cg20268683	0.712	0.856	-0.144	-10.974	2.92E-08	0.012359123	10	30980358			Y	Y
cg06655291	0.666	0.965	-0.299	-15.757	2.65E-10	0.00011214	10	30980898			Y	Y	Y
cg10586837	0.626	0.764	-0.138	-14.444	8.38E-10	0.000354853	10	30980965			Y	Y
cg25485734	0.711	0.884	-0.173	-13.579	1.88E-09	0.000798038	10	30981289			Y	Y
cg05213414	0.814	0.973	-0.159	-11.5	1.61E-08	0.006827549	10	30981352			Y	Y
cg23543432	0.755	0.851	-0.096	-9.9	1.06E-07	0.044783027	10	35195758
cg06266973	0.395	0.486	-0.091	-10.479	5.22E-08	0.022083769	10	43811183				Y
cg05694250	0.688	0.764	-0.076	-12.016	9.19E-09	0.003891758	10	46996357	GPRIN2	5'UTR
cg07069759	0.555	0.708	-0.153	-10.437	5.49E-08	0.023223393	10	47134171	LOC728643	TSS1500		Y
cg08389347	0.671	0.812	-0.142	-10.616	4.43E-08	0.018760867	10	47729791
cg14881393	0.725	0.908	-0.183	-12.859	3.83E-09	0.001622781	10	49552461			Y	Y
cg05625526	0.714	0.791	-0.077	-13.071	3.10E-09	0.001312581	10	49653080
cg11229663	0.571	0.419	0.152	10.246	6.91E-08	0.029258684	10	52843235	PRKG1	Body
cg11666731	0.724	0.895	-0.17	-16.158	1.89E-10	8.02E-05	10	54715415			Y	Y
cg23665230	0.846	0.893	-0.048	-9.867	1.10E-07	0.046702566	10	62495797
cg13320683	0.666	0.742	-0.076	-9.914	1.04E-07	0.044010859	10	62761819	RHOBTB1	TSS1500
cg11689994	0.762	0.837	-0.075	-10.193	7.37E-08	0.03120546	10	63887754
cg15153264	0.827	0.91	-0.083	-12.054	8.83E-09	0.003740226	10	65169511	JMJD1C	Body	Y	Y
cg05877367	0.777	0.874	-0.097	-14.512	7.88E-10	0.000333651	10	71026835	HKDC1	3'UTR	Y	Y
cg13770865	0.793	0.847	-0.054	-11.73	1.25E-08	0.005301479	10	72575083	SGPL1	TSS1500
cg22910769	0.726	0.869	-0.143	-13.341	2.37E-09	0.001004979	10	72651035			Y	Y
cg04269057	0.798	0.86	-0.062	-11.274	2.07E-08	0.008782635	10	72971005	UNC5B	TSS1500
cg17485681	0.428	0.576	-0.148	-13.466	2.10E-09	0.000889964	10	73565625	CDH23	Body		Y
cg02909446	0.702	0.807	-0.105	-10.948	3.01E-08	0.012733917	10	73849124	SPOCK2	TSS1500
cg06995967	0.829	0.895	-0.067	-12.454	5.80E-09	0.002454232	10	75013665	MRPS16;TTC18	TSS1500;3'UTR
cg07559420	0.736	0.839	-0.103	-10.831	3.44E-08	0.014579722	10	76686512	MYST4	Body
cg10658779	0.676	0.803	-0.127	-15.595	3.04E-10	0.000128703	10	77871675	C10orf11	Body	Y	Y
cg14236430	0.763	0.89	-0.127	-11.34	1.93E-08	0.008157049	10	78192588	C10orf11	Body		Y
cg07464125	0.59	0.696	-0.105	-10.983	2.89E-08	0.012240516	10	78943634	KCNMA1	Body		Y
cg05058846	0.768	0.853	-0.085	-11.299	2.02E-08	0.008539451	10	79270707	KCNMA1	Body		Y
cg26247508	0.681	0.826	-0.145	-10.148	7.79E-08	0.032970373	10	82299669	SH2D4B	TSS1500;Body		Y
cg04421348	0.509	0.677	-0.168	-11.452	1.70E-08	0.007194842	10	82299737	SH2D4B	TSS1500;Body
cg26220838	0.547	0.665	-0.118	-10.049	8.80E-08	0.037247908	10	85633042				Y
cg23738384	0.812	0.893	-0.081	-12.155	7.93E-09	0.003358313	10	85691880				Y
cg10737718	0.552	0.667	-0.115	-10.315	6.36E-08	0.026914386	10	85933586	C10orf99	5'UTR;1stExon
cg03541835	0.257	0.154	0.102	9.859	1.11E-07	0.047156913	10	85956013	PCDH21	Body
cg23983136	0.681	0.887	-0.206	-11.622	1.41E-08	0.005965199	10	88768846	AGAP11	Body
cg24399972	0.589	0.777	-0.188	-10.764	3.72E-08	0.015767539	10	88769402	AGAP11	Body
cg19780563	0.62	0.831	-0.211	-11.88	1.06E-08	0.004507053	10	94594494	EXOC6	5'UTR;1stExon	Y	Y
cg00425843	0.527	0.785	-0.258	-14.523	7.80E-10	0.000330216	10	94883021			Y	Y
cg27638309	0.841	0.944	-0.102	-11.37	1.86E-08	0.007889197	10	95972702	PLCE1	Body	Y	Y
cg02370232	0.627	0.809	-0.181	-9.866	1.10E-07	0.046720263	10	97175365	SORBS1	Body	Y	Y	Y
cg02114903	0.481	0.596	-0.115	-10.796	3.59E-08	0.015201519	10	97324947				Y
cg02094827	0.402	0.51	-0.108	-11.118	2.48E-08	0.010487631	10	99496515	ZFYVE27	TSS1500		Y
cg02093062	0.599	0.734	-0.135	-10.666	4.18E-08	0.017698443	10	99496557	ZFYVE27	TSS1500		Y
cg09918091	0.761	0.835	-0.075	-10.805	3.55E-08	0.015030457	10	99540174
cg22891862	0.149	0.266	-0.117	-12.805	4.05E-09	0.001713543	10	101279697
cg09254322	0.23	0.404	-0.173	-9.972	9.67E-08	0.040946788	10	101280807				Y
cg07382132	0.401	0.559	-0.158	-17.507	6.48E-11	2.75E-05	10	101280887
cg16137498	0.605	0.767	-0.162	-9.885	1.08E-07	0.045621584	10	101286541			Y	Y	Y
cg19103219	0.371	0.596	-0.224	-13.191	2.75E-09	0.001164299	10	101287059			Y	Y	Y
cg13544333	0.147	0.255	-0.108	-11.254	2.12E-08	0.008989452	10	101287381				Y
cg00158122	0.279	0.451	-0.172	-17.015	9.50E-11	4.02E-05	10	101290029
cg26951440	0.203	0.349	-0.146	-12.315	6.71E-09	0.002838948	10	101291272	NKX2-3	TSS1500		Y
cg03609639	0.31	0.465	-0.155	-13.266	2.55E-09	0.001081554	10	101291397	NKX2-3	TSS1500		Y
cg22778788	0.264	0.39	-0.125	-12.878	3.76E-09	0.001590859	10	101294300	NKX2-3	Body
cg22735222	0.105	0.281	-0.176	-13.368	2.31E-09	0.000978677	10	101295724	NKX2-3	3'UTR	Y	Y
cg03711485	0.274	0.555	-0.282	-20.794	6.34E-12	2.68E-06	10	101296036	NKX2-3	3'UTR		Y
cg24913868	0.23	0.466	-0.236	-13.934	1.34E-09	0.000569344	10	101296069	NKX2-3	3'UTR		Y
cg04669815	0.023	0.211	-0.188	-17.774	5.29E-11	2.24E-05	10	101296619				Y
cg24376776	0.026	0.333	-0.308	-37.052	2.25E-15	9.52E-10	10	101297245				Y
cg13424029	0.184	0.436	-0.252	-22.186	2.62E-12	1.11E-06	10	101297508			Y	Y
cg15903032	0.298	0.458	-0.16	-14.424	8.54E-10	0.000361487	10	101297605			Y	Y
cg23615741	0.159	0.46	-0.301	-24.435	7.01E-13	2.97E-07	10	101297642			Y	Y
cg19489503	0.549	0.832	-0.284	-14.023	1.24E-09	0.000523352	10	101298812			Y	Y	Y
cg07161848	0.812	0.868	-0.056	-10.092	8.34E-08	0.035307276	10	102123573	SCD	3'UTR
cg09985455	0.321	0.441	-0.12	-10.737	3.85E-08	0.016282304	10	102384945
cg03848545	0.656	0.479	0.177	14.753	6.34E-10	0.000268353	10	103592494	KCNIP2	Body		Y
cg19018709	0.444	0.54	-0.096	-10.741	3.83E-08	0.016197433	10	104211388	C10orf95	TSS200		Y
cg19694241	0.545	0.627	-0.082	-10.763	3.73E-08	0.015795012	10	104211488	C10orf95	TSS200		Y
cg08991610	0.797	0.876	-0.079	-10.712	3.96E-08	0.016762358	10	104398766				Y
cg24435571	0.504	0.321	0.183	10.623	4.40E-08	0.018611449	10	104436140	ARL3	3'UTR
cg04774364	0.749	0.831	-0.082	-10.82	3.49E-08	0.014781236	10	106100810
cg04844038	0.441	0.7	-0.259	-13.155	2.85E-09	0.00120757	10	108921320	SORCS1	Body	Y	Y
cg23951816	0.764	0.866	-0.102	-10.169	7.58E-08	0.032108063	10	114888137	TCF7L2	Body	Y	Y
cg24203376	0.839	0.897	-0.059	-11.172	2.33E-08	0.009854087	10	115938868	TDRD1	TSS200
cg02915029	0.768	0.638	0.13	11.719	1.27E-08	0.005366044	10	118563720
cg16234557	0.416	0.161	0.254	12.04	8.96E-09	0.003793823	10	119292062	EMX2OS	Body	Y	Y
cg16063747	0.131	0.043	0.088	10.175	7.53E-08	0.031874218	10	119294173	EMX2OS	Body		Y
cg05034973	0.385	0.226	0.158	11.424	1.75E-08	0.007426299	10	119294332	EMX2OS	Body	Y	Y
cg18561589	0.465	0.25	0.214	12.114	8.28E-09	0.003506215	10	119295770	EMX2OS	Body	Y	Y
cg26342147	0.426	0.281	0.145	10.76	3.74E-08	0.015845753	10	119295827	EMX2OS	Body	Y	Y
cg11124080	0.399	0.219	0.179	10.369	5.95E-08	0.025187797	10	119295875	EMX2OS	Body		Y
cg07675184	0.36	0.215	0.145	10.83	3.45E-08	0.014608969	10	119296612	EMX2OS	Body	Y	Y
cg06456154	0.376	0.164	0.212	11.366	1.87E-08	0.007926933	10	119310356			Y	Y	Y
cg15526081	0.402	0.143	0.26	10.664	4.19E-08	0.017733243	10	119310404			Y	Y
cg10595547	0.495	0.263	0.232	10.277	6.65E-08	0.028175293	10	119310911			Y	Y
cg08451832	0.332	0.112	0.22	12.291	6.87E-09	0.002910433	10	119310964			Y	Y
cg26123824	0.581	0.712	-0.131	-10.017	9.15E-08	0.038728465	10	120783201			Y	Y
cg24919753	0.838	0.939	-0.101	-10.811	3.53E-08	0.014925224	10	121138105	GRK5	Body			Y
cg15611912	0.545	0.729	-0.184	-12.42	6.00E-09	0.002542207	10	121300857	RGS10	Body		Y
cg10186347	0.809	0.903	-0.093	-11.954	9.83E-09	0.004162398	10	121436819	BAG3	3'UTR		Y
cg19876302	0.634	0.729	-0.094	-11.071	2.61E-08	0.011064519	10	123494737
cg04406111	0.755	0.549	0.206	10.235	7.00E-08	0.029626911	10	123779210	TACC2	5'UTR	Y	Y
cg15351652	0.763	0.843	-0.08	-12.195	7.60E-09	0.003217523	10	123781519	TACC2	Body		Y
cg17723156	0.391	0.49	-0.099	-10.113	8.13E-08	0.034413257	10	124247117	HTRA1	Body
cg00323014	0.745	0.829	-0.084	-10.021	9.10E-08	0.038537379	10	125928304				Y
cg09986353	0.597	0.666	-0.069	-10.79	3.61E-08	0.015298996	10	125996395
cg05803853	0.723	0.837	-0.114	-10.928	3.08E-08	0.013031001	10	125996466
cg15401913	0.716	0.832	-0.116	-11.346	1.91E-08	0.008101342	10	126695653	CTBP2	Body
cg05919621	0.632	0.747	-0.115	-10.705	3.99E-08	0.016895325	10	127373136	C10orf122	TSS1500		Y
cg11873372	0.61	0.834	-0.224	-18.026	4.38E-11	1.85E-05	10	130274436			Y	Y
cg22792176	0.671	0.931	-0.26	-22.664	1.96E-12	8.31E-07	10	130274452			Y	Y	Y
cg26869417	0.534	0.756	-0.221	-11.477	1.65E-08	0.007003051	10	130274509			Y	Y	Y
cg10567744	0.363	0.464	-0.101	-11.403	1.80E-08	0.007605984	10	130829670
cg24363393	0.628	0.857	-0.229	-10.439	5.47E-08	0.023173421	10	131215469			Y	Y	Y
cg05123263	0.748	0.885	-0.137	-13.31	2.45E-09	0.001035702	10	131223404			Y	Y
cg18583565	0.808	0.87	-0.062	-10.432	5.52E-08	0.023352051	10	131567980
cg16978910	0.716	0.927	-0.211	-14.668	6.84E-10	0.000289772	10	131577703				Y
cg19356629	0.653	0.901	-0.248	-14.276	9.78E-10	0.000414047	10	131577741			Y	Y
cg09326135	0.61	0.754	-0.144	-11.182	2.30E-08	0.009750922	10	131691124	EBF3	Body		Y
cg04904609	0.684	0.86	-0.176	-10.914	3.13E-08	0.013250921	10	131691217	EBF3	Body	Y	Y	Y
cg16606347	0.459	0.647	-0.189	-10.755	3.76E-08	0.015939042	10	131749788	EBF3	Body
cg22655696	0.107	0.365	-0.259	-10.869	3.30E-08	0.013954994	10	131757191	EBF3	Body		Y
cg09890775	0.183	0.312	-0.129	-10.569	4.69E-08	0.019849942	10	131758694	EBF3	Body
cg13729510	0.641	0.859	-0.218	-15.525	3.23E-10	0.000136562	10	131852011			Y	Y
cg25456221	0.884	0.928	-0.045	-11.132	2.44E-08	0.010313364	10	131987192				Y
cg12495996	0.585	0.791	-0.206	-14.399	8.73E-10	0.0003698	10	132239568			Y	Y
cg24947379	0.686	0.915	-0.229	-13.359	2.33E-09	0.000987256	10	132239734			Y	Y
cg14645017	0.54	0.655	-0.115	-10.935	3.05E-08	0.012930011	10	132977408	TCERG1L	Body	Y	Y
cg23523359	0.735	0.933	-0.197	-10.327	6.26E-08	0.026512724	10	133038915	TCERG1L	Body
cg26256560	0.688	0.82	-0.132	-10.686	4.08E-08	0.01727869	10	133039159	TCERG1L	Body
cg03056513	0.755	0.866	-0.111	-10.731	3.87E-08	0.016389029	10	133317583
cg12378817	0.593	0.691	-0.099	-10.401	5.72E-08	0.024236948	10	133961235	JAKMIP3	Body
cg01092890	0.744	0.817	-0.073	-9.865	1.11E-07	0.046793858	10	134022625	STK32C	Body
cg07600170	0.849	0.92	-0.072	-10.217	7.15E-08	0.030284813	10	134064227	STK32C	Body
cg11764368	0.638	0.734	-0.096	-9.836	1.15E-07	0.048525061	10	134303517				Y
cg20456620	0.821	0.896	-0.075	-9.915	1.04E-07	0.043983156	10	134377343	INPP5A	Body
cg03149567	0.482	0.392	0.09	10.196	7.34E-08	0.03108307	10	134441442	INPP5A	Body		Y
cg25594319	0.707	0.79	-0.083	-14.241	1.01E-09	0.000427558	10	134461778	INPP5A	Body
cg17215172	0.908	0.954	-0.045	-14.27	9.83E-10	0.000416291	10	134549143	INPP5A	Body
cg19267554	0.692	0.546	0.146	14.307	9.50E-10	0.000402366	10	134672688
cg02638348	0.604	0.798	-0.194	-11.277	2.07E-08	0.008759988	10	134692167
cg08710410	0.593	0.711	-0.118	-10.046	8.82E-08	0.037344315	10	134692509
cg00036324	0.686	0.789	-0.103	-14.54	7.68E-10	0.000325048	10	134693667
cg02672332	0.88	0.931	-0.051	-10.841	3.40E-08	0.014410907	10	134723970
cg09684079	0.806	0.881	-0.075	-10.32	6.32E-08	0.026745701	10	134787625
cg16903885	0.686	0.796	-0.111	-10.996	2.85E-08	0.012051242	10	134795548				Y
cg19795151	0.585	0.707	-0.122	-11.333	1.94E-08	0.008222655	10	134804172			Y	Y
cg21346589	0.833	0.878	-0.045	-12.341	6.52E-09	0.002761798	10	134818842
cg03708680	0.869	0.933	-0.065	-10.072	8.55E-08	0.036191045	10	134829025
cg24186915	0.683	0.826	-0.143	-13.918	1.37E-09	0.000578012	10	134838134			Y	Y	Y
cg07488327	0.558	0.682	-0.124	-10.054	8.74E-08	0.037005939	10	134853084			Y	Y
cg26632409	0.729	0.852	-0.123	-11.075	2.60E-08	0.011011496	10	134886312				Y
cg17739550	0.807	0.936	-0.129	-12.553	5.24E-09	0.002217334	10	134894551			Y	Y
cg23350754	0.731	0.794	-0.064	-11.27	2.08E-08	0.008822498	10	134978012	KNDC1	Body
cg23781276	0.816	0.915	-0.099	-10.265	6.75E-08	0.028565203	10	134978122	KNDC1	Body
cg02688948	0.85	0.927	-0.077	-10.976	2.91E-08	0.012338431	10	134992447	KNDC1	Body
cg20731384	0.571	0.717	-0.146	-10.784	3.64E-08	0.015402988	10	134993392	KNDC1	Body		Y
cg27125824	0.822	0.908	-0.086	-11.669	1.34E-08	0.005665574	10	135023541	KNDC1	Body		Y
cg13485979	0.783	0.865	-0.082	-10.932	3.06E-08	0.012969954	10	135037359	KNDC1	Body
cg00650614	0.68	0.779	-0.099	-10.099	8.27E-08	0.035018346	10	135059097				Y
cg23400579	0.643	0.758	-0.115	-11.662	1.35E-08	0.005707827	10	135061015	MIR202	Body
cg06188870	0.765	0.912	-0.147	-11.943	9.95E-09	0.004211595	10	135086785	ADAM8	Body		Y	Y
cg23114262	0.787	0.906	-0.119	-12.544	5.28E-09	0.002236817	10	135086817	ADAM8	Body		Y
cg24408706	0.776	0.876	-0.1	-10.795	3.59E-08	0.015213866	11	363484			Y	Y
cg03647659	0.769	0.854	-0.085	-10.61	4.46E-08	0.018900605	11	373083	B4GALNT4	Body		Y
cg08307434	0.794	0.863	-0.069	-10.51	5.03E-08	0.021280185	11	391037
cg09671481	0.705	0.829	-0.124	-10.125	8.01E-08	0.033906594	11	394262	PKP3	1stExon;5'UTR
cg02652569	0.775	0.866	-0.091	-12.407	6.09E-09	0.002577349	11	458052	PTDSS2	Body		Y
cg18098722	0.792	0.878	-0.086	-12.464	5.74E-09	0.002429247	11	556889	C11orf35	Body
cg15806880	0.779	0.854	-0.075	-10.151	7.76E-08	0.032843689	11	624603	MUPCDH	Body		Y
cg00456593	0.856	0.911	-0.055	-10.442	5.46E-08	0.023097811	11	624781	MUPCDH	Body
cg14149701	0.585	0.738	-0.153	-12.266	7.06E-09	0.002987722	11	624995	MUPCDH	5'UTR;1stExon		Y	Y
cg27261397	0.825	0.908	-0.083	-12.22	7.41E-09	0.003135705	11	625833	MUPCDH	TSS1500		Y
cg14681958	0.42	0.556	-0.136	-10.713	3.95E-08	0.016734297	11	626729	SCT	Body		Y
cg12669354	0.845	0.926	-0.081	-10.289	6.56E-08	0.027760125	11	831584	CD151;EFCAB4A	TSS1500;3'UTR		Y
cg03502236	0.608	0.77	-0.161	-11.4	1.80E-08	0.007630032	11	1074682	MUC2	TSS200		Y
cg11247695	0.874	0.953	-0.079	-13.424	2.19E-09	0.000926783	11	1074715	MUC2	TSS200		Y
cg11024522	0.633	0.764	-0.131	-11.307	2.00E-08	0.008466645	11	1074749	MUC2	TSS200		Y
cg13911594	0.707	0.852	-0.144	-12.557	5.22E-09	0.002208078	11	1074757	MUC2	TSS200	Y	Y
cg02332740	0.733	0.804	-0.071	-10.654	4.24E-08	0.017938611	11	1074869	MUC2	TSS200		Y
cg02522041	0.719	0.795	-0.077	-11.086	2.57E-08	0.010875208	11	1249008	MUC5B	Body		Y
cg23163513	0.717	0.589	0.128	10.1	8.26E-08	0.034958092	11	1481925	BRSK2	Body
cg08373904	0.841	0.923	-0.082	-10.981	2.90E-08	0.012259234	11	1543275	HCCA2	Body
cg25562534	0.889	0.946	-0.057	-11.694	1.30E-08	0.005515609	11	1670215	HCCA2	Body
cg07050626	0.663	0.74	-0.077	-10.711	3.96E-08	0.016778068	11	1715850	HCCA2	Body
cg05073818	0.674	0.791	-0.116	-10.148	7.78E-08	0.032960319	11	1858737	TNNI2;SYT8	TSS1500;3'UTR
cg19419739	0.443	0.573	-0.13	-10.408	5.68E-08	0.024041339	11	1902923	LSP1	Body		Y
cg22624391	0.639	0.777	-0.138	-10.386	5.83E-08	0.024690771	11	1937457
cg06124793	0.738	0.845	-0.107	-12.009	9.27E-09	0.003923561	11	1939725	TNNT3	TSS1500		Y
cg26355894	0.521	0.673	-0.152	-10.182	7.47E-08	0.031609698	11	1940611	TNNT3	TSS200		Y
cg22378459	0.607	0.784	-0.176	-11.177	2.32E-08	0.009807702	11	1940717	TNNT3	TSS200	Y	Y
cg21659910	0.611	0.763	-0.152	-11.326	1.96E-08	0.008286893	11	1940856	TNNT3	1stExon;5'UTR
cg08029189	0.859	0.958	-0.099	-11.392	1.82E-08	0.007693255	11	1941010	TNNT3	5'UTR		Y
cg03652715	0.672	0.828	-0.156	-11.057	2.65E-08	0.011238228	11	1965140			Y	Y
cg24439505	0.555	0.645	-0.09	-12.332	6.58E-09	0.002787337	11	2172098	INS-IGF2;IGF2	Body;TSS1500
cg10991175	0.574	0.661	-0.087	-10.035	8.95E-08	0.037884493	11	2182300	INS-IGF2;INS	5'UTR;Body		Y
cg25336198	0.506	0.62	-0.113	-10.049	8.79E-08	0.037233199	11	2182618	INS-IGF2;INS	TSS200		Y
cg03366382	0.789	0.873	-0.084	-10.439	5.47E-08	0.023166544	11	2182644	INS;INS-IGF2	TSS1500		Y
cg07419975	0.715	0.911	-0.197	-13.033	3.22E-09	0.001362691	11	2203815
cg17623629	0.89	0.929	-0.04	-10.031	8.99E-08	0.038081119	11	2293641	ASCL2	TSS1500
cg27055782	0.838	0.884	-0.046	-11.449	1.71E-08	0.007222791	11	2397486	CD81	TSS1500
cg06847157	0.862	0.92	-0.058	-11.071	2.61E-08	0.011059439	11	2423426	TSSC4	TSS200
cg06577521	0.8	0.87	-0.071	-9.865	1.11E-07	0.046801117	11	2423445	TSSC4	TSS200
cg03030994	0.739	0.826	-0.088	-10.966	2.95E-08	0.012475114	11	2562310	KCNQ1	Body
cg06850651	0.571	0.748	-0.176	-11.826	1.13E-08	0.004774507	11	2785580	KCNQ1	Body	Y	Y
cg11399776	0.77	0.897	-0.127	-10.974	2.92E-08	0.01236029	11	2908471	CDKN1C	TSS1500		Y
cg09198782	0.732	0.815	-0.083	-10.218	7.15E-08	0.030273519	11	2922762	SLC22A18AS;SLC22A18	5'UTR;TSS1500
cg13328151	0.749	0.829	-0.08	-10.438	5.48E-08	0.023196916	11	2943039	SLC22A18	Body
cg04111109	0.692	0.802	-0.11	-10.002	9.32E-08	0.039457155	11	3036885	CARS	Body		Y
cg04128776	0.913	0.946	-0.033	-10.31	6.39E-08	0.027069771	11	3435091
cg02873384	0.481	0.597	-0.116	-9.926	1.02E-07	0.043379933	11	4936857	OR51G2	1stExon	Y	Y	Y
cg20896063	0.443	0.575	-0.132	-13.983	1.28E-09	0.000543687	11	5274883	HBG2	Body	Y	Y
cg24561952	0.69	0.821	-0.131	-11.059	2.65E-08	0.011212429	11	5567996	OR52H1	TSS1500	Y	Y	Y
cg14486463	0.897	0.948	-0.051	-10.459	5.34E-08	0.022629851	11	5602027	OR52B6	TSS200
cg24126851	0.598	0.694	-0.096	-9.844	1.14E-07	0.048065193	11	6678143	DCHS1	TSS1500		Y
cg08835992	0.555	0.783	-0.228	-17.315	7.52E-11	3.18E-05	11	7870404	OR5E1P	TSS200		Y
cg23194364	0.507	0.688	-0.181	-12.346	6.49E-09	0.002747921	11	7870558	OR5E1P	TSS200
cg07138994	0.597	0.692	-0.094	-10.247	6.90E-08	0.029201466	11	8361530
cg04450855	0.374	0.492	-0.119	-10.727	3.89E-08	0.016463866	11	9288306	DENND5A	TSS1500		Y
cg03787988	0.64	0.707	-0.068	-9.9	1.06E-07	0.04476141	11	10602522	MRVI1	Body
cg01504690	0.642	0.746	-0.104	-10.525	4.94E-08	0.020904191	11	11032136
cg17130788	0.714	0.926	-0.213	-15.122	4.57E-10	0.000193602	11	11683865			Y	Y
cg14665901	0.444	0.284	0.16	10.357	6.04E-08	0.025579588	11	12885131	TEAD1	Body
cg04293175	0.711	0.843	-0.131	-12.474	5.68E-09	0.002404393	11	14282775	SPON1	Body
cg25393009	0.803	0.948	-0.145	-16.654	1.27E-10	5.36E-05	11	14691641	PDE3B	Body	Y	Y
cg01575836	0.835	0.65	0.184	11.18	2.31E-08	0.009775015	11	15959856			Y	Y
cg03662997	0.623	0.77	-0.147	-16.033	2.10E-10	8.90E-05	11	15963027				Y
cg05565400	0.762	0.869	-0.106	-10.281	6.62E-08	0.028014403	11	15963106			Y	Y
cg20446948	0.444	0.554	-0.11	-9.839	1.14E-07	0.048332943	11	15963167				Y
cg22251148	0.719	0.874	-0.155	-10.696	4.04E-08	0.017087256	11	16631866			Y	Y
cg20101110	0.822	0.905	-0.083	-10.51	5.03E-08	0.02127664	11	16631939			Y	Y
cg15111638	0.374	0.546	-0.172	-9.825	1.16E-07	0.049224934	11	16631993			Y	Y
cg11180638	0.787	0.86	-0.072	-13.673	1.72E-09	0.000729009	11	17948881	SERGEF	Body		Y
cg21584495	0.639	0.732	-0.093	-9.827	1.16E-07	0.049077419	11	17973565	SERGEF	Body
cg07093617	0.745	0.888	-0.143	-14.635	7.04E-10	0.000298278	11	18158918	MRGPRX3	Body	Y	Y
cg15678678	0.624	0.767	-0.143	-11.535	1.55E-08	0.006562533	11	18993880				Y
[truncated: 1,240 more rows]
