# Supplementary material for: Genome-wide DNA methylation analysis reveals loci that distinguish different types of adipose tissue in obese individuals
Source: Clin Epigenetics. 2017 May 3;9:48. doi: 10.1186/s13148-017-0344-4 (PMC5415776; doi:10.1186/s13148-017-0344-4)
Supplement: Supplementary file 2 — Annotated data for the 3239 significantly differentially methylated CpG sites between omental and abdominal subcutaneous adipose after weight loss. Illumina probe ID, gene name, gene region and chromosomal location (as Illumina 450K manifest) are shown along with methylation statistics. OM_mean_beta and AB_mean_beta present mean beta values for omental (OM) and abdominal subcutaneous (AB) adipose, respectively. We also indicate which CpG sites overlap with those observed in the post-weight loss analysis (Overlap_CpG), whether the change in methylation between SC and OM is greater at the post-weight loss time point (Greater_Δbeta_Post) and whether the CpG site was observed as differentially methylation before vs after weight loss in AB (Overlap_AB_Benton_etal) and OM (Overlap_OM_Benton_etal) in our previous study [37]. (CSV 637 kb) [file 13148_2017_344_MOESM2_ESM.csv]

IlmnID	AB_Mean_beta	OM_mean_beta	Dbeta	Tstat	p_value	Adjusted_p_value	Chromosome_GRCh37	MAPINFO_GRCh37	UCSC_RefGene_Name	UCSC_RefGene_Group	Overlap_CpG	Greater_Dbeta_Post	Overlap_AB_Benton_etal	Overlap_OM_Benton_etal
cg01068023	0.782	0.857	-0.075	-16.656	1.26E-10	5.35E-05	1	761370
cg05597748	0.552	0.679	-0.127	-12.854	3.85E-09	0.001630464	1	812679	FAM41C	TSS1500
cg12549180	0.653	0.725	-0.071	-10.008	9.25E-08	0.039146585	1	847816
cg17436295	0.541	0.669	-0.128	-10.243	6.94E-08	0.029369696	1	848609
cg22699361	0.564	0.734	-0.17	-11.967	9.69E-09	0.004103749	1	854918	FLJ39609	TSS200	Y
cg21786289	0.612	0.765	-0.154	-10.598	4.53E-08	0.019165129	1	854966	FLJ39609	TSS200	Y		Y
cg02896266	0.605	0.76	-0.154	-12.848	3.87E-09	0.00164055	1	864879	SAMD11	Body	Y
cg05819296	0.632	0.8	-0.168	-10.859	3.33E-08	0.014116435	1	871980	SAMD11	Body	Y
cg22485363	0.698	0.865	-0.167	-14.362	9.03E-10	0.000382483	1	872385	SAMD11	Body	Y
cg13904806	0.746	0.915	-0.169	-10.129	7.97E-08	0.033725627	1	874697	SAMD11	Body	Y
cg10827460	0.924	0.644	0.28	20.896	5.93E-12	2.51E-06	1	879375	SAMD11	Body	Y	Y
cg15742605	0.912	0.684	0.228	22.135	2.71E-12	1.15E-06	1	879383	SAMD11	Body
cg00328058	0.58	0.66	-0.079	-11.827	1.13E-08	0.004772093	1	901062	PLEKHN1;KLHL17	TSS1500;3'UTR
cg17006413	0.878	0.945	-0.068	-10.228	7.06E-08	0.029898157	1	942451
cg26155170	0.687	0.792	-0.105	-15.481	3.35E-10	0.000141764	1	943064
cg26837773	0.628	0.744	-0.115	-9.901	1.06E-07	0.044720467	1	947091
cg26007962	0.74	0.839	-0.099	-13.666	1.73E-09	0.000733758	1	973887	AGRN	Body
cg20594982	0.579	0.782	-0.203	-12.771	4.19E-09	0.001773567	1	976707	AGRN	Body	Y
cg03790440	0.778	0.874	-0.096	-10.576	4.65E-08	0.019670671	1	977896	AGRN	Body
cg15571556	0.795	0.891	-0.096	-10.144	7.82E-08	0.033112607	1	978214	AGRN	Body
cg08262378	0.661	0.754	-0.092	-11.545	1.53E-08	0.006494505	1	991533
cg08530610	0.614	0.712	-0.097	-10.276	6.66E-08	0.028188775	1	991567			Y
cg23812948	0.856	0.966	-0.11	-11.083	2.58E-08	0.010906813	1	1030656	C1orf159	5'UTR
cg10026356	0.812	0.895	-0.083	-11.349	1.91E-08	0.008073201	1	1053900
cg03520879	0.763	0.831	-0.068	-13.205	2.71E-09	0.001149225	1	1062793
cg23622235	0.63	0.786	-0.156	-11.586	1.47E-08	0.006207739	1	1064942			Y
cg05655247	0.51	0.669	-0.159	-14.419	8.57E-10	0.00036295	1	1065028			Y
cg16254267	0.691	0.829	-0.138	-11.679	1.32E-08	0.005606878	1	1073529			Y
cg14824543	0.74	0.845	-0.104	-12.706	4.48E-09	0.001895162	1	1076166
cg14166948	0.637	0.815	-0.178	-9.824	1.16E-07	0.049257736	1	1099563			Y		Y
cg15414773	0.466	0.593	-0.127	-20.063	1.03E-11	4.36E-06	1	1100360
cg21475076	0.699	0.908	-0.209	-9.891	1.07E-07	0.045288052	1	1100493			Y	Y
cg22874652	0.484	0.671	-0.187	-12.454	5.80E-09	0.00245539	1	1107439			Y	Y
cg14220262	0.544	0.652	-0.109	-11.522	1.57E-08	0.006661736	1	1114963	TTLL10	Body;TSS200
cg22723960	0.764	0.849	-0.085	-11.472	1.66E-08	0.007044173	1	1134018
cg24807889	0.388	0.563	-0.175	-10.123	8.03E-08	0.033991933	1	1135955			Y
cg25731959	0.705	0.8	-0.095	-10.576	4.65E-08	0.019681419	1	1171952
cg00211609	0.499	0.592	-0.093	-11.5	1.61E-08	0.006826096	1	1178039	FAM132A	Body
cg02279987	0.317	0.417	-0.1	-10.99	2.87E-08	0.012132696	1	1181757	FAM132A	Body
cg19236794	0.253	0.433	-0.181	-11.736	1.24E-08	0.005264092	1	1181769	FAM132A	Body
cg20747739	0.612	0.76	-0.148	-14.474	8.16E-10	0.000345394	1	1183257	FAM132A	TSS1500	Y
cg15582176	0.601	0.717	-0.116	-11.528	1.56E-08	0.006618422	1	1183528	FAM132A	TSS1500
cg24852892	0.772	0.891	-0.119	-12.001	9.34E-09	0.003954462	1	1220092	SCNN1D	Body
cg14911892	0.595	0.779	-0.184	-12.069	8.69E-09	0.003679271	1	1269219	TAS1R3	Body	Y
cg26814650	0.802	0.9	-0.097	-11.252	2.13E-08	0.009003921	1	1269399	TAS1R3	Body
cg21165029	0.25	0.445	-0.196	-10.295	6.51E-08	0.027547091	1	1297202
cg26865478	0.661	0.732	-0.072	-9.959	9.82E-08	0.04158887	1	1312144	AURKAIP1	TSS1500
cg00009834	0.691	0.831	-0.14	-17.722	5.50E-11	2.33E-05	1	1347671			Y
cg01721822	0.593	0.68	-0.087	-11.77	1.20E-08	0.005077269	1	1360499	TMEM88B	TSS1500
cg22376730	0.604	0.724	-0.12	-11.173	2.33E-08	0.0098464	1	1715039
cg03043696	0.219	0.32	-0.101	-15.034	4.94E-10	0.000209135	1	1820656	GNB1	5'UTR
cg05132306	0.661	0.796	-0.135	-11.181	2.30E-08	0.009754301	1	1846340	CALML6	1stExon;5'UTR			Y
cg03442254	0.74	0.792	-0.052	-12.025	9.11E-09	0.00385576	1	1849073	TMEM52	3'UTR
cg03719984	0.662	0.771	-0.108	-12.521	5.41E-09	0.002290474	1	1859247
cg15622118	0.725	0.826	-0.101	-12.042	8.94E-09	0.00378469	1	1916894	KIAA1751	Body	Y
cg14087574	0.521	0.623	-0.102	-10.015	9.17E-08	0.038840192	1	1963794
cg04146995	0.64	0.73	-0.09	-10.151	7.76E-08	0.032850875	1	2001651	PRKCZ	Body
cg25976434	0.798	0.849	-0.051	-10.451	5.40E-08	0.022851349	1	2008510	PRKCZ	Body;5'UTR
cg03580279	0.763	0.845	-0.082	-9.971	9.69E-08	0.041015616	1	2015974	PRKCZ	Body;5'UTR
cg17497824	0.704	0.814	-0.111	-10.729	3.88E-08	0.016428082	1	2021003	PRKCZ	Body;5'UTR
cg19906777	0.602	0.799	-0.197	-10.178	7.50E-08	0.031766783	1	2023482	PRKCZ	Body;5'UTR	Y	Y	Y
cg20269544	0.417	0.563	-0.145	-9.988	9.48E-08	0.040144146	1	2025441	PRKCZ	Body;5'UTR	Y
cg06888836	0.41	0.597	-0.188	-10.149	7.77E-08	0.03291136	1	2074268	PRKCZ	5'UTR;Body	Y	Y
cg24578937	0.628	0.722	-0.093	-10.681	4.11E-08	0.017384743	1	2090814	PRKCZ	Body
cg12297010	0.717	0.835	-0.118	-10.92	3.11E-08	0.013156993	1	2096582	PRKCZ	Body
cg16644344	0.669	0.75	-0.081	-11.292	2.03E-08	0.008608384	1	2100169	PRKCZ	Body
cg21282837	0.829	0.935	-0.105	-13.082	3.07E-09	0.001297872	1	2104641	PRKCZ	Body	Y
cg15513868	0.841	0.906	-0.064	-10.744	3.81E-08	0.016138811	1	2105154	PRKCZ	Body
cg06203364	0.349	0.498	-0.149	-10.069	8.58E-08	0.036315817	1	2137307	C1orf86	5'UTR	Y
cg03665132	0.46	0.569	-0.109	-11.169	2.34E-08	0.009895805	1	2137325	C1orf86	5'UTR
cg14076971	0.723	0.87	-0.147	-13.288	2.50E-09	0.001059126	1	2137665	C1orf86	5'UTR	Y
cg08468599	0.587	0.731	-0.144	-13.673	1.72E-09	0.00072938	1	2182126	SKI	Body
cg16315417	0.327	0.478	-0.151	-11.974	9.62E-09	0.004073695	1	2187457	SKI	Body
cg23645210	0.554	0.722	-0.168	-13.069	3.10E-09	0.001314381	1	2188767	SKI	Body
cg08730743	0.533	0.72	-0.187	-14.853	5.80E-10	0.000245526	1	2189027	SKI	Body
cg06521970	0.535	0.63	-0.095	-11.38	1.84E-08	0.007796669	1	2200890	SKI	Body
cg26332488	0.61	0.766	-0.156	-11.784	1.18E-08	0.00500052	1	2230640	SKI	Body
cg03324138	0.5	0.622	-0.121	-12.632	4.83E-09	0.002043441	1	2250410
cg02237208	0.347	0.523	-0.176	-12.242	7.24E-09	0.003064921	1	2250525					Y
cg00567930	0.55	0.68	-0.13	-12.092	8.48E-09	0.003588278	1	2250796					Y
cg27222162	0.549	0.711	-0.162	-9.926	1.02E-07	0.043371052	1	2250860					Y
cg03533858	0.378	0.58	-0.202	-9.87	1.10E-07	0.046486866	1	2324396	MORN1;RER1	TSS1500;5'UTR			Y
cg16355231	0.323	0.474	-0.151	-12.117	8.25E-09	0.003494997	1	2344979	PEX10	TSS1500
cg00030604	0.456	0.54	-0.083	-10.208	7.24E-08	0.030633032	1	2379831
cg15029248	0.692	0.795	-0.102	-10.691	4.06E-08	0.017189031	1	2379937
cg23911852	0.525	0.607	-0.082	-9.984	9.52E-08	0.04032376	1	2409853	PLCH2	Body			Y
cg15153700	0.673	0.792	-0.119	-11.179	2.31E-08	0.009783777	1	2411403	PLCH2	Body
cg07906828	0.846	0.646	0.2	9.822	1.17E-07	0.049373342	1	2782967
cg22798223	0.803	0.485	0.318	11.104	2.52E-08	0.01065383	1	2783100			Y
cg19403456	0.589	0.731	-0.142	-11.917	1.02E-08	0.004328173	1	2823928
cg14836978	0.591	0.76	-0.169	-10.499	5.10E-08	0.021574633	1	2836564			Y	Y
cg23640231	0.489	0.792	-0.303	-16.875	1.06E-10	4.49E-05	1	2844871			Y	Y	Y
cg00779565	0.507	0.708	-0.201	-13.491	2.05E-09	0.000868627	1	2845139			Y
cg19846168	0.464	0.769	-0.305	-13.509	2.02E-09	0.000853933	1	2845268			Y	Y	Y
cg15203905	0.382	0.567	-0.185	-11.199	2.26E-08	0.009565168	1	2845514
cg12415455	0.309	0.477	-0.168	-10.013	9.20E-08	0.038941845	1	2846998					Y
cg17403881	0.697	0.929	-0.232	-11.299	2.02E-08	0.008541032	1	2847164			Y	Y
cg20457544	0.582	0.729	-0.147	-10.808	3.54E-08	0.014984488	1	2920603
cg15505198	0.712	0.519	0.193	12.93	3.57E-09	0.001510091	1	3003239	PRDM16	Body	Y
cg12473797	0.617	0.466	0.151	18.238	3.74E-11	1.58E-05	1	3036358	PRDM16	Body	Y
cg01772149	0.605	0.841	-0.236	-11.382	1.84E-08	0.007783395	1	3038216	PRDM16	Body	Y	Y
cg10484617	0.691	0.92	-0.228	-16.732	1.19E-10	5.04E-05	1	3082862	PRDM16	Body	Y	Y
cg03391389	0.572	0.744	-0.172	-16.861	1.07E-10	4.54E-05	1	3083061	PRDM16	Body			Y
cg05354921	0.531	0.39	0.141	11.751	1.22E-08	0.005178951	1	3100497	PRDM16	Body
cg11710123	0.57	0.744	-0.174	-17.663	5.75E-11	2.44E-05	1	3141992	PRDM16	Body	Y		Y
cg25150520	0.59	0.733	-0.143	-14.863	5.74E-10	0.000243226	1	3142530	PRDM16	Body
cg06379192	0.823	0.712	0.111	12.057	8.80E-09	0.003726271	1	3157287	PRDM16	Body
cg24335751	0.772	0.621	0.151	16.188	1.85E-10	7.83E-05	1	3182620	PRDM16	Body
cg19244263	0.827	0.745	0.082	11.307	2.00E-08	0.008468467	1	3213668	PRDM16	Body
cg26004086	0.661	0.524	0.137	15.956	2.24E-10	9.49E-05	1	3265739	PRDM16	Body
cg14216672	0.701	0.542	0.159	10.154	7.73E-08	0.032735716	1	3265923	PRDM16	Body
cg16176095	0.581	0.714	-0.133	-10.212	7.20E-08	0.030488249	1	3289798	PRDM16	Body
cg10956857	0.689	0.524	0.165	11.873	1.07E-08	0.004538132	1	3308549	PRDM16	Body
cg07112867	0.902	0.732	0.17	14.058	1.20E-09	0.00050672	1	3315163	PRDM16	Body
cg00401797	0.963	0.663	0.3	17.057	9.19E-11	3.89E-05	1	3315193	PRDM16	Body
cg16120249	0.841	0.609	0.232	12.571	5.14E-09	0.002176215	1	3315281	PRDM16	Body	Y	Y
cg19317333	0.869	0.765	0.104	14.125	1.12E-09	0.00047597	1	3319433	PRDM16	Body
cg01062116	0.76	0.574	0.186	11.344	1.92E-08	0.008122412	1	3352435	PRDM16	3'UTR
cg23022057	0.745	0.548	0.197	10.202	7.29E-08	0.030867739	1	3352544	PRDM16	3'UTR
cg15900998	0.564	0.65	-0.086	-11.065	2.63E-08	0.011134431	1	3379492	ARHGEF16	5'UTR
cg09230667	0.648	0.728	-0.08	-9.843	1.14E-07	0.048094833	1	3436115	MEGF6	Body
cg00994251	0.449	0.646	-0.197	-15.151	4.46E-10	0.000188657	1	3439691	MEGF6	Body	Y
cg02659581	0.57	0.67	-0.1	-10.106	8.20E-08	0.034706572	1	3467842	MEGF6	Body
cg26607673	0.781	0.619	0.161	11.92	1.02E-08	0.004315423	1	3473923	MEGF6	Body
cg12615205	0.696	0.822	-0.126	-12.145	8.02E-09	0.003394673	1	3495611	MEGF6	Body
cg14263070	0.528	0.653	-0.125	-10.643	4.29E-08	0.018174752	1	3495717	MEGF6	Body	Y
cg11504517	0.245	0.373	-0.128	-11.212	2.22E-08	0.00941852	1	3569899	TP73	5'UTR
cg05936300	0.489	0.697	-0.208	-18.503	3.08E-11	1.30E-05	1	3574704	TP73	5'UTR	Y
cg05116756	0.588	0.671	-0.083	-12.727	4.38E-09	0.001854951	1	3606702	TP73	TSS1500;Body
cg03050669	0.72	0.836	-0.116	-10.812	3.52E-08	0.014915596	1	3606777	TP73	TSS1500;Body
cg04493946	0.71	0.832	-0.122	-15.382	3.65E-10	0.000154434	1	3607097	TP73	Body;TSS200
cg03846767	0.539	0.662	-0.123	-11.55	1.52E-08	0.006455534	1	3607292	TP73	1stExon;Body;5'UTR
cg19819912	0.485	0.569	-0.083	-12.091	8.49E-09	0.003593247	1	3621015	TP73	Body
cg04523603	0.515	0.615	-0.1	-12.485	5.61E-09	0.002376814	1	3622085	TP73	Body
cg26810690	0.616	0.767	-0.151	-14.62	7.15E-10	0.000302542	1	3622130	TP73	Body	Y		Y
cg05782471	0.724	0.779	-0.055	-10.521	4.96E-08	0.021015031	1	3623389	TP73	Body
cg14084907	0.186	0.359	-0.172	-14.2	1.05E-09	0.000444106	1	3634811	TP73	Body	Y
cg08764037	0.426	0.518	-0.092	-11.716	1.27E-08	0.005384341	1	3634867	TP73	Body
cg25352980	0.554	0.651	-0.097	-11.779	1.19E-08	0.005022949	1	3635210	TP73	Body			Y
cg00489772	0.523	0.628	-0.104	-11.425	1.75E-08	0.007419448	1	3775078	KIAA0562;DFFB	TSS1500;Body
cg04289045	0.771	0.846	-0.075	-11.602	1.44E-08	0.006096407	1	3775105	KIAA0562;DFFB	TSS1500;Body			Y
cg03921357	0.51	0.645	-0.135	-10.106	8.20E-08	0.034719628	1	3809431	C1orf174	Body
cg14264496	0.395	0.565	-0.17	-11.955	9.81E-09	0.004154913	1	3823918	LOC100133612	Body
cg25468905	0.77	0.614	0.156	11.25	2.13E-08	0.009024221	1	4000125			Y
cg00647233	0.662	0.461	0.201	9.993	9.43E-08	0.0399054	1	4000154
cg22016671	0.772	0.921	-0.148	-11.807	1.15E-08	0.004875411	1	4221401			Y	Y
cg10622019	0.63	0.862	-0.231	-16.302	1.68E-10	7.13E-05	1	4221485			Y	Y	Y
cg07425646	0.482	0.666	-0.184	-12.088	8.52E-09	0.003605302	1	4221616					Y
cg15708696	0.839	0.912	-0.074	-12.907	3.65E-09	0.001545281	1	4485482
cg04110918	0.754	0.912	-0.158	-13.836	1.47E-09	0.000624125	1	4794912	AJAP1	Body
cg15505277	0.578	0.705	-0.127	-10.347	6.11E-08	0.02587246	1	5894894
cg02841875	0.813	0.862	-0.048	-11.31	1.99E-08	0.008435791	1	6056063
cg24545495	0.896	0.956	-0.06	-12.709	4.46E-09	0.001888076	1	6149049	KCNAB2	Body
cg15687653	0.462	0.529	-0.067	-10.685	4.09E-08	0.017296349	1	6271667	RNF207	Body
cg05925365	0.637	0.801	-0.164	-11.129	2.45E-08	0.010355835	1	6294656	ICMT	Body	Y
cg00518190	0.431	0.621	-0.19	-11.316	1.98E-08	0.008384513	1	6294768	ICMT	Body
cg12396368	0.334	0.458	-0.124	-10.304	6.43E-08	0.02724399	1	6294850	ICMT	Body	Y		Y
cg02957924	0.869	0.913	-0.044	-11.007	2.81E-08	0.011899066	1	6366307	ACOT7	Body
cg20630887	0.552	0.654	-0.102	-11.582	1.47E-08	0.006232928	1	6417823	ACOT7	Body
cg16049283	0.371	0.203	0.168	10.803	3.56E-08	0.015074149	1	6419606	ACOT7	Body;TSS1500	Y	Y
cg10375954	0.443	0.307	0.136	10.439	5.47E-08	0.023177566	1	6419608	ACOT7	Body;TSS1500
cg24312879	0.664	0.793	-0.129	-11.354	1.90E-08	0.00803261	1	6422118	ACOT7	Body;TSS1500
cg04980281	0.826	0.873	-0.047	-11.44	1.72E-08	0.007296447	1	6504576	ESPN	Body
cg01085974	0.731	0.804	-0.073	-14.139	1.11E-09	0.000469821	1	6512509	ESPN	Body			Y
cg07017737	0.193	0.288	-0.095	-11.604	1.44E-08	0.006083257	1	6516324	ESPN	Body
cg15090562	0.854	0.911	-0.057	-14.658	6.91E-10	0.000292361	1	6534449	PLEKHG5	Body
cg17151560	0.468	0.601	-0.133	-11.394	1.81E-08	0.007678853	1	6544511	PLEKHG5	5'UTR;Body
cg05128003	0.822	0.896	-0.074	-10.595	4.55E-08	0.019245696	1	6548963	PLEKHG5	5'UTR;Body
cg23963591	0.414	0.531	-0.117	-10.565	4.71E-08	0.019949086	1	6615418	TAS1R1;NOL9	TSS200;TSS1500
cg27531553	0.391	0.532	-0.141	-10.19	7.39E-08	0.03129483	1	6615604	TAS1R1;NOL9	1stExon;TSS1500
cg27551706	0.482	0.625	-0.143	-11.116	2.48E-08	0.010507808	1	7015944	CAMTA1	Body
cg05966431	0.276	0.4	-0.124	-14.309	9.48E-10	0.000401328	1	7023864	CAMTA1	Body
cg07173049	0.565	0.772	-0.206	-14.895	5.59E-10	0.000236541	1	7289937	CAMTA1	Body	Y	Y
cg19711587	0.782	0.851	-0.069	-11.641	1.38E-08	0.00584227	1	7492510	CAMTA1	Body
cg03945034	0.875	0.926	-0.051	-10.61	4.46E-08	0.01890171	1	7565342	CAMTA1	Body
cg06830167	0.275	0.366	-0.09	-10.307	6.42E-08	0.027174493	1	7600135	CAMTA1	Body
cg06800235	0.737	0.289	0.448	11.78	1.19E-08	0.005017767	1	7692367	CAMTA1	Body	Y	Y
cg25196088	0.417	0.53	-0.113	-10.613	4.45E-08	0.01884302	1	7703835	CAMTA1	Body
cg10434624	0.619	0.746	-0.127	-12.199	7.57E-09	0.00320564	1	7722876	CAMTA1	Body	Y		Y
cg22229039	0.506	0.679	-0.173	-13.917	1.37E-09	0.000578538	1	7842159
cg24454741	0.653	0.8	-0.147	-12.255	7.13E-09	0.003020474	1	7845237	PER3	Body
cg03211636	0.843	0.51	0.332	15.403	3.58E-10	0.000151657	1	8354313
cg27230594	0.61	0.765	-0.155	-10.026	9.04E-08	0.038281023	1	8908794			Y	Y
cg12385729	0.401	0.515	-0.114	-10.582	4.61E-08	0.019532595	1	9243679
cg05933510	0.471	0.596	-0.125	-13.597	1.85E-09	0.000783967	1	9257092
cg27300194	0.282	0.408	-0.127	-12.457	5.78E-09	0.002448375	1	9339380
cg23606162	0.678	0.799	-0.121	-13.404	2.23E-09	0.000945415	1	9342018			Y
cg04717485	0.486	0.628	-0.143	-10.042	8.87E-08	0.037564594	1	9486780
cg20615827	0.647	0.782	-0.135	-11.071	2.61E-08	0.011062575	1	9515447
cg00772959	0.54	0.663	-0.123	-9.831	1.15E-07	0.048812792	1	9532871
cg12814199	0.467	0.585	-0.118	-10.725	3.90E-08	0.016514656	1	9935516	CTNNBIP1	5'UTR
cg10796749	0.44	0.641	-0.201	-11.677	1.33E-08	0.005616258	1	10056837	RBP7	TSS1500
cg20413202	0.585	0.809	-0.224	-10.102	8.24E-08	0.034887687	1	10056853	RBP7	TSS1500
cg09242541	0.279	0.465	-0.185	-10.082	8.44E-08	0.035739475	1	10490025	APITD1	TSS200;TSS1500
cg05038881	0.304	0.488	-0.184	-10.262	6.77E-08	0.028675437	1	10490043	APITD1	TSS200;TSS1500
cg25614726	0.235	0.389	-0.155	-10.097	8.28E-08	0.03507193	1	10490058	APITD1	TSS200;TSS1500
cg27182133	0.66	0.85	-0.19	-14.563	7.52E-10	0.000318528	1	10658147	PEX14	Body	Y	Y
cg05821633	0.719	0.812	-0.093	-11.589	1.46E-08	0.006183166	1	10837632	CASZ1	5'UTR
cg14518596	0.371	0.433	-0.062	-10.251	6.86E-08	0.029064113	1	10896343
cg17944737	0.373	0.475	-0.102	-11.694	1.30E-08	0.005513444	1	10995014
cg15078958	0.532	0.622	-0.089	-11.015	2.78E-08	0.011788037	1	10997656
cg06632603	0.718	0.851	-0.133	-13.987	1.28E-09	0.000541339	1	11166889	MTOR	3'UTR	Y
cg26105283	0.712	0.817	-0.105	-10.038	8.91E-08	0.037718335	1	11744230	MAD2L2	5'UTR
cg06193043	0.418	0.53	-0.111	-24.868	5.51E-13	2.33E-07	1	11908199	NPPA	TSS1500
cg07603449	0.467	0.557	-0.09	-11.569	1.49E-08	0.006327411	1	11986842	KIAA2013	TSS1500
cg19896198	0.125	0.3	-0.175	-10.638	4.32E-08	0.018280898	1	12123262	TNFRSF8	TSS200
cg22428027	0.564	0.406	0.158	10.017	9.15E-08	0.038722039	1	12128827	TNFRSF8	Body
cg07838943	0.491	0.303	0.188	18.301	3.57E-11	1.51E-05	1	12493840	VPS13D	Body
cg10987347	0.303	0.519	-0.216	-10.759	3.74E-08	0.015855888	1	12559783	VPS13D	Body
cg16060635	0.421	0.577	-0.156	-10.863	3.32E-08	0.014047707	1	12588654					Y
cg13778336	0.438	0.53	-0.092	-10.588	4.58E-08	0.019403076	1	13836752
cg17824277	0.886	0.935	-0.049	-10.051	8.77E-08	0.037145629	1	13838127
cg09017235	0.507	0.72	-0.213	-16.822	1.11E-10	4.69E-05	1	14020212
cg19300923	0.603	0.774	-0.171	-12.698	4.51E-09	0.001911057	1	14026137	PRDM2	TSS1500	Y
cg16680547	0.265	0.411	-0.146	-11.102	2.52E-08	0.010670005	1	14027567	PRDM2	5'UTR
cg12909925	0.568	0.721	-0.153	-10.86	3.33E-08	0.014102575	1	14105607	PRDM2	Body
cg02887997	0.374	0.559	-0.186	-10.733	3.86E-08	0.016353127	1	14220177			Y
cg19621427	0.64	0.817	-0.177	-13.374	2.30E-09	0.000973647	1	14220614			Y
cg15118606	0.801	0.62	0.181	11.361	1.88E-08	0.007964414	1	14954053	KIAA1026	Body	Y	Y
cg21581845	0.767	0.576	0.191	9.906	1.05E-07	0.044451674	1	15127680	KIAA1026	Body
cg00119241	0.527	0.648	-0.121	-10.942	3.03E-08	0.01283033	1	15152595	KIAA1026	Body
cg19710662	0.599	0.484	0.115	10.053	8.75E-08	0.037029099	1	15256222	KIAA1026	Body;TSS200
cg13234882	0.615	0.804	-0.19	-16.351	1.62E-10	6.85E-05	1	15573050	FHAD1	TSS1500
cg21616031	0.586	0.701	-0.115	-12.685	4.57E-09	0.001935328	1	15576394	FHAD1	5'UTR
cg10055277	0.436	0.5	-0.064	-10.555	4.76E-08	0.020168177	1	15650448	FHAD1	Body
cg14022778	0.542	0.725	-0.184	-13.331	2.40E-09	0.001015129	1	15653601	FHAD1	Body	Y
cg21004104	0.525	0.726	-0.201	-14.31	9.48E-10	0.000401248	1	15954209	DDI2	Body
cg26049379	0.704	0.779	-0.074	-10.88	3.25E-08	0.013772696	1	16071339	TMEM82	Body
cg15558527	0.595	0.703	-0.108	-12.956	3.48E-09	0.001471549	1	16374846	CLCNKB	TSS1500;Body
cg00178562	0.637	0.758	-0.121	-10.517	4.98E-08	0.021103217	1	16966354			Y
cg02769477	0.349	0.515	-0.166	-10.328	6.26E-08	0.026489651	1	17012728
cg04944300	0.527	0.631	-0.104	-9.892	1.07E-07	0.045217761	1	17022524	ESPNP	Body
cg04861793	0.778	0.891	-0.112	-10.7	4.01E-08	0.016992941	1	17051076
cg04195831	0.391	0.459	-0.068	-10.734	3.86E-08	0.016335181	1	17090834	MST1P9	Body
cg04875062	0.519	0.62	-0.101	-10.892	3.21E-08	0.013583716	1	17305562	MFAP2	5'UTR
cg05800639	0.662	0.818	-0.156	-13.941	1.34E-09	0.000565635	1	17541389	PADI1	Body	Y
cg07319613	0.679	0.781	-0.102	-10.87	3.29E-08	0.013938019	1	17704843	PADI6	Body
cg08141956	0.476	0.659	-0.183	-11.312	1.99E-08	0.008413814	1	17746840	RCC2	Body
cg04868734	0.913	0.625	0.289	12.272	7.01E-09	0.002969679	1	17813203			Y	Y
cg19508454	0.841	0.876	-0.035	-10.572	4.67E-08	0.019774521	1	18026187
cg01448470	0.314	0.496	-0.182	-10.099	8.27E-08	0.035012335	1	18518226	IGSF21	Body
cg08885927	0.758	0.873	-0.115	-10.101	8.25E-08	0.034934245	1	18625743	IGSF21	Body
cg15901647	0.625	0.746	-0.121	-13.97	1.30E-09	0.000550042	1	18687127	IGSF21	Body
cg23010629	0.478	0.648	-0.17	-10.121	8.04E-08	0.034050486	1	18700603	IGSF21	Body
cg24076588	0.527	0.649	-0.121	-13.584	1.88E-09	0.000794159	1	18808559	KLHDC7A	1stExon
cg12297374	0.422	0.557	-0.136	-12.11	8.32E-09	0.0035237	1	19038550	PAX7	Body
cg04977858	0.637	0.7	-0.063	-10.714	3.95E-08	0.016724966	1	19069653	PAX7	Body	Y
cg21731286	0.795	0.885	-0.091	-11.406	1.79E-08	0.00757392	1	19186805	TAS1R2	TSS1500
cg22390041	0.797	0.919	-0.122	-9.85	1.13E-07	0.047673256	1	19226319	ALDH4A1	Body
cg01366338	0.58	0.669	-0.089	-10.794	3.60E-08	0.01523186	1	19230460	ALDH4A1	TSS1500
cg13990487	0.669	0.754	-0.085	-10.445	5.43E-08	0.023006612	1	19420096	UBR4	Body
cg06706670	0.67	0.813	-0.143	-10.056	8.71E-08	0.036898058	1	19516358	UBR4	Body
cg03542686	0.494	0.636	-0.143	-10.836	3.42E-08	0.014498807	1	19794335	CAPZB	Body
cg03432774	0.52	0.635	-0.116	-10.121	8.05E-08	0.034075464	1	21033761	KIF17	Body
cg05129477	0.549	0.683	-0.135	-10.977	2.91E-08	0.012312587	1	21044945	KIF17	TSS1500	Y
cg12460254	0.345	0.44	-0.095	-15.51	3.27E-10	0.000138369	1	21629726	ECE1	Body
cg13212362	0.75	0.868	-0.117	-11.082	2.58E-08	0.010927919	1	21648026	ECE1	Body	Y
cg19165640	0.367	0.508	-0.141	-10.625	4.38E-08	0.018564455	1	21661813	ECE1	Body
cg02492946	0.345	0.44	-0.095	-17.798	5.19E-11	2.20E-05	1	21667630	ECE1	Body
cg00228796	0.55	0.72	-0.17	-12.306	6.77E-09	0.002865546	1	21670736	ECE1	Body
cg24722348	0.16	0.348	-0.188	-11.649	1.37E-08	0.005793528	1	21900987	ALPL	Body
cg24334174	0.718	0.821	-0.103	-10.698	4.02E-08	0.017036941	1	22141341	LDLRAD2	Body
cg26924480	0.684	0.487	0.197	9.851	1.12E-07	0.047623391	1	22463884	WNT4	Body	Y
cg07090424	0.633	0.76	-0.127	-10.392	5.79E-08	0.024523857	1	22535491
cg21416706	0.595	0.404	0.191	13.212	2.70E-09	0.001141256	1	22609324
cg13963528	0.863	0.605	0.258	11.591	1.46E-08	0.006173041	1	22612141
cg26529645	0.864	0.636	0.228	11.462	1.68E-08	0.007117783	1	22612262			Y
cg04782252	0.839	0.562	0.277	14.577	7.43E-10	0.000314527	1	22612297			Y	Y
cg05761076	0.76	0.544	0.216	10.841	3.40E-08	0.014410709	1	22612776			Y
cg15061159	0.681	0.822	-0.141	-11.687	1.31E-08	0.005553613	1	22871587			Y
cg09028365	0.485	0.676	-0.192	-14.731	6.47E-10	0.000273734	1	22891285	EPHA8	Body
cg16138181	0.452	0.535	-0.083	-11.052	2.67E-08	0.01129728	1	22930977
cg07012832	0.502	0.609	-0.107	-11.094	2.55E-08	0.010776259	1	22978556	C1QB	TSS1500
cg24254937	0.725	0.829	-0.104	-10.578	4.64E-08	0.019627675	1	23858301	E2F2	TSS1500
cg16117757	0.735	0.806	-0.071	-9.963	9.78E-08	0.041387075	1	24511042	IL28RA	Body
cg01960748	0.75	0.849	-0.099	-13.374	2.30E-09	0.000973194	1	24522592					Y
cg10546487	0.735	0.832	-0.097	-18.318	3.53E-11	1.49E-05	1	25070672	CLIC4	TSS1500
cg22169866	0.531	0.678	-0.147	-12.367	6.35E-09	0.002688816	1	25344342
cg20812722	0.581	0.692	-0.11	-11.637	1.39E-08	0.005867875	1	25525951
cg11802806	0.763	0.829	-0.066	-10.523	4.95E-08	0.020959213	1	25748133	RHCE	TSS1500
cg21139639	0.535	0.627	-0.092	-11.086	2.57E-08	0.01086956	1	26145328	FAM54B	TSS1500
cg15662251	0.49	0.388	0.102	12.436	5.91E-09	0.002502488	1	26197855	PAQR7	TSS200
cg20826610	0.702	0.844	-0.142	-12.382	6.25E-09	0.002645785	1	26235868
cg22019970	0.522	0.369	0.152	11.929	1.01E-08	0.004271987	1	26325198	PAFAH2	TSS1500
cg06521299	0.558	0.421	0.137	10.118	8.08E-08	0.034213069	1	26325349	PAFAH2	TSS1500
cg07821739	0.834	0.688	0.145	11.384	1.83E-08	0.007766058	1	26347541	EXTL1	TSS1500
cg02839330	0.439	0.687	-0.249	-13.853	1.45E-09	0.000614393	1	26394201	TRIM63	TSS200
cg24685778	0.502	0.728	-0.226	-14.616	7.17E-10	0.000303635	1	26394211	TRIM63	TSS200	Y	Y	Y
cg01973987	0.264	0.49	-0.226	-13.058	3.14E-09	0.00132968	1	26394300	TRIM63	TSS200			Y
cg05749067	0.668	0.777	-0.109	-10.083	8.43E-08	0.035676991	1	26517321	CATSPER4	1stExon	Y
cg01414934	0.119	0.196	-0.077	-10.425	5.57E-08	0.023571832	1	26605969	SH3BGRL3	TSS1500
cg15628303	0.681	0.85	-0.17	-11.686	1.31E-08	0.005562569	1	26608928	UBXN11	Body
cg23590159	0.638	0.81	-0.172	-14.396	8.76E-10	0.000370752	1	26629895	UBXN11	5'UTR	Y
cg22237937	0.725	0.82	-0.095	-10.658	4.22E-08	0.017867065	1	26663502	AIM1L	Body
cg05304531	0.325	0.514	-0.189	-13.939	1.34E-09	0.000566705	1	26797576	DHDDS;HMGN2	3'UTR;TSS1500
cg26108329	0.471	0.576	-0.105	-11.59	1.46E-08	0.006177882	1	26797585	DHDDS;HMGN2	3'UTR;TSS1500
cg22512670	0.676	0.753	-0.077	-10.109	8.16E-08	0.034560782	1	26855765	RPS6KA1	TSS1500
cg03545620	0.799	0.931	-0.131	-10.503	5.07E-08	0.021452689	1	26871525	RPS6KA1	TSS1500;Body
cg22530691	0.744	0.842	-0.098	-14.561	7.53E-10	0.000319012	1	27194335
cg00310404	0.798	0.879	-0.081	-11.762	1.21E-08	0.005117017	1	27673775	SYTL1	Body
cg13184177	0.888	0.973	-0.084	-11.491	1.63E-08	0.00689344	1	27942087	FGR	Body
cg12424383	0.509	0.706	-0.197	-12.082	8.57E-09	0.003628208	1	27990967			Y
cg10776244	0.307	0.653	-0.347	-13.076	3.08E-09	0.001305073	1	28916695
cg23084986	0.682	0.769	-0.088	-10.95	3.00E-08	0.012707269	1	28917964	RAB42	TSS1500
cg22716368	0.417	0.526	-0.109	-12.076	8.63E-09	0.003652623	1	29045698
cg06868481	0.596	0.73	-0.135	-11.568	1.50E-08	0.00633094	1	29192086
cg19242529	0.511	0.675	-0.165	-10.231	7.03E-08	0.029774654	1	29454532
cg02293852	0.795	0.667	0.129	12.162	7.88E-09	0.003334517	1	29607330	PTPRU	Body
cg08023265	0.326	0.206	0.121	10.781	3.65E-08	0.015463305	1	31158138			Y
cg21861265	0.887	0.803	0.084	11.5	1.61E-08	0.006825167	1	31457938	PUM1	Body
cg00832476	0.506	0.635	-0.129	-10.268	6.72E-08	0.028466195	1	31711088
cg18975659	0.566	0.744	-0.178	-13.843	1.46E-09	0.000620021	1	31988579	LOC284551	Body	Y	Y	Y
cg12206571	0.599	0.786	-0.187	-10.069	8.58E-08	0.03634075	1	32052538	TINAGL1	Body
cg17945560	0.66	0.807	-0.147	-10.326	6.27E-08	0.026557969	1	32052651	TINAGL1	3'UTR
cg00566320	0.615	0.797	-0.183	-14.352	9.12E-10	0.000386121	1	32172204			Y	Y
cg04577212	0.213	0.356	-0.143	-10.52	4.97E-08	0.021026366	1	32179862
cg21929761	0.421	0.544	-0.123	-11.103	2.52E-08	0.010664457	1	32250675
cg06447341	0.501	0.591	-0.091	-12.777	4.16E-09	0.001762826	1	32452930
cg09015569	0.804	0.867	-0.063	-10.201	7.30E-08	0.030893994	1	32502283	KHDRBS1	Body
cg00293644	0.614	0.701	-0.088	-9.956	9.87E-08	0.041778251	1	32674341	DCDC2B	TSS1500
cg00625963	0.753	0.868	-0.115	-13.497	2.04E-09	0.000863534	1	32740034	LCK	Body	Y
cg09684338	0.809	0.892	-0.084	-12.562	5.19E-09	0.002196268	1	32740402	LCK	Body
cg19508561	0.68	0.849	-0.17	-11.054	2.66E-08	0.011280792	1	32740758	LCK	Body	Y
cg05787507	0.75	0.84	-0.09	-11.401	1.80E-08	0.00761731	1	32751472	LCK	3'UTR
cg08843283	0.761	0.951	-0.189	-10.759	3.75E-08	0.015872782	1	32826969	LOC100128071;TSSK3	3'UTR;TSS1500
cg16379513	0.714	0.882	-0.168	-22.035	2.88E-12	1.22E-06	1	32827150	LOC100128071;TSSK3	Body;TSS1500	Y	Y
cg13065299	0.859	0.928	-0.069	-11.276	2.07E-08	0.008763985	1	32964490
cg24693189	0.776	0.821	-0.045	-10.047	8.81E-08	0.037316773	1	33165288	SYNC	Body
cg25364822	0.471	0.58	-0.11	-9.883	1.08E-07	0.045764578	1	33337257	FNDC5	TSS1500
cg24687747	0.495	0.594	-0.099	-11.447	1.71E-08	0.007241068	1	33607105
cg19755092	0.817	0.935	-0.118	-13.173	2.80E-09	0.001185704	1	33713405
cg23277061	0.571	0.664	-0.093	-11.693	1.30E-08	0.005520734	1	33734388	ZNF362	5'UTR
cg02972475	0.647	0.824	-0.176	-14.381	8.88E-10	0.000375807	1	33741944	ZNF362	Body	Y
cg10953723	0.622	0.53	0.092	10.004	9.29E-08	0.039343607	1	34522918	CSMD2	Body
cg06375539	0.66	0.807	-0.147	-10.263	6.77E-08	0.028652978	1	35249239	GJB3	5'UTR	Y
cg07167423	0.224	0.044	0.18	14.849	5.82E-10	0.000246283	1	36042986	TFAP2E	Body	Y
cg18131141	0.27	0.07	0.2	10.361	6.01E-08	0.025446019	1	36043002	TFAP2E	Body
cg24685006	0.236	0.055	0.181	10.036	8.93E-08	0.037807386	1	36043014	TFAP2E	Body
cg22436429	0.305	0.2	0.105	10.405	5.70E-08	0.024130097	1	36043084	TFAP2E	Body
cg15127443	0.554	0.747	-0.192	-11.278	2.07E-08	0.008745895	1	36321064	EIF2C4	3'UTR	Y
cg00836308	0.591	0.739	-0.148	-11.942	9.95E-09	0.004213766	1	36552959	TEKT2;ADPRHL2	Body;TSS1500
cg24672014	0.462	0.344	0.119	9.899	1.06E-07	0.044838349	1	37203461
cg18083591	0.51	0.764	-0.255	-17.628	5.91E-11	2.50E-05	1	37238410			Y	Y
cg21409965	0.301	0.581	-0.279	-13.981	1.29E-09	0.000544681	1	37283904	GRIK3	Body	Y	Y	Y
cg21823860	0.756	0.82	-0.064	-9.932	1.02E-07	0.043046481	1	37707995
cg02736204	0.795	0.846	-0.051	-12.645	4.76E-09	0.002016788	1	38059219	GNL2	Body
cg06709178	0.842	0.912	-0.071	-12.011	9.24E-09	0.003911746	1	38328759	INPP5B	Body
cg05202204	0.457	0.601	-0.144	-11.446	1.71E-08	0.007246576	1	38460950
cg12207153	0.514	0.673	-0.159	-10.334	6.21E-08	0.026303452	1	38519255			Y
cg18026235	0.648	0.797	-0.148	-18.359	3.42E-11	1.45E-05	1	38549430			Y
cg13202591	0.352	0.198	0.154	9.933	1.02E-07	0.042987723	1	39281887
cg19224645	0.243	0.108	0.135	12.133	8.12E-09	0.003438155	1	39282003			Y
cg19856520	0.128	0.241	-0.113	-13.111	2.98E-09	0.001260315	1	39696676	MACF1	Body
cg04287168	0.637	0.698	-0.061	-10.138	7.88E-08	0.033361628	1	39956204	BMP8A	TSS1500
cg17449954	0.218	0.494	-0.276	-10.861	3.33E-08	0.014091721	1	40105667	HEYL	TSS1500
cg13501185	0.58	0.67	-0.09	-9.828	1.16E-07	0.048985648	1	40233737	BMP8B	Body
cg17988326	0.45	0.622	-0.173	-10.113	8.13E-08	0.034411517	1	41091703	RIMS3	3'UTR	Y		Y
cg00594952	0.494	0.646	-0.152	-9.945	1.00E-07	0.042348642	1	41130641	RIMS3	5'UTR
cg16906229	0.339	0.437	-0.098	-10.106	8.20E-08	0.03471601	1	41283773	KCNQ4	Body
cg15962197	0.442	0.542	-0.1	-11.647	1.37E-08	0.005804906	1	41704561	SCMH1	5'UTR
cg27238470	0.619	0.491	0.128	9.982	9.55E-08	0.040419714	1	41950325	EDN2	1stExon;5'UTR
cg08460875	0.496	0.4	0.095	10.799	3.58E-08	0.015143133	1	41950362	EDN2	TSS200
cg13946806	0.43	0.62	-0.19	-14.805	6.05E-10	0.000256257	1	41969562					Y
cg16096631	0.472	0.611	-0.139	-13.081	3.07E-09	0.001299008	1	42092165	HIVEP3	5'UTR
cg13423554	0.407	0.615	-0.209	-10.607	4.48E-08	0.018963922	1	42317463	HIVEP3	5'UTR
cg23839159	0.311	0.477	-0.166	-15.554	3.15E-10	0.000133223	1	43281794	CCDC23;ERMAP	Body;TSS1500
cg22933058	0.446	0.59	-0.144	-11.156	2.37E-08	0.010038064	1	43472972
cg03343013	0.313	0.382	-0.069	-13.286	2.51E-09	0.001061001	1	43473097
cg15821544	0.674	0.823	-0.149	-11.208	2.24E-08	0.009465249	1	43473840			Y
cg06373377	0.582	0.687	-0.104	-9.974	9.65E-08	0.040856862	1	43825745	CDC20	Body			Y
cg22797514	0.505	0.308	0.197	10.894	3.20E-08	0.013562727	1	44016023	PTPRF	Body
cg11073811	0.389	0.178	0.211	11.004	2.82E-08	0.011941805	1	44016049	PTPRF	Body
cg11958827	0.714	0.791	-0.076	-9.947	9.97E-08	0.042215847	1	44252126	ST3GAL3	Body
cg22617819	0.749	0.819	-0.071	-10.835	3.43E-08	0.014519272	1	44378782	ST3GAL3	Body
cg17918314	0.521	0.685	-0.164	-11.335	1.94E-08	0.008204012	1	44398100	ARTN	TSS1500
cg06754987	0.746	0.814	-0.068	-11.864	1.08E-08	0.004583113	1	44444250	B4GALT2	TSS1500	Y
cg25387812	0.615	0.738	-0.123	-10.451	5.40E-08	0.022849789	1	44554657
cg23599716	0.711	0.789	-0.077	-10.632	4.35E-08	0.018409296	1	44686794	ERI3	3'UTR
cg11519930	0.522	0.298	0.223	11.135	2.43E-08	0.010281891	1	44977246	RNF220	Body	Y
cg14220329	0.582	0.697	-0.115	-13.382	2.28E-09	0.000965462	1	45050807	RNF220	Body
cg07018026	0.707	0.811	-0.104	-13.318	2.43E-09	0.001028352	1	45106495	RNF220	Body
cg15329642	0.514	0.629	-0.115	-10.363	6.00E-08	0.025383728	1	45308298	PTCH2	Body
cg01913970	0.042	0.164	-0.122	-10.098	8.27E-08	0.035030309	1	45308593	PTCH2	1stExon
cg11155036	0.791	0.863	-0.072	-10.237	6.98E-08	0.029551039	1	46267883	MAST2	TSS1500
cg03345668	0.504	0.659	-0.154	-10.24	6.96E-08	0.029477794	1	47081524	MOBKL2C	TSS1500;5'UTR
cg16027311	0.837	0.899	-0.062	-13.766	1.58E-09	0.000667338	1	47141239	KIAA0494	3'UTR
cg18595867	0.514	0.385	0.129	10.678	4.12E-08	0.017438782	1	47899212	MGC12982	Body
cg13851904	0.493	0.385	0.108	14.186	1.06E-09	0.000449938	1	47899230	MGC12982	Body
cg16076997	0.243	0.161	0.083	10.339	6.18E-08	0.026145607	1	47905067	FOXD2	1stExon
cg15691862	0.595	0.392	0.203	12.166	7.84E-09	0.003319533	1	47905438	FOXD2	3'UTR;1stExon
cg08260398	0.31	0.175	0.135	10.367	5.96E-08	0.025253783	1	47912079
cg25303772	0.67	0.829	-0.159	-11.608	1.43E-08	0.006058142	1	48457524
cg04084173	0.586	0.709	-0.123	-11.176	2.32E-08	0.009819106	1	48458049
cg00819871	0.424	0.524	-0.1	-12.776	4.17E-09	0.001763678	1	48702914	SLC5A9	Body
cg20822884	0.622	0.755	-0.134	-10.845	3.39E-08	0.01434469	1	49240625	BEND5;AGBL4	Body
cg13976154	0.846	0.709	0.137	12.063	8.74E-09	0.003700725	1	52387259	RAB3B	Body	Y
cg00187465	0.63	0.731	-0.101	-9.929	1.02E-07	0.04322257	1	52830898	CC2D1B	5'UTR
cg18087326	0.546	0.667	-0.122	-10.344	6.14E-08	0.025976633	1	53067637	GPX7	TSS1500
cg22434763	0.479	0.628	-0.149	-11.219	2.21E-08	0.009350362	1	53098630	FAM159A	TSS1500
cg08736216	0.478	0.629	-0.152	-12.187	7.67E-09	0.003247966	1	53307985	ZYG11A	TSS200	Y
cg20326410	0.687	0.577	0.11	11.791	1.17E-08	0.004959701	1	53600821	SLC1A7	Body
cg00094585	0.688	0.847	-0.16	-14.528	7.76E-10	0.000328641	1	53631322
cg15467085	0.694	0.889	-0.194	-14.403	8.70E-10	0.000368304	1	54049407	GLIS1	Body	Y	Y
cg24741609	0.197	0.265	-0.068	-10.27	6.71E-08	0.028397263	1	54122060	GLIS1	5'UTR
cg17734802	0.602	0.748	-0.146	-11.665	1.34E-08	0.005691493	1	54358862	DIO1	TSS1500
cg07812240	0.628	0.716	-0.089	-16.919	1.02E-10	4.34E-05	1	54809161	SSBP3	Body
cg21415998	0.735	0.858	-0.123	-17.8	5.19E-11	2.20E-05	1	54818615	SSBP3	Body
cg10165689	0.61	0.8	-0.19	-12.516	5.44E-09	0.002301648	1	54856177	SSBP3	Body	Y
cg21655710	0.552	0.764	-0.213	-10.968	2.94E-08	0.012443722	1	54856511	SSBP3	Body	Y
cg17242490	0.732	0.834	-0.101	-12.298	6.82E-09	0.002889316	1	55106721	C1orf175	TSS1500
cg13428567	0.609	0.798	-0.189	-11.641	1.38E-08	0.005839943	1	55107132	C1orf175	TSS1500	Y
cg26406563	0.445	0.541	-0.097	-10.266	6.74E-08	0.028557189	1	55117536	C1orf175	Body;5'UTR
cg21579578	0.729	0.817	-0.088	-11.398	1.81E-08	0.007643133	1	55262757	TTC22	Body
cg15961901	0.806	0.85	-0.044	-10.294	6.52E-08	0.027584353	1	55340858	DHCR24	Body
cg19971655	0.628	0.726	-0.098	-10.071	8.55E-08	0.03620974	1	55464927	BSND	1stExon
cg22162435	0.772	0.829	-0.057	-9.979	9.59E-08	0.040590363	1	55465282	BSND	Body
cg14977608	0.306	0.418	-0.112	-14.656	6.92E-10	0.0002929	1	55506512	PCSK9	Body
cg23644736	0.798	0.857	-0.059	-10.342	6.15E-08	0.026027226	1	55544866	USP24	Body
cg07048504	0.568	0.678	-0.11	-10.583	4.61E-08	0.019519754	1	55829278
cg15990451	0.691	0.881	-0.19	-11.198	2.26E-08	0.009568248	1	56025098
cg20946991	0.538	0.692	-0.154	-11.762	1.21E-08	0.005121218	1	56213304
cg23844910	0.725	0.877	-0.152	-12.279	6.96E-09	0.00294823	1	56352596			Y
cg14377849	0.602	0.794	-0.192	-10.845	3.39E-08	0.014344853	1	56539619
cg05374238	0.439	0.534	-0.095	-10.947	3.01E-08	0.012750417	1	57285466	C1orf168	TSS200
cg03517160	0.597	0.447	0.15	10.851	3.37E-08	0.014258336	1	57873715	DAB1	5'UTR
cg07201450	0.697	0.895	-0.198	-15.226	4.18E-10	0.000176781	1	58716662	DAB1	TSS1500	Y	Y
cg16080552	0.297	0.432	-0.135	-9.924	1.03E-07	0.043494033	1	59043199	TACSTD2	TSS200
cg13432945	0.374	0.557	-0.183	-11.293	2.03E-08	0.008601485	1	59193388
cg11238352	0.678	0.82	-0.142	-10.283	6.60E-08	0.027948158	1	59609170	LOC729467	Body
cg23248729	0.713	0.815	-0.103	-10.013	9.19E-08	0.038922983	1	60186076	FGGY	Body
cg13322175	0.686	0.884	-0.198	-10.193	7.37E-08	0.031190146	1	60463903	C1orf87	Body
cg11812662	0.483	0.726	-0.244	-16.98	9.76E-11	4.13E-05	1	62607877	INADL	Body	Y	Y
cg15835664	0.59	0.703	-0.113	-10.738	3.84E-08	0.016251073	1	62787266
cg01097102	0.81	0.888	-0.077	-11.628	1.40E-08	0.005925174	1	63151692	DOCK7	Body
cg04486648	0.429	0.629	-0.199	-14.774	6.22E-10	0.000263302	1	63190136			Y
cg15208832	0.634	0.747	-0.113	-9.964	9.77E-08	0.04138036	1	65467997
cg11807188	0.568	0.729	-0.161	-13.671	1.72E-09	0.000730219	1	65924844	LEPR	5'UTR
cg09665332	0.691	0.812	-0.121	-9.816	1.17E-07	0.049737302	1	67022173	SGIP1	Body	Y
cg17819635	0.143	0.304	-0.161	-10.208	7.23E-08	0.030627448	1	67217673	TCTEX1D1	TSS1500
cg08857729	0.052	0.184	-0.132	-11.091	2.55E-08	0.01081605	1	67217826	TCTEX1D1	TSS1500
cg06794441	0.856	0.938	-0.082	-11.393	1.82E-08	0.007692045	1	67520733	SLC35D1	TSS1500
cg11650925	0.586	0.46	0.125	11.734	1.25E-08	0.005276579	1	68490241
cg06802565	0.546	0.726	-0.18	-13.046	3.18E-09	0.001344671	1	68788961
cg25939869	0.522	0.753	-0.23	-15.381	3.65E-10	0.00015453	1	71052148			Y	Y
cg17826956	0.456	0.328	0.127	13.337	2.38E-09	0.001009089	1	77230619
cg08259168	0.584	0.766	-0.182	-13.616	1.82E-09	0.000769903	1	78509494			Y	Y
cg03113045	0.765	0.952	-0.188	-10.481	5.20E-08	0.022030584	1	81872764
cg07807165	0.553	0.41	0.143	10.921	3.10E-08	0.013134194	1	84326610
cg20426713	0.678	0.819	-0.141	-14.977	5.19E-10	0.000219862	1	84763338	SAMD13	TSS1500	Y
cg22356957	0.727	0.782	-0.055	-10.204	7.27E-08	0.03078988	1	84763514	SAMD13	TSS1500
cg09414863	0.595	0.407	0.188	15.646	2.91E-10	0.000123194	1	85049548
cg23238790	0.517	0.665	-0.148	-10.369	5.95E-08	0.025197154	1	85157327	SSX2IP	TSS1500			Y
cg11341440	0.71	0.839	-0.128	-10.152	7.75E-08	0.032796293	1	85877412	DDAH1	Body;5'UTR
cg11243029	0.27	0.404	-0.134	-10.8	3.57E-08	0.015118074	1	85929755	DDAH1	Body;5'UTR
cg14322224	0.189	0.317	-0.128	-13.82	1.50E-09	0.000633706	1	85931226	DDAH1	TSS1500;5'UTR
cg07598580	0.42	0.599	-0.179	-13.857	1.45E-09	0.000611997	1	86620525	COL24A1	Body
cg17223809	0.388	0.635	-0.246	-13.481	2.07E-09	0.000877154	1	86620676	COL24A1	Body
cg07133065	0.851	0.915	-0.064	-10.562	4.73E-08	0.020006854	1	89353005	GTF2B	Body
cg07560305	0.673	0.755	-0.082	-14.721	6.52E-10	0.00027609	1	89461312
cg27442839	0.785	0.847	-0.062	-11.042	2.70E-08	0.011438068	1	90377819	LRRC8D	5'UTR
cg14663264	0.473	0.279	0.194	9.832	1.15E-07	0.04877737	1	91192798
cg18486235	0.428	0.322	0.106	9.988	9.48E-08	0.04013962	1	91300387
cg11342821	0.189	0.384	-0.195	-12.15	7.98E-09	0.003377659	1	91557617
cg16527877	0.508	0.764	-0.257	-17.199	8.22E-11	3.48E-05	1	92036018			Y	Y
cg06318676	0.624	0.755	-0.13	-9.967	9.73E-08	0.041192216	1	92077357
cg07922843	0.543	0.756	-0.213	-13.173	2.80E-09	0.001185854	1	92083173
cg08661164	0.447	0.596	-0.149	-12.259	7.11E-09	0.003008209	1	93301669	RPL5;SNORD21	Body;TSS1500
cg00165078	0.736	0.815	-0.078	-10.072	8.55E-08	0.03618209	1	94799132
cg06788267	0.216	0.395	-0.179	-11.323	1.96E-08	0.008314173	1	95258162
cg04830546	0.595	0.833	-0.238	-11.904	1.04E-08	0.004388561	1	95969622
cg16046833	0.574	0.726	-0.152	-10.019	9.12E-08	0.038625446	1	99136054	SNX7	Body;5'UTR
cg17443007	0.676	0.762	-0.087	-11.794	1.17E-08	0.004943963	1	101659419
cg18150837	0.698	0.815	-0.117	-11.376	1.85E-08	0.007835369	1	101763159
cg09180564	0.226	0.495	-0.268	-11.377	1.85E-08	0.007823557	1	102308808	OLFM3	Body
cg09222982	0.578	0.733	-0.155	-17.603	6.03E-11	2.55E-05	1	107224529			Y
cg18115132	0.346	0.609	-0.263	-10.193	7.37E-08	0.031204085	1	107819805	NTNG1	Body
cg09940267	0.613	0.823	-0.21	-10.66	4.21E-08	0.017820733	1	108022767	NTNG1	Body	Y	Y
cg24599996	0.714	0.807	-0.093	-13.047	3.17E-09	0.001343655	1	109791537	CELSR2	TSS1500	Y
cg02175308	0.323	0.441	-0.118	-10.984	2.89E-08	0.012221437	1	109941060	SORT1	TSS1500
cg21692308	0.483	0.646	-0.163	-11.682	1.32E-08	0.005586823	1	110049503	AMIGO1	3'UTR
cg08644463	0.519	0.637	-0.118	-11.395	1.81E-08	0.007670763	1	110106962	GNAI3	Body
cg22941294	0.501	0.645	-0.144	-11.141	2.41E-08	0.010214886	1	110156110	GNAT2	TSS1500
cg21285773	0.595	0.691	-0.096	-11.598	1.45E-08	0.006122751	1	111022652	CYMP	TSS1500
cg12957986	0.383	0.666	-0.284	-20.669	6.88E-12	2.91E-06	1	111061829	KCNA10	TSS200	Y	Y
cg04299028	0.42	0.777	-0.357	-17.628	5.91E-11	2.50E-05	1	111061851	KCNA10	TSS200
cg21942815	0.83	0.95	-0.12	-17.322	7.47E-11	3.16E-05	1	111727072	CEPT1	3'UTR	Y
cg21300122	0.833	0.894	-0.06	-11.963	9.73E-09	0.004119197	1	112284627	C1orf183	Body
cg19759478	0.64	0.723	-0.084	-13.842	1.47E-09	0.000620523	1	112291876	C1orf183	Body
cg18156192	0.629	0.731	-0.102	-10.869	3.30E-08	0.013961846	1	112320833	KCND3	Body
cg27510354	0.555	0.658	-0.103	-12.988	3.37E-09	0.001425692	1	112429786	KCND3	Body
cg03525385	0.507	0.648	-0.141	-10.534	4.89E-08	0.020683572	1	112438746	KCND3	Body
cg15211908	0.296	0.509	-0.213	-11.883	1.06E-08	0.004491945	1	112531263	KCND3	5'UTR
cg07723921	0.416	0.614	-0.198	-12.701	4.50E-09	0.001904425	1	112531332	KCND3	5'UTR
cg09276363	0.317	0.479	-0.162	-10.335	6.20E-08	0.026263325	1	112531488	KCND3	5'UTR;1stExon
cg20243176	0.479	0.638	-0.159	-14.508	7.90E-10	0.000334677	1	113008524
cg03364504	0.772	0.825	-0.054	-11.849	1.10E-08	0.004656661	1	113393176
cg07037778	0.851	0.689	0.162	9.944	1.00E-07	0.042390359	1	115826414
cg20678800	0.457	0.29	0.167	15.104	4.65E-10	0.000196713	1	115857431	NGF	5'UTR	Y	Y
cg15891991	0.496	0.627	-0.131	-15.22	4.20E-10	0.000177657	1	117396695
cg04878826	0.352	0.483	-0.131	-10.11	8.16E-08	0.034550348	1	117398001
cg22858959	0.86	0.699	0.161	11.46	1.69E-08	0.007135918	1	117531330	PTGFRN	3'UTR
cg17494585	0.779	0.92	-0.142	-13.477	2.08E-09	0.000880572	1	117705743	VTCN1	Body
cg16408593	0.776	0.874	-0.098	-10.003	9.30E-08	0.039381071	1	117753591	VTCN1	TSS200
cg15597855	0.643	0.745	-0.102	-11.777	1.19E-08	0.005038165	1	117753602	VTCN1	TSS200	Y
cg25767870	0.455	0.592	-0.137	-13.027	3.24E-09	0.00137057	1	118188756
cg12614148	0.776	0.696	0.08	9.837	1.14E-07	0.048461392	1	118325026
cg10887810	0.927	0.652	0.274	10.962	2.96E-08	0.012529359	1	119442124	TBX15	Body
cg13655674	0.477	0.157	0.32	21.235	4.77E-12	2.02E-06	1	119522386	TBX15	5'UTR	Y	Y
cg06158650	0.353	0.155	0.198	14.926	5.44E-10	0.000230121	1	119522637	TBX15	5'UTR	Y
cg18944010	0.411	0.199	0.212	13.9	1.39E-09	0.000587678	1	119522855	TBX15	5'UTR	Y
cg03989260	0.138	0.254	-0.116	-14.228	1.02E-09	0.000432579	1	119529360	TBX15	5'UTR
cg08942939	0.433	0.232	0.201	11.657	1.36E-08	0.005740796	1	119532542	TBX15	TSS1500
cg22820316	0.471	0.293	0.178	11.139	2.42E-08	0.010232954	1	119532736	TBX15	TSS1500
cg02362103	0.463	0.24	0.224	10.806	3.55E-08	0.015020798	1	119532773	TBX15	TSS1500	Y
cg23371746	0.478	0.288	0.189	9.825	1.16E-07	0.049181074	1	119532925	TBX15	TSS1500
cg21301805	0.593	0.327	0.266	10.603	4.50E-08	0.0190712	1	119534644			Y	Y
cg13577628	0.644	0.388	0.255	15.82	2.51E-10	0.000106357	1	119534899			Y	Y
cg17326555	0.619	0.391	0.228	11.768	1.20E-08	0.005088496	1	119535693			Y
cg22871653	0.451	0.154	0.297	19.145	1.94E-11	8.22E-06	1	119535817			Y	Y	Y
cg24035245	0.525	0.183	0.343	25.889	3.17E-13	1.34E-07	1	119535928			Y	Y
cg24041917	0.366	0.128	0.238	29.219	6.00E-14	2.54E-08	1	119535986			Y	Y
cg19300924	0.41	0.162	0.248	20.112	9.97E-12	4.22E-06	1	119536064			Y	Y	Y
cg14204462	0.484	0.222	0.261	15.78	2.60E-10	0.000109981	1	119540044			Y	Y
cg26570165	0.521	0.332	0.189	12.161	7.88E-09	0.003337222	1	119541833
cg25386234	0.59	0.247	0.343	18.013	4.42E-11	1.87E-05	1	119542159			Y	Y
cg13107768	0.571	0.27	0.302	15.468	3.39E-10	0.000143387	1	119542229			Y	Y
cg24434800	0.587	0.202	0.385	17.773	5.29E-11	2.24E-05	1	119542295			Y	Y	Y
cg00667647	0.466	0.225	0.241	14.416	8.60E-10	0.000364032	1	119542475			Y	Y
cg26856924	0.464	0.298	0.166	14.051	1.20E-09	0.000509972	1	119542573
cg27268556	0.5	0.169	0.331	19.866	1.18E-11	4.99E-06	1	119542629			Y	Y
cg12659883	0.312	0.133	0.179	13.275	2.53E-09	0.001072414	1	119543057
cg01550055	0.319	0.127	0.192	11.24	2.16E-08	0.009133117	1	119543216
cg17479943	0.487	0.339	0.149	9.898	1.06E-07	0.044909964	1	119546928
cg01959730	0.538	0.147	0.39	19.521	1.49E-11	6.32E-06	1	119548825			Y	Y
cg09232478	0.632	0.308	0.325	18.063	4.26E-11	1.80E-05	1	119548852			Y	Y
cg10572355	0.462	0.189	0.274	12.973	3.42E-09	0.001446724	1	119549145			Y	Y
cg16145113	0.431	0.203	0.228	22.45	2.23E-12	9.46E-07	1	119549847			Y	Y
cg22002034	0.497	0.283	0.214	18.354	3.43E-11	1.45E-05	1	119549948			Y	Y
cg25771271	0.546	0.221	0.325	18.61	2.85E-11	1.21E-05	1	119550191			Y
cg13933734	0.506	0.278	0.228	12.169	7.81E-09	0.003306957	1	119550484			Y
cg01466288	0.149	0.058	0.091	12.574	5.12E-09	0.002167881	1	119550803
cg14609025	0.217	0.029	0.188	10.381	5.87E-08	0.024846484	1	119550983			Y
cg26314823	0.71	0.832	-0.122	-12.375	6.30E-09	0.002665557	1	119689570
cg16577665	0.715	0.826	-0.111	-12.211	7.47E-09	0.003163799	1	119702694
cg05824755	0.521	0.573	-0.051	-10.368	5.96E-08	0.025241283	1	120613447	NOTCH2	TSS1500
cg23894227	0.866	0.939	-0.073	-10.392	5.79E-08	0.02452464	1	144814628	NBPF9	Body
cg16010207	0.529	0.827	-0.298	-20.125	9.88E-12	4.18E-06	1	144892566	PDE4DIP	Body	Y	Y
cg18089019	0.125	0.159	-0.034	-13.173	2.80E-09	0.001185677	1	145075349	PDE4DIP	Body
cg00297334	0.536	0.671	-0.135	-13.386	2.27E-09	0.000962282	1	145302551	NBPF10	Body	Y
cg11187916	0.153	0.213	-0.059	-9.963	9.78E-08	0.041428854	1	145562715	ANKRD35	Body
cg03221539	0.094	0.225	-0.131	-9.896	1.06E-07	0.04501049	1	146008887
cg07572770	0.179	0.265	-0.086	-10.643	4.30E-08	0.01819125	1	146713916	CHD1L	TSS1500
cg21917976	0.314	0.44	-0.125	-10.716	3.94E-08	0.016686626	1	146713959	CHD1L	TSS1500
cg11120551	0.51	0.622	-0.113	-10.867	3.30E-08	0.013991717	1	146713996	CHD1L	TSS1500
cg02304233	0.22	0.36	-0.14	-11.004	2.82E-08	0.011948205	1	147070522	BCL9	5'UTR
cg06991392	0.363	0.291	0.072	11.61	1.43E-08	0.006042093	1	147789842
cg20791007	0.441	0.541	-0.1	-10.06	8.67E-08	0.036705778	1	150229443	CA14	TSS1500
cg16516490	0.628	0.841	-0.213	-11.645	1.37E-08	0.005818157	1	150781194	CTSK	TSS1500
cg13357341	0.544	0.743	-0.199	-19.896	1.15E-11	4.89E-06	1	150849964	ARNT	TSS1500	Y	Y
cg20437604	0.761	0.587	0.175	10.314	6.36E-08	0.026916859	1	150954554	ANXA9	1stExon;5'UTR
cg18886239	0.795	0.856	-0.061	-10.897	3.19E-08	0.013504766	1	150980086	FAM63A;PRUNE	5'UTR;TSS1500
cg21211478	0.699	0.811	-0.112	-11.297	2.02E-08	0.008559282	1	151825188	THEM5	Body
cg25104107	0.593	0.73	-0.137	-10.223	7.11E-08	0.03009017	1	152731590	KPRP	5'UTR
cg15923484	0.412	0.539	-0.127	-10.663	4.19E-08	0.01774824	1	152760341	LCE1E	3'UTR
cg02886578	0.624	0.698	-0.074	-10.01	9.22E-08	0.039055616	1	153176083	LELP1	5'UTR
cg13769805	0.825	0.907	-0.082	-13.673	1.72E-09	0.000729201	1	153232076	LOR	TSS200
cg07039113	0.698	0.793	-0.095	-16.297	1.69E-10	7.16E-05	1	153329013	S100A9	TSS1500
cg23092820	0.689	0.762	-0.073	-9.819	1.17E-07	0.049557877	1	153329512	S100A9	TSS1500
cg04140525	0.561	0.688	-0.128	-12.064	8.73E-09	0.00369675	1	153467760
cg07044523	0.447	0.635	-0.188	-12.6	4.99E-09	0.002112646	1	153514376	S100A5	TSS200
cg00002646	0.704	0.831	-0.127	-11.549	1.53E-08	0.006464619	1	153515502	S100A5	TSS1500
cg26303281	0.43	0.524	-0.094	-10.158	7.69E-08	0.032572643	1	153515622	S100A5	TSS1500
cg07587610	0.645	0.86	-0.215	-11.966	9.70E-09	0.004108771	1	153519020	S100A4	TSS1500	Y	Y
cg07245635	0.601	0.784	-0.183	-14.119	1.13E-09	0.000478651	1	153519152	S100A4	TSS1500	Y
cg17107867	0.387	0.575	-0.187	-14.193	1.06E-09	0.000446733	1	153522407	S100A3	TSS1500
cg23656322	0.319	0.553	-0.234	-11.241	2.15E-08	0.009114299	1	153533922	S100A2	Body	Y
cg26148377	0.569	0.753	-0.184	-11.459	1.69E-08	0.007140858	1	153605715	C1orf77;S100A13	TSS1500;5'UTR
cg01402255	0.36	0.43	-0.07	-12.412	6.06E-09	0.002564518	1	153800699	GATAD2B	Body
cg24880818	0.442	0.596	-0.154	-12.967	3.44E-09	0.001455253	1	154167100	MIR190B	TSS1500	Y
cg18645493	0.484	0.664	-0.181	-17.308	7.56E-11	3.20E-05	1	154167437	MIR190B	TSS1500
cg27442164	0.54	0.624	-0.085	-11.538	1.54E-08	0.006541175	1	154304252	ATP8B2	Body
cg17488500	0.754	0.83	-0.076	-11.159	2.36E-08	0.010008095	1	154307007	ATP8B2	Body
cg15645757	0.665	0.763	-0.098	-15.088	4.71E-10	0.000199435	1	154521578	UBE2Q1	3'UTR
cg10970392	0.861	0.945	-0.083	-11.963	9.73E-09	0.004121178	1	154543118	CHRNB2	Body	Y
cg10503610	0.635	0.734	-0.099	-10.038	8.92E-08	0.037753739	1	154833121	KCNN3	Body;TSS1500
cg23998749	0.635	0.734	-0.099	-13.11	2.98E-09	0.001262576	1	154968781
cg24457118	0.724	0.838	-0.114	-15.714	2.75E-10	0.000116312	1	155167337	THBS3	Body
cg11399409	0.406	0.57	-0.164	-17.025	9.42E-11	3.99E-05	1	155211462	GBA	5'UTR;TSS1500
cg19257864	0.103	0.219	-0.116	-11.051	2.67E-08	0.011319348	1	155211736	GBA	5'UTR;TSS1500
cg15896939	0.638	0.74	-0.102	-10.093	8.33E-08	0.035255923	1	156030809	RAB25	TSS200
cg15949380	0.768	0.885	-0.116	-13.413	2.21E-09	0.000936632	1	156083251	LMNA	TSS1500	Y
cg26408382	0.459	0.698	-0.239	-11.864	1.08E-08	0.004583457	1	156087717	LMNA	Body
cg19238380	0.153	0.346	-0.194	-13.934	1.34E-09	0.000568904	1	156093948	LMNA	Body
cg17453456	0.246	0.401	-0.156	-13.898	1.39E-09	0.000588935	1	156094519	LMNA	Body
cg21295295	0.693	0.929	-0.237	-16.854	1.08E-10	4.57E-05	1	156256448	TMEM79	Body
cg22514756	0.491	0.612	-0.121	-9.859	1.11E-07	0.04716933	1	156426017
cg17787876	0.625	0.812	-0.186	-12.822	3.98E-09	0.001683885	1	156467057	MEF2D	5'UTR
cg19321979	0.576	0.666	-0.091	-9.969	9.71E-08	0.041107206	1	156610966	BCAN	TSS1500
cg15101245	0.151	0.335	-0.184	-11.254	2.12E-08	0.008990592	1	156631242
cg13470735	0.31	0.42	-0.11	-10.265	6.75E-08	0.028577342	1	156678548
cg16354756	0.618	0.737	-0.12	-10.359	6.02E-08	0.025508526	1	157098097	ETV3;CYCSP52	Body;TSS200			Y
cg00858294	0.786	0.898	-0.111	-16.234	1.78E-10	7.54E-05	1	157441473			Y
cg22610434	0.538	0.69	-0.152	-14.56	7.54E-10	0.000319259	1	158259914	CD1C	1stExon
cg03892457	0.563	0.696	-0.133	-10.776	3.67E-08	0.015543892	1	159157066	CADM3	Body
cg18552413	0.343	0.441	-0.098	-12.839	3.91E-09	0.001655772	1	159174610	DARC	TSS1500;5'UTR;1stExon
cg04922029	0.469	0.646	-0.178	-10.85	3.37E-08	0.014268997	1	159174728	DARC	TSS1500;5'UTR;1stExon
cg03685774	0.763	0.855	-0.093	-11.178	2.31E-08	0.009792662	1	159870326	CCDC19	TSS1500			Y
cg01877084	0.357	0.499	-0.143	-14.628	7.09E-10	0.000300218	1	160341106	NHLH1	3'UTR
cg25136931	0.788	0.872	-0.084	-11.138	2.42E-08	0.010251051	1	160374511	VANGL2	5'UTR
cg13188263	0.761	0.857	-0.096	-12.113	8.29E-09	0.003511237	1	160517539	CD84	3'UTR	Y
cg26883963	0.38	0.662	-0.282	-12.59	5.04E-09	0.00213277	1	160580306	SLAMF1	3'UTR
cg18881723	0.256	0.464	-0.208	-12	9.36E-09	0.003961809	1	160616870	SLAMF1	5'UTR;1stExon
cg25215890	0.334	0.441	-0.107	-14.497	7.99E-10	0.000338096	1	160651452	CD48	Body
cg03742629	0.722	0.842	-0.12	-18.743	2.59E-11	1.10E-05	1	160738013
cg18889147	0.695	0.779	-0.084	-10.636	4.33E-08	0.018335041	1	161693987	FCRLB	Body
cg00853687	0.714	0.941	-0.227	-10.241	6.95E-08	0.029439414	1	161948059			Y
cg09799585	0.612	0.845	-0.232	-14.8	6.08E-10	0.000257258	1	161956573	OLFML2B	Body
cg07793952	0.531	0.617	-0.087	-11.649	1.37E-08	0.00579391	1	162759343	HSD17B7	TSS1500
cg12137928	0.505	0.363	0.142	10.511	5.02E-08	0.021260105	1	163806482
cg05127450	0.399	0.257	0.142	11.145	2.40E-08	0.010170519	1	165321224	LMX1A	Body
cg26337312	0.343	0.133	0.21	10.434	5.51E-08	0.02332094	1	165321741	LMX1A	Body	Y	Y
cg14417498	0.45	0.141	0.309	11.108	2.50E-08	0.010597436	1	165322199	LMX1A	Body	Y
cg10315533	0.381	0.172	0.209	10.673	4.14E-08	0.017545344	1	165322784	LMX1A	Body
cg26522592	0.416	0.153	0.263	11.078	2.59E-08	0.010971933	1	165323232	LMX1A	Body	Y	Y
cg19924619	0.306	0.113	0.193	13.397	2.25E-09	0.000952169	1	165323692	LMX1A	Body	Y
cg10815625	0.388	0.115	0.273	13.443	2.15E-09	0.000909854	1	165323768	LMX1A	Body	Y	Y
cg03887163	0.456	0.234	0.222	10.988	2.87E-08	0.012168719	1	165324100	LMX1A	Body	Y	Y
cg08291024	0.463	0.175	0.288	11.976	9.59E-09	0.004061425	1	165324411	LMX1A	Body	Y
cg09806671	0.466	0.234	0.232	10.669	4.17E-08	0.017636341	1	165324679	LMX1A	Body	Y
cg14662355	0.293	0.079	0.214	13.775	1.56E-09	0.000661257	1	165324810	LMX1A	5'UTR;1stExon	Y
cg10634950	0.719	0.809	-0.09	-11.24	2.16E-08	0.009128702	1	165566041
cg03272326	0.503	0.668	-0.165	-9.986	9.50E-08	0.040227418	1	166136939	FAM78B	TSS1500
cg07725889	0.73	0.816	-0.086	-11.498	1.61E-08	0.006837691	1	166947297
cg00109164	0.767	0.857	-0.09	-10.237	6.99E-08	0.029585335	1	167022611	GPA33	3'UTR	Y
cg06665322	0.726	0.848	-0.122	-12.965	3.44E-09	0.001457811	1	167059365	GPA33	Body	Y
cg22788908	0.727	0.906	-0.179	-17.913	4.76E-11	2.02E-05	1	167194496	POU2F1	5'UTR
cg00417094	0.253	0.373	-0.12	-10.826	3.47E-08	0.014671625	1	167417043	CD247	Body
cg17936236	0.536	0.631	-0.095	-11.588	1.46E-08	0.00619479	1	167520305	CREG1	Body
cg04436701	0.79	0.863	-0.072	-10.774	3.68E-08	0.015597338	1	168344264	MIR557	TSS1500	Y
cg16548605	0.806	0.905	-0.099	-10.107	8.19E-08	0.034671281	1	169453550	SLC19A2	Body
cg12500707	0.639	0.521	0.118	12.895	3.69E-09	0.001564017	1	170115042	METTL11B	TSS200
cg03192897	0.695	0.542	0.153	12.443	5.86E-09	0.002482826	1	170115351	METTL11B	1stExon
cg07376086	0.226	0.122	0.104	12.155	7.93E-09	0.003359622	1	170463730
cg24376434	0.343	0.547	-0.204	-21.748	3.44E-12	1.46E-06	1	170634859	PRRX1	Body
cg00916255	0.076	0.358	-0.282	-14.287	9.67E-10	0.000409549	1	170634931	PRRX1	Body
cg21914290	0.073	0.364	-0.291	-16.783	1.14E-10	4.84E-05	1	170635960	PRRX1	Body
cg02897989	0.084	0.251	-0.166	-10.115	8.10E-08	0.034302163	1	170637723	PRRX1	Body
cg18196709	0.574	0.794	-0.22	-13.607	1.84E-09	0.000776941	1	170646916	PRRX1	Body
cg11192688	0.561	0.753	-0.192	-12.513	5.46E-09	0.002310361	1	171226702	FMO1	5'UTR	Y
cg15129663	0.638	0.888	-0.25	-26.232	2.65E-13	1.12E-07	1	171249942	FMO1	Body	Y	Y	Y
cg00806505	0.768	0.878	-0.109	-11.271	2.08E-08	0.008811179	1	171622329	MYOC	TSS1500
cg14973798	0.697	0.855	-0.158	-10.682	4.10E-08	0.017364393	1	171723758			Y
cg18759260	0.447	0.621	-0.174	-12.192	7.63E-09	0.003230708	1	171916040	DNM3	Body
cg07720789	0.68	0.83	-0.15	-24.689	6.08E-13	2.58E-07	1	172413530	C1orf105;PIGC	Body;TSS1500	Y
cg03748243	0.752	0.872	-0.12	-18.168	3.94E-11	1.67E-05	1	172413542	C1orf105;PIGC	Body;TSS1500
cg06883279	0.711	0.85	-0.138	-10.32	6.31E-08	0.026731099	1	172801651
cg02482603	0.547	0.687	-0.14	-11.989	9.47E-09	0.004007617	1	174843754	RABGAP1L	TSS1500;Body			Y
cg05702218	0.556	0.71	-0.154	-9.977	9.61E-08	0.040681407	1	174843909	RABGAP1L	TSS1500;Body
cg16651347	0.387	0.523	-0.135	-13.797	1.53E-09	0.000647943	1	175042297	TNN	5'UTR
cg14206516	0.573	0.713	-0.14	-12.388	6.21E-09	0.002629761	1	175099472	TNN	Body
cg06772742	0.285	0.582	-0.297	-18.545	2.99E-11	1.26E-05	1	177980492					Y
cg01426743	0.744	0.844	-0.1	-13.872	1.43E-09	0.000603412	1	178994243	FAM20B	TSS1500
cg23891286	0.831	0.925	-0.095	-13.018	3.27E-09	0.001383313	1	178994301	FAM20B	TSS1500
cg09510979	0.85	0.921	-0.071	-9.929	1.02E-07	0.043198993	1	178994330	FAM20B	TSS1500
cg12629244	0.642	0.764	-0.122	-10.188	7.41E-08	0.031383046	1	178994355	FAM20B	TSS1500
cg04574732	0.69	0.778	-0.088	-11.27	2.08E-08	0.008823567	1	179199939	ABL2	TSS1500
cg16101902	0.763	0.854	-0.091	-9.821	1.17E-07	0.04941339	1	179332148
cg19751997	0.63	0.749	-0.119	-14.454	8.31E-10	0.000351662	1	179795188			Y
cg00173804	0.62	0.882	-0.263	-15.481	3.35E-10	0.000141771	1	180113669			Y	Y
cg15084269	0.367	0.558	-0.191	-11.508	1.60E-08	0.006765756	1	180993237	STX6	TSS1500
cg16576569	0.805	0.878	-0.073	-11.783	1.18E-08	0.005002846	1	181385167			Y
cg25065191	0.731	0.892	-0.161	-10.911	3.14E-08	0.013298784	1	183450770	SMG7	5'UTR;Body
cg09472600	0.443	0.598	-0.155	-10.517	4.99E-08	0.021110986	1	183537770	NCF2	Body
cg24162801	0.366	0.472	-0.106	-11.374	1.86E-08	0.007853996	1	184504284	C1orf21	Body
cg17297305	0.102	0.182	-0.08	-11.831	1.12E-08	0.004747548	1	185287148	IVNS1ABP	TSS1500
cg09469670	0.547	0.757	-0.21	-11.614	1.42E-08	0.006018869	1	192808857			Y	Y
cg09161330	0.467	0.642	-0.175	-11.813	1.14E-08	0.004845842	1	193040395	TROVE2	Body;5'UTR	Y
cg12698750	0.783	0.924	-0.141	-12.671	4.64E-09	0.001964653	1	193512498
cg05922384	0.906	0.638	0.268	12.332	6.58E-09	0.002786217	1	196702931	CFH	Body
cg13441112	0.437	0.664	-0.227	-18.823	2.44E-11	1.03E-05	1	196844364			Y	Y	Y
cg23673761	0.66	0.929	-0.269	-14.231	1.02E-09	0.000431428	1	196865686	CFHR4	Body	Y	Y
cg13371627	0.864	0.941	-0.077	-15.151	4.46E-10	0.000188664	1	199519142
cg13911768	0.739	0.844	-0.105	-10.283	6.60E-08	0.027960061	1	200434419
cg06854264	0.315	0.513	-0.198	-11.465	1.68E-08	0.007098199	1	200861254	C1orf106	Body	Y	Y
cg00971747	0.732	0.811	-0.079	-12.677	4.61E-09	0.00195208	1	200864307	C1orf106	5'UTR;Body
cg06834507	0.591	0.683	-0.092	-10.151	7.76E-08	0.032839984	1	200876957	C1orf106	Body
cg13435855	0.663	0.754	-0.091	-10.315	6.36E-08	0.026910475	1	201390206	TNNI1	5'UTR
cg26672375	0.325	0.47	-0.145	-11.312	1.99E-08	0.008418762	1	201417721
cg07950244	0.568	0.702	-0.134	-10.27	6.71E-08	0.028399869	1	201448731
cg06850597	0.281	0.375	-0.094	-11.61	1.43E-08	0.006047494	1	201501212
cg18263327	0.799	0.93	-0.132	-13.622	1.81E-09	0.00076542	1	201506199
cg22534374	0.286	0.516	-0.23	-10.565	4.71E-08	0.019930695	1	201511610
cg04158698	0.621	0.731	-0.11	-9.855	1.12E-07	0.047351764	1	201523041
cg22283058	0.748	0.825	-0.078	-11.206	2.24E-08	0.00949093	1	202091175	GPR37L1	TSS1500
cg05044291	0.435	0.54	-0.105	-10.635	4.33E-08	0.018345158	1	202172867	LGR6	TSS200;Body
cg14150727	0.534	0.688	-0.154	-9.993	9.42E-08	0.039874321	1	202182417	LGR6	TSS1500;Body
cg18140918	0.58	0.681	-0.101	-10.279	6.63E-08	0.028085722	1	202958166
cg14084623	0.609	0.725	-0.117	-10.26	6.79E-08	0.0287449	1	203024379	PPFIA4	Body	Y
cg15618108	0.174	0.418	-0.244	-10.062	8.66E-08	0.03664656	1	203044677	PPFIA4	Body
cg14640592	0.231	0.459	-0.227	-11.6	1.44E-08	0.006111516	1	203044726	PPFIA4	Body	Y
cg17862152	0.059	0.302	-0.243	-10.407	5.69E-08	0.02407142	1	203044930	PPFIA4	Body	Y
cg00805880	0.217	0.522	-0.305	-11.787	1.18E-08	0.004979315	1	203045044	PPFIA4	Body	Y
cg25683570	0.584	0.784	-0.201	-15.518	3.24E-10	0.000137371	1	203051472			Y	Y
cg21997465	0.833	0.891	-0.057	-9.871	1.10E-07	0.046435825	1	203055662	MYOG	TSS1500
cg13626881	0.563	0.701	-0.138	-18.647	2.77E-11	1.17E-05	1	203059178			Y
cg01133446	0.235	0.405	-0.17	-10.907	3.15E-08	0.013351719	1	203096277	ADORA1	TSS1500
cg21264521	0.718	0.785	-0.067	-9.937	1.01E-07	0.042794967	1	203184923
cg06521359	0.55	0.74	-0.19	-22.613	2.02E-12	8.57E-07	1	203767572	ZC3H11A	5'UTR	Y
cg04498511	0.599	0.821	-0.222	-13.312	2.44E-09	0.0010339	1	203768441	ZC3H11A	5'UTR	Y	Y
cg08355099	0.482	0.599	-0.117	-10.152	7.75E-08	0.032811152	1	204224820	PLEKHA6	Body			Y
cg19771173	0.469	0.59	-0.121	-11.324	1.96E-08	0.008306586	1	204296545	PLEKHA6	5'UTR
cg02067431	0.877	0.962	-0.085	-14.115	1.13E-09	0.000480443	1	204489016	MDM4	Body;5'UTR
cg03137209	0.677	0.762	-0.085	-10.495	5.12E-08	0.02166899	1	204554359			Y
cg13858742	0.196	0.417	-0.221	-12.99	3.36E-09	0.001421928	1	204621504	LRRN2	5'UTR	Y
cg22376856	0.256	0.38	-0.124	-11.157	2.37E-08	0.010023218	1	204643556	LRRN2	5'UTR
cg22817352	0.133	0.379	-0.246	-10.045	8.84E-08	0.03742244	1	204653629	LRRN2	5'UTR
cg17112828	0.486	0.598	-0.112	-10.659	4.21E-08	0.017843002	1	204655244	LRRN2	TSS1500
cg03954393	0.614	0.789	-0.175	-18.675	2.72E-11	1.15E-05	1	204679626			Y
cg05033416	0.468	0.607	-0.139	-10.611	4.46E-08	0.01888467	1	204683992
cg11253737	0.471	0.593	-0.121	-12.515	5.45E-09	0.00230556	1	204796491	NFASC	TSS1500	Y
cg05663480	0.497	0.683	-0.185	-18.053	4.29E-11	1.82E-05	1	204803813	NFASC	5'UTR
cg12616766	0.827	0.922	-0.094	-11.557	1.51E-08	0.006411035	1	204919702	NFASC	Body
cg26601496	0.72	0.814	-0.095	-14.212	1.04E-09	0.000439119	1	204955125	NFASC	Body
cg20290360	0.811	0.912	-0.102	-14.395	8.76E-10	0.000371019	1	204956391	NFASC	Body
cg12458003	0.718	0.82	-0.102	-9.974	9.65E-08	0.040862964	1	204960826	NFASC	Body	Y
cg24450653	0.429	0.52	-0.091	-11.991	9.45E-09	0.004000197	1	205060293	RBBP5	Body
cg15486127	0.579	0.719	-0.14	-13.481	2.07E-09	0.000876789	1	205307334	KLHDC8A	Body			Y
cg19593949	0.262	0.388	-0.126	-11.765	1.21E-08	0.00510242	1	205312444	KLHDC8A	Body
cg10567964	0.212	0.364	-0.152	-14.429	8.50E-10	0.000359841	1	205312695	KLHDC8A	Body
cg19503168	0.528	0.71	-0.182	-13.001	3.32E-09	0.001406969	1	205423791			Y
cg19098785	0.825	0.89	-0.065	-11.03	2.74E-08	0.011594169	1	205490109	CDK18	5'UTR
cg01720722	0.664	0.782	-0.118	-10.19	7.39E-08	0.031303408	1	205491541	CDK18	5'UTR
cg13935009	0.471	0.696	-0.225	-11.178	2.31E-08	0.009792551	1	205497713	CDK18	Body
cg26245202	0.495	0.766	-0.271	-17.375	7.17E-11	3.04E-05	1	205602864	ELK4	TSS1500
cg23228450	0.557	0.67	-0.113	-11.745	1.23E-08	0.005217317	1	205618102			Y
cg03374976	0.363	0.48	-0.117	-9.866	1.10E-07	0.046725947	1	205630722	SLC45A3	Body
cg01455178	0.809	0.657	0.152	11.179	2.31E-08	0.009779295	1	205648187	SLC45A3	5'UTR	Y
cg13402865	0.776	0.883	-0.107	-10.105	8.21E-08	0.034764488	1	206671408
cg20595457	0.514	0.664	-0.149	-9.841	1.14E-07	0.048230582	1	206753308	RASSF5	Body
cg26407558	0.589	0.789	-0.2	-16.045	2.08E-10	8.81E-05	1	207262706	C4BPB	1stExon;5'UTR
cg17827017	0.799	0.515	0.284	17.587	6.10E-11	2.58E-05	1	208333467	PLXNA2	Body
cg27333706	0.518	0.632	-0.114	-11.537	1.55E-08	0.006550932	1	209602002	LOC642587	TSS200
cg23646375	0.486	0.621	-0.135	-10.502	5.07E-08	0.021484355	1	209847618	G0S2	TSS1500
cg12074024	0.605	0.693	-0.088	-10.728	3.89E-08	0.016459596	1	209921577
cg00638574	0.567	0.709	-0.142	-11.902	1.04E-08	0.004397237	1	209956565	C1orf74	Body
cg03450180	0.515	0.854	-0.338	-26.58	2.21E-13	9.36E-08	1	209956950	C1orf74	Body	Y	Y
cg00658007	0.325	0.559	-0.235	-20.594	7.23E-12	3.06E-06	1	211666129	RD3	1stExon;5'UTR
cg04923746	0.611	0.835	-0.224	-23.078	1.53E-12	6.49E-07	1	211666304	RD3	TSS200	Y	Y
cg24484971	0.691	0.879	-0.188	-12.415	6.04E-09	0.002557207	1	211666452	RD3	TSS200	Y	Y
cg26906737	0.52	0.594	-0.074	-12.581	5.08E-09	0.002152531	1	212541551	TMEM206	Body
cg10224795	0.549	0.634	-0.085	-10.219	7.14E-08	0.030215151	1	213554366
cg00668303	0.7	0.534	0.167	15.818	2.52E-10	0.000106555	1	214152709
cg02919116	0.599	0.437	0.163	19.834	1.20E-11	5.10E-06	1	214152742
cg26054764	0.652	0.453	0.199	12.736	4.34E-09	0.001838271	1	214152805
cg23633547	0.667	0.45	0.217	12.248	7.19E-09	0.003043999	1	214157565
cg16382030	0.752	0.885	-0.133	-10.376	5.90E-08	0.024981149	1	214169912	PROX1	Body
cg17829746	0.605	0.818	-0.213	-9.905	1.05E-07	0.044519857	1	214170220	PROX1	Body			Y
cg13916421	0.356	0.493	-0.137	-10.523	4.95E-08	0.020947659	1	215287668	KCNK2	Body			Y
cg10089919	0.802	0.867	-0.066	-10.345	6.12E-08	0.025927594	1	216773389	ESRRG	Body
cg18868146	0.771	0.929	-0.157	-10.401	5.72E-08	0.024238615	1	216939291	ESRRG	5'UTR	Y
cg04217177	0.48	0.693	-0.214	-9.818	1.17E-07	0.049603348	1	217306700	ESRRG	5'UTR	Y
cg00256046	0.555	0.755	-0.199	-11.89	1.05E-08	0.004458059	1	217306763	ESRRG	5'UTR	Y
cg25132662	0.378	0.511	-0.134	-10.068	8.59E-08	0.036348904	1	218537543	TGFB2	Body
cg20991819	0.572	0.765	-0.193	-14.497	7.99E-10	0.00033822	1	218617769	TGFB2	3'UTR	Y
cg19313660	0.842	0.704	0.137	10.346	6.12E-08	0.025900869	1	219606404
cg17852326	0.321	0.202	0.119	10.414	5.64E-08	0.023888812	1	221055964	HLX	Body
cg07722657	0.666	0.808	-0.142	-19.678	1.34E-11	5.67E-06	1	221060360			Y	Y
cg06951677	0.62	0.82	-0.199	-15.425	3.51E-10	0.000148758	1	221061837
cg16008148	0.429	0.608	-0.18	-16.213	1.81E-10	7.67E-05	1	221062819
cg25464265	0.747	0.928	-0.181	-13.4	2.24E-09	0.000949203	1	221063484
cg07903237	0.501	0.716	-0.215	-11.97	9.66E-09	0.004088719	1	221064388
cg26220673	0.384	0.549	-0.165	-11.07	2.61E-08	0.011068753	1	221064700
cg18023943	0.583	0.76	-0.178	-11.359	1.89E-08	0.007987709	1	221066688
cg18788664	0.68	0.934	-0.254	-16.625	1.30E-10	5.48E-05	1	221068171
cg04539515	0.645	0.843	-0.198	-16.692	1.23E-10	5.20E-05	1	221068794
cg15730491	0.336	0.486	-0.15	-12.854	3.85E-09	0.001630055	1	221068834
cg25001102	0.697	0.889	-0.192	-14.901	5.56E-10	0.000235237	1	221068935			Y	Y	Y
cg26047066	0.625	0.823	-0.198	-10.154	7.73E-08	0.032736164	1	221069136					Y
cg09866695	0.609	0.741	-0.131	-12.519	5.42E-09	0.00229447	1	221747446
cg03970900	0.707	0.588	0.119	10.693	4.05E-08	0.017139669	1	222440048
cg21908664	0.576	0.69	-0.114	-10.941	3.03E-08	0.012834707	1	222987586
cg23808270	0.849	0.648	0.201	10.324	6.29E-08	0.02661331	1	223148963	DISP1	Body
cg06740995	0.745	0.831	-0.086	-10.703	4.00E-08	0.01694911	1	223893441	CAPN2	Body
cg24048361	0.801	0.89	-0.089	-11.836	1.12E-08	0.004725256	1	224776790
cg01065938	0.695	0.879	-0.184	-12.46	5.76E-09	0.002439629	1	224925516	CNIH3	Body	Y
cg14607642	0.612	0.764	-0.152	-13.508	2.02E-09	0.000854179	1	225617030	LBR	TSS1500
cg22726611	0.846	0.895	-0.049	-11.799	1.16E-08	0.00491863	1	225658745
cg23586659	0.697	0.804	-0.108	-12.34	6.53E-09	0.002765314	1	225671990
cg26813796	0.476	0.761	-0.285	-16.087	2.01E-10	8.51E-05	1	225806065	ENAH	Body	Y	Y
cg04850059	0.896	0.943	-0.047	-9.92	1.03E-07	0.043674495	1	225883161
cg16532282	0.249	0.55	-0.302	-11.822	1.13E-08	0.004797929	1	226271799
cg20680802	0.246	0.436	-0.19	-10.393	5.78E-08	0.024491065	1	226299139
cg00609227	0.577	0.646	-0.07	-12.802	4.06E-09	0.001717869	1	226307233
cg06437922	0.559	0.68	-0.121	-10.466	5.30E-08	0.022421392	1	226308360
cg18354264	0.486	0.589	-0.102	-10.979	2.90E-08	0.012293936	1	226411008	MIXL1	TSS1500
cg25619461	0.715	0.799	-0.085	-11.378	1.85E-08	0.007819548	1	226617992					Y
cg22157069	0.506	0.643	-0.138	-11.372	1.86E-08	0.007874245	1	226756482	C1orf95	Body
cg05049329	0.3	0.498	-0.198	-10.155	7.72E-08	0.032693844	1	226924846	ITPKB	Body
cg05183226	0.611	0.708	-0.097	-12.847	3.88E-09	0.001642689	1	228136712	WNT9A	TSS1500
cg26146562	0.564	0.658	-0.094	-11.657	1.36E-08	0.005740812	1	228136982	WNT9A	TSS1500
cg06625004	0.206	0.34	-0.135	-10.917	3.12E-08	0.01320547	1	228278432	ARF1	5'UTR
cg26432195	0.65	0.749	-0.099	-13.484	2.07E-09	0.000874653	1	228285564	ARF1	Body
cg00393263	0.601	0.51	0.091	10.308	6.41E-08	0.02712586	1	228336474	GJC2;GUK1	TSS1500;3'UTR
cg03419458	0.756	0.832	-0.077	-10.043	8.86E-08	0.037502466	1	228503882	OBSCN	Body
cg25349990	0.659	0.787	-0.128	-9.952	9.91E-08	0.041968528	1	229294380
cg12723251	0.484	0.588	-0.105	-10.085	8.41E-08	0.035621267	1	230414987	GALNT2	Body
cg03469233	0.429	0.537	-0.108	-11.206	2.24E-08	0.009483675	1	230527641
cg10442549	0.571	0.672	-0.101	-10.339	6.17E-08	0.026126217	1	230818260	COG2	Body
cg10232893	0.459	0.678	-0.22	-10.876	3.27E-08	0.013848318	1	230961405
cg10225523	0.826	0.881	-0.056	-10.246	6.91E-08	0.029251685	1	231802460	TSNAX-DISC1;DISC1	Body
cg05065177	0.811	0.952	-0.141	-12.585	5.06E-09	0.00214358	1	232094993	DISC1;TSNAX-DISC1	3'UTR;Body	Y
cg17008160	0.621	0.803	-0.182	-16.115	1.96E-10	8.31E-05	1	232315535			Y
cg27313012	0.54	0.657	-0.117	-14.275	9.78E-10	0.000414207	1	233497542	KIAA1804	Body			Y
cg02452586	0.476	0.609	-0.133	-12.31	6.74E-09	0.002853005	1	233497903	KIAA1804	Body
cg09347582	0.579	0.736	-0.157	-12.948	3.50E-09	0.001482935	1	233497916	KIAA1804	Body
cg15523980	0.748	0.902	-0.153	-11.357	1.89E-08	0.008007135	1	234136308	SLC35F3	Body
cg21002575	0.858	0.638	0.22	11.029	2.74E-08	0.011603747	1	234209936	SLC35F3	Body
cg00161124	0.551	0.368	0.183	11.81	1.15E-08	0.00485681	1	234366259	SLC35F3	Body
cg24640065	0.717	0.802	-0.085	-12.963	3.45E-09	0.001461422	1	234615370	TARBP1	TSS1500
cg02977524	0.38	0.537	-0.156	-12.55	5.25E-09	0.002222453	1	234747788
cg13055709	0.632	0.772	-0.14	-10.132	7.94E-08	0.033605402	1	234852861
cg09888012	0.492	0.412	0.08	11.165	2.35E-08	0.009936384	1	234861409
cg25341313	0.502	0.65	-0.148	-10.253	6.85E-08	0.028987689	1	235069288
cg23028178	0.357	0.555	-0.198	-15.958	2.24E-10	9.48E-05	1	236229267	NID1	TSS1500	Y
cg16240480	0.268	0.377	-0.109	-9.812	1.18E-07	0.049983427	1	236557473	EDARADD	TSS1500
cg07913153	0.827	0.609	0.218	11.787	1.18E-08	0.004984554	1	236680761	LGALS8	TSS1500
cg13472900	0.6	0.748	-0.147	-11.36	1.88E-08	0.007974831	1	236684197	LGALS8	5'UTR
cg01968657	0.172	0.466	-0.294	-10.976	2.91E-08	0.012334514	1	237207256	RYR2	Body
cg22700220	0.501	0.663	-0.162	-9.891	1.07E-07	0.045309019	1	237247258	RYR2	Body	Y	Y
cg27168737	0.773	0.85	-0.077	-10.972	2.93E-08	0.01238982	1	238049504	LOC100130331;ZP4	Body	Y
cg03872376	0.616	0.768	-0.152	-10.142	7.84E-08	0.033193674	1	238053828	ZP4;LOC100130331	1stExon;Body
cg06888270	0.638	0.85	-0.212	-23.582	1.14E-12	4.83E-07	1	238053972	ZP4;LOC100130331	TSS200;Body	Y	Y
cg18853490	0.455	0.632	-0.178	-10.558	4.75E-08	0.020095086	1	239882840	CHRM3	5'UTR
cg01827805	0.753	0.835	-0.083	-11.121	2.47E-08	0.010446567	1	240159816
cg15471868	0.825	0.919	-0.094	-11.984	9.51E-09	0.004027571	1	240192939
cg26427535	0.696	0.502	0.194	10.093	8.32E-08	0.035246326	1	240783389			Y
cg23829949	0.476	0.639	-0.163	-13.686	1.70E-09	0.000719844	1	244214679	ZNF238	1stExon;5'UTR	Y
cg00967073	0.332	0.486	-0.154	-9.883	1.08E-07	0.045755657	1	244443687
cg07556103	0.876	0.961	-0.084	-11.808	1.15E-08	0.004872366	1	245136891	EFCAB2	Body
cg21400442	0.751	0.877	-0.126	-12.949	3.50E-09	0.001482703	1	245567682	KIF26B	Body
cg13303358	0.404	0.711	-0.307	-12.608	4.95E-09	0.002094013	1	245644687	KIF26B	Body
cg25199005	0.814	0.885	-0.07	-11.997	9.39E-09	0.003973773	1	246446300	SMYD3	Body
cg00864945	0.229	0.332	-0.103	-10.579	4.63E-08	0.019615727	1	247291374
cg20814813	0.534	0.768	-0.234	-10.172	7.56E-08	0.031990418	1	247506185			Y	Y
cg23574281	0.652	0.517	0.136	12.099	8.42E-09	0.003564024	2	47716	FAM110C	TSS1500
cg11024603	0.704	0.837	-0.133	-12.428	5.96E-09	0.002523421	2	318799
cg20783806	0.75	0.929	-0.179	-12.397	6.16E-09	0.002606117	2	419684
cg05464506	0.501	0.767	-0.266	-13.157	2.85E-09	0.001204651	2	420052			Y	Y
cg02924234	0.562	0.837	-0.275	-19.959	1.11E-11	4.68E-06	2	420061			Y	Y
cg17811608	0.608	0.353	0.256	11.101	2.52E-08	0.010687015	2	438197			Y	Y
cg01145686	0.604	0.806	-0.203	-16.007	2.15E-10	9.09E-05	2	501496
cg09708044	0.577	0.729	-0.152	-14.322	9.37E-10	0.000396811	2	882116			Y		Y
cg05299774	0.792	0.885	-0.093	-12.87	3.79E-09	0.001605297	2	1238426	SNTG2	Body
cg16901566	0.365	0.535	-0.17	-11.185	2.29E-08	0.009714478	2	1379691
cg26277787	0.902	0.703	0.199	12.094	8.46E-09	0.00358318	2	1425560	TPO	Body	Y
cg17293838	0.681	0.539	0.142	12.059	8.78E-09	0.003716879	2	1797700	MYT1L	Body
cg22350835	0.419	0.511	-0.092	-9.861	1.11E-07	0.047052408	2	1868857	MYT1L	Body
cg05960850	0.357	0.532	-0.175	-11.904	1.04E-08	0.004391646	2	2192366	MYT1L	5'UTR
cg10562198	0.741	0.969	-0.228	-14.042	1.21E-09	0.000514134	2	2590685			Y	Y
cg21484315	0.381	0.578	-0.196	-10.352	6.07E-08	0.025708312	2	2712669			Y	Y
cg27014783	0.51	0.613	-0.103	-10.552	4.78E-08	0.020243259	2	2712909
cg19568844	0.684	0.828	-0.144	-15.725	2.72E-10	0.000115219	2	2773984
cg02643668	0.594	0.699	-0.105	-13.097	3.02E-09	0.001278079	2	2876182
cg06351520	0.309	0.694	-0.385	-17.764	5.33E-11	2.26E-05	2	3131276			Y	Y
cg11170044	0.302	0.63	-0.328	-16.172	1.87E-10	7.93E-05	2	3131308			Y	Y	Y
cg15807143	0.603	0.472	0.131	10.047	8.82E-08	0.037333014	2	3452624	TTC15	Body
cg14287443	0.644	0.522	0.122	10.347	6.11E-08	0.025881995	2	3497093
cg01745480	0.388	0.492	-0.104	-11.102	2.52E-08	0.010671621	2	3683030	COLEC11	Body
cg09256862	0.671	0.806	-0.135	-13.858	1.44E-09	0.000611537	2	3683283	COLEC11	Body
cg08980304	0.483	0.723	-0.24	-10.616	4.43E-08	0.018762302	2	3697378					Y
cg19188632	0.669	0.818	-0.15	-12.357	6.41E-09	0.002714808	2	3702481			Y
cg26851570	0.932	0.738	0.193	17.58	6.13E-11	2.59E-05	2	4600947
cg19480775	0.774	0.601	0.173	12.963	3.45E-09	0.001462039	2	4600973
cg22312996	0.526	0.73	-0.204	-19.161	1.92E-11	8.13E-06	2	5849382			Y	Y
cg00913787	0.787	0.608	0.179	16.01	2.14E-10	9.07E-05	2	6376422
cg02414889	0.46	0.565	-0.105	-10.761	3.74E-08	0.015821908	2	7059030	RNF144A	5'UTR
cg23079012	0.945	0.734	0.211	10.194	7.36E-08	0.031171817	2	8343710
cg13376998	0.643	0.762	-0.119	-11.518	1.58E-08	0.006689507	2	8406396
cg05696950	0.311	0.155	0.156	14.097	1.15E-09	0.000488717	2	8715754
cg17406412	0.88	0.708	0.171	10.393	5.78E-08	0.024489919	2	8776181
cg09242610	0.424	0.565	-0.141	-10.979	2.90E-08	0.012298139	2	9357556	ASAP2	Body
cg17731409	0.513	0.695	-0.182	-10.709	3.97E-08	0.016825689	2	9397282	ASAP2	Body
cg23677712	0.828	0.907	-0.08	-13.744	1.61E-09	0.000681044	2	9617768	IAH1	Body
cg26533925	0.886	0.958	-0.072	-10.314	6.36E-08	0.026929176	2	10384276
cg09041251	0.768	0.899	-0.13	-12.274	7.00E-09	0.002963719	2	10384520
cg23243408	0.916	0.961	-0.045	-11.174	2.32E-08	0.009832005	2	11049855
cg03969301	0.724	0.859	-0.134	-19.412	1.61E-11	6.82E-06	2	11056425
cg08065063	0.473	0.366	0.107	15.699	2.78E-10	0.000117808	2	11059462
cg21844291	0.514	0.668	-0.154	-10.55	4.79E-08	0.02028531	2	11097873			Y
cg04789968	0.885	0.943	-0.058	-13.3	2.47E-09	0.001046172	2	11466441	ROCK2	Body
cg26631397	0.836	0.911	-0.075	-11.137	2.42E-08	0.010262902	2	11682864	GREB1	5'UTR;1stExon
cg20954893	0.385	0.469	-0.084	-10.963	2.96E-08	0.012526918	2	11761803	GREB1	Body
cg18992265	0.596	0.764	-0.167	-13.683	1.71E-09	0.000722342	2	11936109	LPIN1	Body
cg24674087	0.611	0.731	-0.121	-12.241	7.24E-09	0.00306548	2	15728531
cg11643510	0.707	0.574	0.133	12.453	5.80E-09	0.002456584	2	16124837
cg24694501	0.409	0.279	0.131	9.918	1.03E-07	0.043774513	2	16154177
cg10502303	0.174	0.242	-0.068	-10.554	4.77E-08	0.020190424	2	16847831	FAM49A	TSS1500
cg10106284	0.377	0.514	-0.137	-10.64	4.31E-08	0.018240555	2	16847988	FAM49A	TSS1500
cg24987745	0.775	0.707	0.068	12.587	5.06E-09	0.002140336	2	17819167	VSNL1	Body
cg16880567	0.734	0.918	-0.184	-14.243	1.01E-09	0.000426746	2	18585915
cg09936919	0.899	0.683	0.215	13.38	2.29E-09	0.000967618	2	19249137
cg18011760	0.723	0.876	-0.153	-10	9.34E-08	0.039563303	2	19320928
cg03071098	0.648	0.526	0.122	13.698	1.68E-09	0.000712208	2	19554237	OSR1	5'UTR
cg09596131	0.627	0.718	-0.091	-12.233	7.31E-09	0.003094259	2	19986567
cg17280350	0.734	0.875	-0.141	-13.666	1.73E-09	0.000734197	2	20853360			Y
cg14893576	0.177	0.387	-0.21	-10.151	7.76E-08	0.032848582	2	23604202
cg01314544	0.544	0.642	-0.099	-10.556	4.76E-08	0.02015496	2	23851841	KLHL29	Body
cg19139589	0.627	0.705	-0.078	-10.939	3.04E-08	0.0128696	2	25149093
cg23106940	0.729	0.595	0.134	10.861	3.33E-08	0.014080369	2	25223659
cg06643951	0.455	0.668	-0.213	-21.82	3.29E-12	1.39E-06	2	25352777	EFR3B	Body	Y
cg08621773	0.589	0.773	-0.184	-12.859	3.83E-09	0.001622733	2	25438675			Y	Y
cg12999579	0.556	0.634	-0.078	-13.491	2.05E-09	0.000869074	2	25438726
cg20005056	0.499	0.605	-0.107	-9.869	1.10E-07	0.046547678	2	26398994	FAM59B	Body
cg21483264	0.818	0.902	-0.084	-10.575	4.65E-08	0.019699926	2	26400186	FAM59B	Body
cg04375688	0.564	0.682	-0.118	-10.674	4.14E-08	0.017527068	2	26470049	HADHB	5'UTR
cg08153335	0.699	0.794	-0.095	-11.695	1.30E-08	0.005509721	2	26541960	GPR113	5'UTR;1stExon;TSS200;Body			Y
cg06634179	0.651	0.774	-0.123	-13.335	2.39E-09	0.00101121	2	26542043	GPR113	TSS200;Body
cg11170041	0.547	0.678	-0.131	-11.551	1.52E-08	0.006449802	2	26542163	GPR113	TSS200;TSS1500;Body
cg19241831	0.722	0.84	-0.118	-11.52	1.58E-08	0.006672077	2	26782726	OTOF	TSS1500	Y
cg12209937	0.473	0.354	0.119	14.884	5.64E-10	0.00023881	2	27371628	TCF23	TSS1500
cg04528072	0.765	0.576	0.189	19.795	1.24E-11	5.23E-06	2	27371642	TCF23	TSS1500	Y
cg15900386	0.546	0.445	0.102	10.072	8.54E-08	0.036171416	2	27371879	TCF23	TSS200
cg00494710	0.505	0.692	-0.187	-12.563	5.18E-09	0.002192808	2	27633183	PPM1G	TSS1500
cg15078838	0.282	0.443	-0.161	-9.865	1.10E-07	0.046779419	2	28114349	BRE;RBKS;LOC100302650	5'UTR;TSS1500
cg17862837	0.622	0.768	-0.145	-11.71	1.28E-08	0.005420541	2	28550531	BRE	3'UTR;Body
cg06061442	0.446	0.744	-0.298	-15.066	4.80E-10	0.000203355	2	28718470	PLB1	TSS1500	Y	Y
cg01507753	0.432	0.75	-0.319	-13.836	1.47E-09	0.000624128	2	28718569	PLB1	TSS1500	Y	Y
cg05519105	0.726	0.939	-0.213	-10.46	5.34E-08	0.022596586	2	28718671	PLB1	TSS1500
cg03858047	0.834	0.901	-0.068	-10.565	4.71E-08	0.019933423	2	28719042	PLB1	Body
cg10513330	0.74	0.53	0.21	13.849	1.46E-09	0.000616892	2	28829939	PLB1	Body
cg00320608	0.586	0.732	-0.146	-10.058	8.69E-08	0.036802867	2	29116256	WDR43	TSS1500
cg04304121	0.419	0.584	-0.165	-10.238	6.98E-08	0.029545369	2	29236134	FAM179A	Body
cg00139455	0.776	0.848	-0.072	-10.256	6.83E-08	0.028899206	2	29296783	C2orf71	1stExon
cg25095187	0.589	0.764	-0.176	-12.202	7.55E-09	0.003196257	2	29335792
cg14455925	0.515	0.772	-0.256	-10.732	3.87E-08	0.016368499	2	30249240			Y	Y
cg08358332	0.686	0.898	-0.212	-16.077	2.03E-10	8.58E-05	2	30789342	LCLAT1	Body
cg20269797	0.832	0.938	-0.106	-11.336	1.93E-08	0.008192152	2	30796122	LCLAT1	Body
cg18098004	0.644	0.814	-0.171	-11.625	1.40E-08	0.005948638	2	31215852	GALNT14	Body
cg20304857	0.515	0.712	-0.197	-10.949	3.00E-08	0.0127217	2	31298462	GALNT14	Body	Y
cg15615968	0.48	0.671	-0.191	-15.945	2.26E-10	9.58E-05	2	31364468			Y		Y
cg13847701	0.613	0.793	-0.18	-13.062	3.13E-09	0.001323535	2	31570468	XDH	Body	Y
cg07182705	0.649	0.898	-0.248	-18.089	4.18E-11	1.77E-05	2	31809616			Y	Y
cg02204618	0.508	0.674	-0.166	-12.378	6.28E-09	0.002658148	2	36842633			Y
cg00881168	0.714	0.874	-0.16	-13.253	2.59E-09	0.001096119	2	37570604	QPCT	TSS1500	Y
cg08215788	0.289	0.175	0.114	10.788	3.62E-08	0.015344467	2	37898101	CDC42EP3	5'UTR
cg13028376	0.662	0.497	0.164	13.539	1.96E-09	0.000829483	2	38065233
cg13688573	0.644	0.763	-0.119	-13.502	2.03E-09	0.000859718	2	38150028			Y
cg12387232	0.695	0.836	-0.141	-10.303	6.44E-08	0.027282826	2	38763935
cg10156706	0.832	0.956	-0.124	-11.311	1.99E-08	0.008425458	2	39430867	CDKL4	Body	Y
cg04461334	0.678	0.833	-0.155	-13.801	1.52E-09	0.000645403	2	39660945	MAP4K3	Body
cg09635984	0.759	0.917	-0.158	-11.067	2.62E-08	0.01111361	2	39944333	TMEM178	Body	Y
cg08160072	0.607	0.744	-0.137	-10.691	4.06E-08	0.017191125	2	40009501
cg08780166	0.711	0.509	0.202	12.218	7.42E-09	0.003142096	2	40470864	SLC8A1	Body
cg25815440	0.671	0.819	-0.148	-13.925	1.36E-09	0.000574067	2	42134162
cg19376973	0.778	0.893	-0.114	-11.093	2.55E-08	0.010790499	2	42229025
cg27428208	0.66	0.838	-0.178	-12.306	6.77E-09	0.002864281	2	42229179
cg23231587	0.616	0.734	-0.118	-11.47	1.67E-08	0.007052538	2	42783740
cg25748958	0.316	0.581	-0.264	-10.175	7.53E-08	0.031880722	2	43672652	THADA	Body
cg09073493	0.641	0.745	-0.104	-12.198	7.58E-09	0.003208932	2	44279420			Y
cg10979368	0.669	0.771	-0.101	-15.433	3.49E-10	0.000147768	2	44843165	C2orf34	Body			Y
cg26648203	0.349	0.476	-0.127	-11.573	1.49E-08	0.00629841	2	45159457
cg07616374	0.197	0.279	-0.082	-10.618	4.42E-08	0.018730221	2	45159663
cg10832938	0.162	0.245	-0.084	-13.781	1.55E-09	0.000657778	2	45170365	SIX3	Body
cg09355378	0.703	0.85	-0.148	-10.098	8.28E-08	0.035039352	2	45208508
cg03075156	0.527	0.673	-0.146	-18.1	4.14E-11	1.75E-05	2	45986586	PRKCE	Body			Y
cg17518825	0.533	0.701	-0.168	-11.843	1.11E-08	0.004688848	2	46523461	EPAS1	TSS1500	Y
cg21494367	0.83	0.674	0.156	15.654	2.89E-10	0.000122308	2	46612724	EPAS1	3'UTR
cg11552853	0.757	0.841	-0.085	-10.107	8.19E-08	0.034662796	2	47383522	C2orf61	TSS1500
cg15110473	0.71	0.822	-0.113	-9.956	9.86E-08	0.041756975	2	47716517
cg26473189	0.788	0.555	0.234	12.706	4.48E-09	0.001895218	2	48710712	KLRAQ1	Body
cg08211895	0.442	0.608	-0.166	-10.044	8.84E-08	0.037444182	2	48828358	STON1-GTF2A1L	Body
cg22332257	0.338	0.534	-0.196	-13.775	1.56E-09	0.000661743	2	49604189
cg23599033	0.831	0.6	0.231	12.57	5.14E-09	0.002177967	2	53485499			Y	Y
cg09921423	0.662	0.8	-0.138	-10.836	3.43E-08	0.014504352	2	54350432	ACYP2	Body
cg15958839	0.67	0.806	-0.136	-12.103	8.38E-09	0.003548572	2	54843164	SPTBN1	Body
cg23240589	0.705	0.822	-0.117	-15.416	3.54E-10	0.000149988	2	55217063	RTN4	Body
cg03664994	0.508	0.701	-0.194	-13.742	1.61E-09	0.000682606	2	55246602	RTN4	Body
cg25249448	0.683	0.564	0.118	10.875	3.28E-08	0.013867473	2	56216195	MIR216A	TSS200
cg06241374	0.564	0.703	-0.138	-19.405	1.62E-11	6.85E-06	2	56410071	CCDC85A	TSS1500
cg03028337	0.352	0.45	-0.097	-9.867	1.10E-07	0.046676367	2	56410087	CCDC85A	TSS1500
cg08204790	0.759	0.885	-0.126	-11	2.83E-08	0.011991619	2	59522360			Y
cg10600647	0.594	0.686	-0.092	-9.887	1.08E-07	0.045541797	2	60763808	BCL11A	Body
cg02592586	0.256	0.175	0.082	10.32	6.32E-08	0.026738936	2	60830257
cg18206867	0.544	0.647	-0.104	-10.218	7.14E-08	0.030250066	2	62422351	B3GNT2	TSS1500
cg10906669	0.881	0.93	-0.049	-9.953	9.90E-08	0.041935229	2	62935551	EHBP1	Body
cg11228136	0.493	0.715	-0.222	-18.253	3.70E-11	1.57E-05	2	63971489
cg07645299	0.379	0.597	-0.217	-10.143	7.83E-08	0.033152216	2	63991864
cg00219598	0.808	0.914	-0.106	-10.108	8.18E-08	0.034623473	2	64078686	UGP2	Body;5'UTR
cg01349772	0.663	0.91	-0.247	-15.408	3.57E-10	0.000151016	2	64300445			Y	Y
cg18584067	0.231	0.384	-0.153	-13.392	2.26E-09	0.000956861	2	64975916
cg00483304	0.35	0.471	-0.122	-10.304	6.44E-08	0.027246459	2	64976962
cg13224852	0.471	0.702	-0.231	-11.782	1.18E-08	0.005006916	2	65519735					Y
cg16927242	0.135	0.282	-0.148	-9.83	1.15E-07	0.048891418	2	66664667	MEIS1	Body
cg04288999	0.099	0.233	-0.135	-10.069	8.58E-08	0.036307453	2	66667852	MEIS1	Body	Y
cg13851508	0.453	0.16	0.293	16.224	1.80E-10	7.60E-05	2	66805939			Y	Y
cg10552446	0.38	0.177	0.203	11.766	1.20E-08	0.00509515	2	66809923			Y	Y
cg08217163	0.327	0.1	0.226	10.127	7.99E-08	0.033812642	2	66809959			Y	Y
cg01020413	0.543	0.265	0.278	14.922	5.45E-10	0.000230907	2	66810487			Y	Y
cg01721569	0.461	0.199	0.262	16.093	2.00E-10	8.47E-05	2	66810570			Y	Y	Y
cg02676167	0.497	0.194	0.303	13.834	1.48E-09	0.000625598	2	66810606			Y	Y
cg17945962	0.817	0.592	0.224	12.742	4.31E-09	0.001826773	2	67939740
cg14046302	0.868	0.697	0.171	10.574	4.66E-08	0.01973129	2	67939758
cg27278086	0.411	0.196	0.214	17.764	5.33E-11	2.26E-05	2	69001774	ARHGAP25	Body;TSS200	Y	Y
cg15361661	0.364	0.15	0.214	17.977	4.54E-11	1.92E-05	2	69001815	ARHGAP25	Body;TSS200	Y
cg13339825	0.407	0.18	0.227	15.252	4.08E-10	0.000172747	2	69001825	ARHGAP25	Body;TSS200	Y
cg26238936	0.418	0.148	0.27	21.728	3.49E-12	1.48E-06	2	69001854	ARHGAP25	Body;TSS200	Y	Y
cg12093662	0.364	0.138	0.226	20.202	9.38E-12	3.97E-06	2	69001870	ARHGAP25	Body;TSS200	Y	Y
cg25070482	0.243	0.109	0.134	17.118	8.76E-11	3.71E-05	2	69001991	ARHGAP25	5'UTR;Body;1stExon
cg01049695	0.761	0.888	-0.127	-10.811	3.53E-08	0.014926689	2	69316230	ANTXR1	Body	Y
cg11942603	0.292	0.435	-0.142	-9.995	9.39E-08	0.039776835	2	69969794	ANXA4	5'UTR
cg20199770	0.569	0.723	-0.154	-16.053	2.07E-10	8.75E-05	2	70186181
cg04871472	0.569	0.776	-0.207	-21.155	5.02E-12	2.12E-06	2	70268913
cg22701032	0.259	0.306	-0.047	-10.842	3.40E-08	0.014407103	2	70484527	PCYOX1	TSS1500
cg26163101	0.721	0.863	-0.142	-14.257	9.95E-10	0.000421087	2	70885376			Y
cg05603527	0.435	0.319	0.116	10.84	3.41E-08	0.01443586	2	71131629	VAX2	Body
cg06869641	0.475	0.602	-0.127	-10.278	6.65E-08	0.028139804	2	71947929
cg14901751	0.789	0.877	-0.089	-10.212	7.20E-08	0.030477134	2	72126174
cg19961648	0.757	0.9	-0.143	-10.769	3.71E-08	0.015689089	2	72463431	EXOC6B	Body
cg06108254	0.489	0.629	-0.14	-13.633	1.79E-09	0.000757827	2	72830705	EXOC6B	Body
cg17639959	0.483	0.628	-0.146	-12.218	7.42E-09	0.003140802	2	73297338	SFXN5	Body
cg13491317	0.643	0.784	-0.141	-11.367	1.87E-08	0.00791038	2	73399765			Y
cg16756757	0.745	0.85	-0.105	-10.069	8.57E-08	0.036297557	2	73444595	SMYD5	Body	Y
cg09063936	0.42	0.599	-0.179	-16.842	1.09E-10	4.61E-05	2	74408977
cg22704057	0.588	0.716	-0.127	-12.58	5.09E-09	0.002155716	2	74425085	MTHFD2	TSS1500
cg02034222	0.787	0.862	-0.075	-10.464	5.31E-08	0.022487641	2	74753281	DQX1	1stExon;5'UTR
cg02181594	0.519	0.672	-0.153	-11.744	1.23E-08	0.005223215	2	75792215	FAM176A	5'UTR
cg12815355	0.794	0.496	0.298	13.752	1.60E-09	0.00067612	2	75894077	C2orf3	Body
cg04067517	0.69	0.789	-0.099	-10.252	6.86E-08	0.02904715	2	76017724			Y
cg09905511	0.29	0.427	-0.137	-13.058	3.14E-09	0.00132956	2	77621916	LRRTM4	Body
cg07197092	0.668	0.854	-0.186	-11.662	1.35E-08	0.005707182	2	79008089
cg24938560	0.566	0.703	-0.137	-11.202	2.25E-08	0.009532764	2	85025863	DNAH6	Body
cg17168863	0.529	0.658	-0.129	-10.695	4.04E-08	0.017092735	2	85470620	TCF7L1	Body
cg00710862	0.255	0.448	-0.193	-12.069	8.69E-09	0.003677337	2	85545908	TGOLN2	3'UTR
cg23752985	0.472	0.684	-0.212	-13.408	2.22E-09	0.000941207	2	85803571	VAMP8	TSS1500	Y	Y
cg26394380	0.515	0.685	-0.17	-18.964	2.21E-11	9.35E-06	2	85896001	SFTPB	TSS1500	Y
cg03806812	0.326	0.492	-0.166	-10.763	3.73E-08	0.015794521	2	86180836					Y
cg14192573	0.805	0.926	-0.121	-14.536	7.71E-10	0.000326335	2	86281401	POLR1A	Body	Y
cg20731257	0.649	0.806	-0.156	-9.917	1.04E-07	0.043841816	2	87883497			Y
cg16450654	0.631	0.759	-0.128	-13.281	2.52E-09	0.001065779	2	95978173	KCNIP3	Body
cg12910810	0.432	0.498	-0.066	-11.528	1.56E-08	0.006618383	2	96662438
cg04533291	0.712	0.879	-0.167	-14.025	1.23E-09	0.00052242	2	96930398	CIAO1;TMEM127	TSS1500;Body
cg00360610	0.718	0.837	-0.119	-10.883	3.24E-08	0.013738467	2	96970381	SNRNP200	Body
cg25428740	0.317	0.474	-0.157	-10.281	6.62E-08	0.028023971	2	96981671
cg13355542	0.164	0.318	-0.153	-10.556	4.76E-08	0.020162933	2	97199248
cg26085987	0.528	0.697	-0.169	-12.042	8.94E-09	0.003785464	2	97230376
cg20471562	0.765	0.84	-0.075	-9.853	1.12E-07	0.047506864	2	98993730	CNGA3	Body
cg01649623	0.602	0.729	-0.127	-11.8	1.16E-08	0.004914225	2	100260478	AFF3	Body
cg09521647	0.28	0.432	-0.152	-10.386	5.83E-08	0.024702732	2	100722408	AFF3	TSS1500;5'UTR
cg11577355	0.398	0.542	-0.143	-11.039	2.71E-08	0.011466729	2	100722474	AFF3	TSS1500;5'UTR
cg04101806	0.663	0.801	-0.138	-11.135	2.43E-08	0.010287688	2	100722584	AFF3	TSS1500;5'UTR
cg15678169	0.574	0.781	-0.207	-12.504	5.51E-09	0.00233155	2	101043080			Y	Y
cg22116555	0.643	0.834	-0.191	-20.742	6.56E-12	2.78E-06	2	101043210			Y
cg18428265	0.642	0.795	-0.152	-10.604	4.50E-08	0.019034173	2	101437805	NPAS2	5'UTR
cg22063369	0.588	0.838	-0.25	-19.198	1.87E-11	7.92E-06	2	101504017	NPAS2	5'UTR	Y	Y
cg23685994	0.485	0.714	-0.229	-13.7	1.68E-09	0.00071021	2	101959022			Y	Y	Y
cg16240755	0.464	0.678	-0.214	-15.904	2.34E-10	9.91E-05	2	101959078
cg13758186	0.355	0.524	-0.17	-10.556	4.76E-08	0.02016148	2	101959136			Y
cg01388757	0.131	0.237	-0.106	-10.927	3.08E-08	0.013046246	2	102091195	RFX8	TSS200
cg04415270	0.134	0.256	-0.122	-10.247	6.90E-08	0.029220161	2	102091202	RFX8	TSS200
cg26011364	0.101	0.207	-0.106	-11.959	9.77E-09	0.004138235	2	102091299	RFX8	TSS200
cg02561771	0.232	0.434	-0.202	-15.917	2.32E-10	9.81E-05	2	102091318	RFX8	TSS200
cg05729200	0.141	0.284	-0.143	-16.11	1.97E-10	8.35E-05	2	102091321	RFX8	TSS200
cg02933362	0.08	0.21	-0.129	-12.832	3.94E-09	0.00166801	2	102091607	RFX8	TSS1500
cg19730314	0.502	0.638	-0.136	-10.58	4.63E-08	0.019591582	2	102272437
cg05113410	0.403	0.579	-0.176	-20.951	5.72E-12	2.42E-06	2	102327511	MAP4K4	Body			Y
cg03938978	0.266	0.566	-0.3	-12.015	9.21E-09	0.003898797	2	103052716	IL18RAP	Body	Y	Y
cg13872005	0.174	0.379	-0.205	-10.323	6.29E-08	0.026624946	2	105275613
cg09906995	0.454	0.732	-0.278	-17.78	5.27E-11	2.23E-05	2	106215669			Y	Y
cg14321837	0.845	0.93	-0.084	-11.801	1.16E-08	0.004907511	2	106812100	UXS1	TSS1500
cg08775629	0.582	0.727	-0.145	-13.964	1.31E-09	0.000553121	2	107457756	ST6GAL2	Body
cg21385748	0.639	0.745	-0.106	-14.186	1.06E-09	0.000449593	2	109203905	LIMS1	TSS1500
cg03552103	0.209	0.361	-0.152	-14.189	1.06E-09	0.000448731	2	110373002	SEPT10;ANKRD57	TSS1500;1stExon
cg21537939	0.387	0.501	-0.114	-11.97	9.66E-09	0.004091431	2	110373161	SEPT10;ANKRD57	TSS1500;1stExon
cg06621452	0.594	0.738	-0.144	-10.175	7.53E-08	0.031884548	2	110872620	MALL	Body
cg09570614	0.429	0.574	-0.146	-12.635	4.81E-09	0.002036543	2	112124380
cg00525722	0.559	0.662	-0.103	-10.813	3.52E-08	0.014891716	2	112280286
cg17057892	0.642	0.757	-0.115	-9.948	9.97E-08	0.042211946	2	112918552	FBLN7	Body
cg11398136	0.795	0.852	-0.057	-10.545	4.82E-08	0.020428546	2	112942805	FBLN7	Body
cg02341139	0.695	0.867	-0.171	-12.089	8.51E-09	0.003603191	2	113015451
cg06156847	0.826	0.908	-0.082	-10.103	8.23E-08	0.03482604	2	113672199	IL1F7	Body;TSS1500
cg13224420	0.72	0.817	-0.097	-12.013	9.23E-09	0.003906145	2	113941371	PSD4;LOC440839	Body
cg09257178	0.737	0.792	-0.055	-10.951	3.00E-08	0.012697795	2	114197839	CBWD2;LOC440839	Body
cg14348849	0.739	0.861	-0.122	-16.412	1.54E-10	6.52E-05	2	114426825
cg00064531	0.779	0.918	-0.139	-13.323	2.42E-09	0.00102308	2	114426838			Y	Y
cg03160217	0.721	0.839	-0.118	-12.232	7.31E-09	0.003095925	2	117814299
cg13482326	0.724	0.63	0.093	10.323	6.29E-08	0.026643066	2	118700475	CCDC93	Body
cg03449108	0.601	0.363	0.239	10.492	5.14E-08	0.021759569	2	118982580
cg06760077	0.425	0.55	-0.125	-13.915	1.37E-09	0.000579225	2	119068497
cg19411272	0.716	0.583	0.133	10.933	3.06E-08	0.01295515	2	119134044
cg19860515	0.658	0.488	0.17	12.072	8.66E-09	0.003667868	2	119248072			Y
cg23620902	0.521	0.322	0.199	9.982	9.55E-08	0.040437827	2	119566332			Y	Y
cg10330950	0.623	0.385	0.238	11.88	1.06E-08	0.004504256	2	119589844			Y
cg11775124	0.525	0.216	0.309	13.414	2.21E-09	0.000936104	2	119590123			Y	Y
cg03508786	0.329	0.126	0.203	11.142	2.41E-08	0.010198076	2	119590758			Y
cg00654888	0.176	0.334	-0.158	-12.986	3.37E-09	0.001427462	2	119603133	EN1	Body	Y
cg17167253	0.112	0.283	-0.171	-10.469	5.28E-08	0.022344403	2	119603383	EN1	Body
cg03883295	0.141	0.374	-0.233	-9.876	1.09E-07	0.046129647	2	119603489	EN1	Body	Y
cg22030072	0.106	0.212	-0.106	-11.319	1.97E-08	0.008355124	2	119603673	EN1	Body	Y
cg07419575	0.176	0.124	0.052	10.443	5.44E-08	0.023051764	2	119605959	EN1	TSS1500
cg03266453	0.373	0.133	0.24	18.897	2.32E-11	9.81E-06	2	119606055	EN1	TSS1500	Y	Y
cg19613432	0.393	0.158	0.234	21.173	4.96E-12	2.10E-06	2	119606151	EN1	TSS1500	Y
cg14274989	0.318	0.112	0.206	16.187	1.85E-10	7.84E-05	2	119606302	EN1	TSS1500	Y	Y
cg18962237	0.378	0.195	0.182	17.54	6.32E-11	2.68E-05	2	119606501	EN1	TSS1500
cg06946452	0.398	0.068	0.331	16.95	1.00E-10	4.23E-05	2	119606631	EN1	TSS1500	Y	Y
cg24001710	0.43	0.135	0.294	15.395	3.61E-10	0.000152687	2	119606695	EN1	TSS1500	Y	Y
cg26990102	0.53	0.115	0.415	15.246	4.10E-10	0.000173758	2	119606746	EN1	TSS1500	Y	Y
cg12305200	0.47	0.282	0.188	11.996	9.39E-09	0.003975471	2	119607097	EN1	TSS1500	Y
cg03726556	0.549	0.246	0.303	15.974	2.21E-10	9.35E-05	2	119607379			Y	Y
cg14228146	0.356	0.18	0.177	12.873	3.78E-09	0.001600129	2	119607395			Y
cg17030233	0.357	0.174	0.184	15.19	4.31E-10	0.000182421	2	119607573			Y
cg18093372	0.532	0.144	0.388	13.598	1.85E-09	0.000783479	2	119607603			Y	Y
cg22548438	0.422	0.106	0.315	14.593	7.32E-10	0.000309802	2	119607636			Y	Y
cg09385093	0.472	0.062	0.41	17.855	4.97E-11	2.11E-05	2	119607885			Y	Y
cg21301942	0.383	0.133	0.25	12.032	9.04E-09	0.003827334	2	119608651			Y
cg08489674	0.552	0.249	0.303	12.801	4.06E-09	0.001720112	2	119609557			Y
cg24765360	0.499	0.203	0.296	12.111	8.31E-09	0.003516714	2	119611101			Y	Y
cg26425256	0.382	0.102	0.28	15.77	2.62E-10	0.000110935	2	119611362			Y
cg12507795	0.443	0.219	0.224	14.42	8.57E-10	0.000362766	2	119611880			Y
cg07935790	0.4	0.166	0.234	12.64	4.79E-09	0.00202663	2	119612313			Y	Y
cg18173235	0.422	0.089	0.333	13.685	1.70E-09	0.000720466	2	119612382			Y	Y
cg24269074	0.36	0.093	0.266	12.334	6.57E-09	0.002782025	2	119614489			Y	Y
cg19224201	0.313	0.111	0.202	10.198	7.32E-08	0.031000317	2	119615015			Y
cg05270938	0.488	0.209	0.279	13.126	2.93E-09	0.00124252	2	119616568			Y
cg26994225	0.372	0.141	0.231	10.928	3.08E-08	0.013039468	2	119616769			Y
cg14634534	0.441	0.179	0.261	12.587	5.05E-09	0.002139646	2	119616825			Y
cg22595460	0.398	0.125	0.272	11.875	1.07E-08	0.004531338	2	119617128			Y	Y
cg20462191	0.907	0.931	-0.024	-10.64	4.31E-08	0.018246773	2	121090150
cg24617696	0.025	0.047	-0.023	-13.39	2.26E-09	0.000958649	2	121104312	INHBB	Body
cg21595233	0.841	0.685	0.156	9.821	1.17E-07	0.049422658	2	121130053			Y
cg25334934	0.492	0.772	-0.279	-11.149	2.39E-08	0.010120829	2	121269348			Y	Y
cg17851725	0.713	0.862	-0.149	-11.777	1.19E-08	0.005039104	2	121269372
cg02640173	0.492	0.737	-0.245	-21.039	5.41E-12	2.29E-06	2	121605707	GLI2	Body	Y
cg18835090	0.733	0.861	-0.128	-15.366	3.70E-10	0.000156547	2	121605817	GLI2	Body	Y
cg26075039	0.815	0.924	-0.109	-10.664	4.19E-08	0.01774429	2	121684535	GLI2	Body	Y
cg26546687	0.5	0.655	-0.155	-10.717	3.93E-08	0.016655174	2	121684676	GLI2	Body	Y
cg23895055	0.556	0.645	-0.089	-15.005	5.07E-10	0.000214529	2	122495663	MKI67IP	TSS1500
cg11355975	0.817	0.89	-0.072	-10.028	9.02E-08	0.038184791	2	122864316
cg17654747	0.593	0.801	-0.208	-10.133	7.93E-08	0.033588358	2	125279777	CNTNAP5	Body
cg03741475	0.606	0.749	-0.143	-9.954	9.89E-08	0.041870293	2	127635614			Y
cg19269749	0.483	0.595	-0.113	-11.26	2.11E-08	0.008924094	2	127951414	CYP27C1	Body			Y
cg01887374	0.552	0.717	-0.165	-11.948	9.89E-09	0.004189046	2	129077404	HS6ST1	TSS1500	Y
cg10277646	0.841	0.917	-0.076	-10.32	6.32E-08	0.026746364	2	129079038
cg12621315	0.186	0.269	-0.083	-10.063	8.64E-08	0.036599743	2	129080120
cg02141726	0.858	0.915	-0.057	-10.82	3.49E-08	0.014770454	2	129493678
cg05278186	0.517	0.64	-0.123	-10.418	5.61E-08	0.02376214	2	131303925	LOC150527	Body
cg19910796	0.666	0.827	-0.16	-9.897	1.06E-07	0.044960019	2	131449749
cg00908323	0.594	0.712	-0.118	-10.596	4.54E-08	0.019220822	2	131501353
cg11469778	0.314	0.419	-0.104	-11.458	1.69E-08	0.007149522	2	131674201	ARHGEF4	TSS200
cg23841608	0.402	0.504	-0.102	-10.135	7.91E-08	0.033477951	2	131676293	ARHGEF4	5'UTR
cg16789863	0.567	0.68	-0.113	-10.393	5.78E-08	0.02448421	2	132589606			Y
cg17172683	0.574	0.658	-0.084	-13.588	1.87E-09	0.000791429	2	133343618	GPR39	Body
cg00055359	0.423	0.241	0.182	15.413	3.55E-10	0.000150379	2	134023210	NCKAP5	Body
cg20514322	0.438	0.219	0.219	15.52	3.24E-10	0.000137185	2	134023662	NCKAP5	Body
cg01384319	0.693	0.52	0.173	10.558	4.75E-08	0.020112526	2	134766697			Y	Y
cg25736183	0.658	0.775	-0.116	-13.765	1.58E-09	0.000667679	2	134767630
cg15297650	0.507	0.644	-0.136	-11.241	2.15E-08	0.009122225	2	135477056	TMEM163	TSS1500
cg22242207	0.797	0.888	-0.091	-10.043	8.86E-08	0.037508199	2	135477425	TMEM163	TSS1500
cg13756932	0.713	0.81	-0.097	-11.183	2.30E-08	0.009742005	2	136737707	DARS	Body
cg14778622	0.238	0.376	-0.138	-10.406	5.69E-08	0.024102509	2	136743698	DARS	TSS1500
cg09310564	0.511	0.702	-0.191	-10.715	3.94E-08	0.016699903	2	136850686			Y
cg23374992	0.516	0.79	-0.273	-20.642	7.00E-12	2.97E-06	2	136872067	CXCR4	3'UTR;1stExon
cg21340845	0.456	0.651	-0.194	-14.014	1.25E-09	0.000528003	2	142890700	LRP1B	TSS1500
cg21303039	0.549	0.652	-0.103	-10.936	3.05E-08	0.012914601	2	149793681	KIF5C	Body
cg26337868	0.647	0.533	0.114	10.175	7.53E-08	0.031872596	2	151345498	RND3	TSS1500
cg08558886	0.436	0.736	-0.3	-18.298	3.58E-11	1.51E-05	2	151469837			Y	Y
cg07936800	0.829	0.908	-0.079	-11.006	2.81E-08	0.011910962	2	151558015
cg21213426	0.752	0.887	-0.135	-11.741	1.24E-08	0.005238669	2	152134133	NMI	Body
cg06240690	0.057	0.154	-0.098	-10.402	5.72E-08	0.024210686	2	158114069	GALNT5	TSS1500
cg27582124	0.15	0.258	-0.108	-10.851	3.37E-08	0.014253984	2	158114185	GALNT5	TSS200
cg09726654	0.129	0.233	-0.103	-11.334	1.94E-08	0.008207955	2	158114268	GALNT5	TSS200
cg24576425	0.086	0.204	-0.119	-13.092	3.03E-09	0.00128485	2	158114404	GALNT5	1stExon;5'UTR
cg27409015	0.098	0.251	-0.152	-11.044	2.69E-08	0.011402356	2	158114424	GALNT5	1stExon;5'UTR
cg24362824	0.412	0.607	-0.195	-11.495	1.62E-08	0.006864208	2	158882454	UPP2	Body	Y
cg12810800	0.321	0.494	-0.172	-10.354	6.06E-08	0.025656563	2	159788345
cg04408104	0.123	0.458	-0.335	-12.848	3.87E-09	0.001640633	2	160106670	WDSUB1	Body
cg04331189	0.723	0.803	-0.079	-10.321	6.31E-08	0.026709926	2	160142303	WDSUB1	5'UTR
cg15026998	0.326	0.42	-0.094	-10.705	3.99E-08	0.016893301	2	160761622	LY75	TSS1500
cg14660163	0.592	0.738	-0.147	-10.908	3.15E-08	0.013342299	2	161150008	RBMS1	Body
cg26253898	0.854	0.695	0.159	10.885	3.24E-08	0.013706742	2	163006202	GCG	5'UTR
cg09185797	0.957	0.846	0.111	10.074	8.53E-08	0.036107072	2	163008822	GCG	TSS200
cg27413603	0.853	0.929	-0.076	-9.969	9.71E-08	0.041108769	2	164960033
cg20305005	0.494	0.63	-0.137	-10.649	4.27E-08	0.01806135	2	166151648	SCN2A	5'UTR;TSS1500
cg24928053	0.637	0.805	-0.168	-14.987	5.15E-10	0.000217968	2	168130989			Y	Y
cg17836141	0.496	0.693	-0.198	-11.553	1.52E-08	0.006440043	2	169212284
cg21935062	0.719	0.898	-0.179	-11.071	2.61E-08	0.011060042	2	171426965	MYO3B	Body
cg05094081	0.078	0.112	-0.034	-13.25	2.60E-09	0.001099507	2	172950967	DLX1	Body
cg12676702	0.434	0.274	0.161	12.095	8.45E-09	0.003577663	2	172953925	DLX1	3'UTR
cg08754268	0.697	0.849	-0.153	-11.291	2.04E-08	0.00861978	2	173809244	RAPGEF4	Body
cg27452943	0.555	0.734	-0.18	-12.637	4.80E-09	0.002032213	2	174281033
cg18736835	0.533	0.697	-0.164	-9.882	1.08E-07	0.045792694	2	174719603
cg10507482	0.432	0.248	0.184	10.413	5.65E-08	0.023913033	2	175198039
cg25849196	0.382	0.222	0.16	10.614	4.45E-08	0.01882168	2	175198280
cg03805618	0.277	0.149	0.127	10.393	5.79E-08	0.02449485	2	175198664	SP9	TSS1500
cg00928397	0.392	0.257	0.135	14.317	9.41E-10	0.00039853	2	175198952	SP9	TSS1500
cg03983223	0.2	0.397	-0.198	-11.558	1.51E-08	0.006404355	2	175499283	WIPF1	1stExon;5'UTR
cg14035238	0.269	0.472	-0.203	-12.407	6.09E-09	0.002578189	2	175499365	WIPF1	5'UTR;TSS200
cg27117828	0.207	0.391	-0.184	-12.92	3.60E-09	0.001525619	2	175499377	WIPF1	5'UTR;TSS200
cg15058645	0.41	0.653	-0.242	-13.374	2.30E-09	0.000972953	2	175528343	WIPF1	5'UTR
cg04528477	0.241	0.149	0.093	11.086	2.57E-08	0.010869541	2	176932458
cg14526718	0.115	0.067	0.048	9.873	1.09E-07	0.046348885	2	176932840
cg09323727	0.244	0.089	0.155	13.947	1.33E-09	0.000562417	2	176936436			Y
cg07339783	0.136	0.059	0.077	10.381	5.87E-08	0.024849903	2	176952826
cg13158481	0.309	0.08	0.23	11.818	1.14E-08	0.004815191	2	176988580	HOXD9	Body	Y
cg09173768	0.829	0.442	0.387	9.818	1.17E-07	0.049602976	2	176989349	HOXD9	3'UTR	Y	Y
cg14601868	0.145	0.328	-0.183	-11.422	1.76E-08	0.007446847	2	176993320	HOXD8	TSS1500
cg11375458	0.218	0.487	-0.27	-20.371	8.38E-12	3.55E-06	2	177003996
cg22344631	0.636	0.373	0.262	10.314	6.36E-08	0.026923051	2	177012133
cg22352800	0.789	0.563	0.226	10.245	6.91E-08	0.029274848	2	177014467	MIR10B	TSS1500
cg16218721	0.561	0.344	0.217	9.991	9.44E-08	0.039970322	2	177017352	HOXD4	Body
cg00223681	0.705	0.362	0.343	10.083	8.44E-08	0.035718663	2	177024117					Y
cg05342515	0.653	0.351	0.302	10.377	5.90E-08	0.024959313	2	177024172
cg05266564	0.763	0.473	0.29	10.396	5.76E-08	0.024396023	2	177024502					Y
cg04935434	0.543	0.34	0.203	14.146	1.10E-09	0.000466898	2	177024947
cg07077013	0.465	0.301	0.164	12.502	5.52E-09	0.002335761	2	177025198
cg09601175	0.496	0.327	0.169	13.463	2.11E-09	0.000892579	2	177025608
cg02773086	0.475	0.235	0.24	10.673	4.14E-08	0.017542899	2	177027440	HOXD3	TSS1500
cg24704177	0.583	0.294	0.289	12.505	5.50E-09	0.002327967	2	177027710	HOXD3	TSS1500	Y	Y
cg06145336	0.72	0.365	0.355	14.094	1.16E-09	0.000489984	2	177027931	HOXD3	TSS1500
cg25938806	0.593	0.31	0.284	11.803	1.16E-08	0.004895754	2	177028162	HOXD3	TSS1500	Y	Y
cg12634591	0.646	0.324	0.322	12.849	3.87E-09	0.001639165	2	177028606	HOXD3	TSS200	Y	Y
cg01128482	0.831	0.385	0.445	10.293	6.53E-08	0.027626969	2	177028621	HOXD3	TSS200	Y	Y
cg00005847	0.808	0.412	0.395	10.142	7.84E-08	0.033197424	2	177029073	HOXD3	5'UTR	Y	Y
cg24541426	0.681	0.379	0.303	12.02	9.16E-09	0.003878138	2	177029459	HOXD3	5'UTR
cg05021643	0.685	0.427	0.258	13.763	1.58E-09	0.000669363	2	177029608	HOXD3	5'UTR
cg15812753	0.637	0.371	0.266	13.398	2.25E-09	0.000950917	2	177029813	HOXD3	5'UTR	Y	Y
cg21092808	0.646	0.364	0.281	14.968	5.23E-10	0.000221635	2	177029850	HOXD3	5'UTR	Y	Y
cg00893471	0.63	0.284	0.346	18.203	3.84E-11	1.62E-05	2	177029921	HOXD3	5'UTR	Y	Y
cg05864326	0.769	0.364	0.406	17.385	7.12E-11	3.01E-05	2	177030150	HOXD3	5'UTR	Y	Y
cg23547017	0.576	0.353	0.222	13.237	2.63E-09	0.001113121	2	177030171	HOXD3	5'UTR	Y	Y
cg14666564	0.539	0.216	0.323	17.257	7.86E-11	3.33E-05	2	177030228	HOXD3	5'UTR	Y	Y
cg01171212	0.596	0.388	0.208	10.533	4.89E-08	0.020714882	2	177036436	HOXD3	Body
cg04316624	0.594	0.284	0.31	11.671	1.34E-08	0.00565587	2	177036809	HOXD3	Body	Y	Y
cg00278547	0.79	0.487	0.303	9.946	9.98E-08	0.042268953	2	177037212	HOXD3	3'UTR
cg10159630	0.64	0.249	0.392	10.458	5.35E-08	0.022652081	2	177037364	HOXD3	3'UTR
cg13053653	0.723	0.396	0.328	9.867	1.10E-07	0.04669218	2	177037631	HOXD3	3'UTR	Y	Y	Y
cg12602409	0.398	0.182	0.217	16.384	1.58E-10	6.67E-05	2	177039568
cg03553278	0.632	0.38	0.253	9.89	1.07E-07	0.045372613	2	177055168	HOXD1	3'UTR
cg12148129	0.07	0.261	-0.192	-11.373	1.86E-08	0.007861852	2	177502274
cg07077965	0.248	0.625	-0.378	-11.602	1.44E-08	0.006098449	2	177503592
cg17178175	0.21	0.386	-0.177	-10.197	7.33E-08	0.031027466	2	178109973	NFE2L2	Body;5'UTR
cg27490568	0.623	0.723	-0.1	-10.031	8.99E-08	0.038059941	2	178487706
cg05034374	0.806	0.622	0.184	12.66	4.69E-09	0.00198504	2	178619363	PDE11A	Body
cg25889918	0.533	0.713	-0.18	-16.208	1.82E-10	7.70E-05	2	179916184
cg01231381	0.539	0.824	-0.285	-17.397	7.05E-11	2.99E-05	2	180130081	SESTD1	TSS1500
cg09613192	0.428	0.583	-0.155	-10.422	5.59E-08	0.023656259	2	181388538
cg17314228	0.583	0.464	0.119	10.474	5.25E-08	0.022207449	2	182237681
cg21471828	0.555	0.688	-0.133	-11.298	2.02E-08	0.008546517	2	183086277	PDE1A	Body
cg17054006	0.735	0.873	-0.138	-9.879	1.09E-07	0.045960355	2	183107046	PDE1A	Body
cg09672358	0.109	0.302	-0.192	-18.066	4.25E-11	1.80E-05	2	183387392	PDE1A	1stExon;TSS200;5'UTR
cg09845785	0.036	0.198	-0.163	-13.697	1.68E-09	0.000712366	2	183387501	PDE1A	TSS200;TSS1500
cg05148373	0.028	0.22	-0.192	-14.831	5.91E-10	0.000250274	2	183387516	PDE1A	TSS200;TSS1500
cg04781095	0.692	0.83	-0.138	-10.412	5.65E-08	0.023935899	2	184123747
cg24766821	0.064	0.169	-0.106	-9.903	1.05E-07	0.044604098	2	186603639
cg09563893	0.66	0.825	-0.165	-10.013	9.19E-08	0.038926673	2	189434064	GULP1	Body
cg01942023	0.597	0.793	-0.196	-11.632	1.39E-08	0.005900447	2	189837928	COL3A1	TSS1500	Y
cg26137350	0.81	0.931	-0.121	-10.023	9.08E-08	0.038453265	2	190035925	COL5A2	Body
cg05963740	0.466	0.628	-0.162	-13.05	3.17E-09	0.001340164	2	191207609	INPP1	TSS1500
cg11508595	0.481	0.611	-0.13	-10.265	6.75E-08	0.02858578	2	192135315	MYO1B	5'UTR
cg05240760	0.777	0.669	0.108	12.253	7.15E-09	0.003026983	2	199239878
cg20785796	0.492	0.251	0.241	10.816	3.51E-08	0.014852025	2	200326721	SATB2	TSS1500	Y
cg23994043	0.379	0.169	0.21	10.247	6.90E-08	0.029226668	2	200326725	SATB2	TSS1500	Y
cg07835424	0.344	0.126	0.218	10.346	6.12E-08	0.025914618	2	200327334			Y
cg01558212	0.297	0.154	0.143	10.992	2.86E-08	0.012104801	2	200327336			Y
cg24688655	0.347	0.187	0.16	13.68	1.71E-09	0.000724028	2	200331977	FLJ32063	TSS1500
cg03965648	0.529	0.383	0.147	12.24	7.25E-09	0.00307042	2	200333401	FLJ32063	Body	Y
cg09605636	0.271	0.181	0.089	10.325	6.27E-08	0.026564719	2	200334584	FLJ32063	Body
cg09455823	0.21	0.375	-0.165	-10.348	6.10E-08	0.025838265	2	201606912
cg24410214	0.158	0.281	-0.123	-10.798	3.58E-08	0.015158715	2	202097173	CASP8	TSS1500
cg26842802	0.51	0.674	-0.164	-12.027	9.09E-09	0.00384656	2	202125212	CASP8	5'UTR;Body;TSS200
cg04983151	0.834	0.92	-0.085	-13.436	2.16E-09	0.000916188	2	202483704	ALS2CR11	1stExon
cg03020006	0.69	0.815	-0.126	-10.612	4.46E-08	0.018862177	2	202483740	ALS2CR11	1stExon
cg12260435	0.487	0.565	-0.078	-9.825	1.16E-07	0.049198269	2	202484156	ALS2CR11	TSS1500
cg13265524	0.276	0.341	-0.065	-14.124	1.13E-09	0.000476384	2	202484246	ALS2CR11	TSS1500
cg21389119	0.775	0.901	-0.126	-10.73	3.88E-08	0.016416341	2	202848791
cg12294118	0.59	0.379	0.211	15.987	2.18E-10	9.25E-05	2	202879585
cg10089801	0.192	0.404	-0.212	-10.316	6.35E-08	0.026875794	2	203036235			Y
cg02926266	0.575	0.658	-0.083	-9.986	9.50E-08	0.04024235	2	205847300	PARD3B	Body
cg18482666	0.779	0.937	-0.158	-11.935	1.00E-08	0.004246046	2	206520809			Y	Y
cg14157435	0.562	0.703	-0.142	-11.418	1.77E-08	0.007475653	2	206628692	NRP2	Body
cg10278149	0.501	0.663	-0.161	-10.17	7.58E-08	0.032072175	2	208016923	KLF7	Body
cg10440877	0.503	0.671	-0.168	-11.869	1.08E-08	0.004556339	2	208378475
cg04330881	0.654	0.781	-0.127	-10.305	6.43E-08	0.02721441	2	208613175	CCNYL1	Body
cg11989576	0.528	0.672	-0.144	-12.902	3.67E-09	0.001553406	2	208636304			Y
cg12346103	0.661	0.87	-0.209	-14.237	1.01E-09	0.000429162	2	208636363			Y
cg06181187	0.546	0.671	-0.125	-10.159	7.68E-08	0.032533596	2	209010896	CRYGB	TSS200	Y
cg06580419	0.63	0.445	0.185	12.858	3.84E-09	0.001623911	2	215276156	VWC2L	TSS1500
cg24607575	0.441	0.562	-0.121	-18.828	2.43E-11	1.03E-05	2	215675637	BARD1	TSS1500
cg12535109	0.584	0.863	-0.279	-15.343	3.77E-10	0.000159721	2	216708370			Y	Y
cg08729279	0.595	0.812	-0.217	-10.852	3.36E-08	0.014232371	2	216708378			Y	Y
cg07660494	0.534	0.666	-0.132	-10.732	3.87E-08	0.016366429	2	216966036	TMEM169	3'UTR
cg25364972	0.521	0.677	-0.156	-9.847	1.13E-07	0.047854911	2	217075573
cg11469308	0.47	0.648	-0.178	-13.819	1.50E-09	0.000634383	2	217471906					Y
cg22979368	0.291	0.385	-0.094	-15.1	4.66E-10	0.000197285	2	217501581	IGFBP2	Body
cg18390991	0.59	0.764	-0.174	-11.661	1.35E-08	0.005716252	2	217672659
cg20697464	0.178	0.271	-0.093	-11.034	2.72E-08	0.011535482	2	218793716	TNS1	5'UTR	Y
cg11823034	0.544	0.649	-0.106	-13.293	2.49E-09	0.001053351	2	218858970					Y
cg25941354	0.298	0.456	-0.158	-11.998	9.37E-09	0.003967245	2	218989983	CXCR2	TSS1500;TSS200
cg10550182	0.515	0.659	-0.144	-10.209	7.22E-08	0.030585796	2	219220105	C2orf62	TSS1500			Y
cg27531832	0.63	0.762	-0.132	-12.178	7.74E-09	0.003276784	2	219431648	USP37	5'UTR
cg26302230	0.518	0.664	-0.146	-10.498	5.10E-08	0.021585683	2	219733839	WNT6	Body	Y
cg24813176	0.156	0.375	-0.219	-11.139	2.42E-08	0.010230714	2	219736167	WNT6	Body
cg04955914	0.457	0.552	-0.095	-11.09	2.56E-08	0.010828795	2	220040571	C2orf24	Body
cg08396863	0.174	0.318	-0.144	-10.469	5.28E-08	0.022362744	2	220117599	TUBA4B;TUBA4A	TSS1500;Body	Y
cg27482168	0.637	0.801	-0.163	-15.238	4.13E-10	0.00017497	2	220253963	DNPEP	TSS1500	Y
cg26259363	0.865	0.767	0.098	9.837	1.14E-07	0.048446913	2	220282281	DES	TSS1500
cg27252970	0.505	0.653	-0.148	-11.823	1.13E-08	0.004793791	2	220348312	SPEG	Body
cg18131810	0.39	0.538	-0.148	-11.639	1.38E-08	0.005858158	2	220348515	SPEG	Body
cg24586121	0.106	0.297	-0.19	-12.091	8.49E-09	0.003594397	2	220377759	ACCN4	TSS1500
cg04576568	0.041	0.154	-0.112	-10.449	5.41E-08	0.022896086	2	220377822	ACCN4	TSS1500
cg02529035	0.119	0.193	-0.074	-16.331	1.64E-10	6.96E-05	2	220377885	ACCN4	TSS1500
cg26427270	0.596	0.732	-0.135	-9.99	9.46E-08	0.040033823	2	220507746
cg16401608	0.548	0.685	-0.137	-10.336	6.20E-08	0.026239749	2	220523857
cg11245989	0.548	0.661	-0.113	-11.683	1.32E-08	0.005582264	2	221239287
cg14101940	0.67	0.528	0.142	10.074	8.52E-08	0.036081297	2	222761062
cg16661269	0.506	0.265	0.241	16.824	1.11E-10	4.68E-05	2	223103743	PAX3	Body	Y	Y
cg25809290	0.585	0.387	0.198	15.614	2.99E-10	0.000126605	2	223156901	PAX3	Body
cg04407305	0.557	0.361	0.197	15.339	3.79E-10	0.000160293	2	223157265	PAX3	Body	Y
cg00461612	0.416	0.208	0.208	18.771	2.54E-11	1.07E-05	2	223158076	PAX3	Body	Y
cg22117637	0.624	0.788	-0.164	-11.014	2.79E-08	0.011802916	2	223285495
cg19416417	0.158	0.295	-0.137	-11.091	2.55E-08	0.010813251	2	223290324	SGPP2	Body
cg14157824	0.495	0.645	-0.15	-13.822	1.49E-09	0.000632543	2	223735640	ACSL3	5'UTR	Y
cg25947773	0.735	0.81	-0.075	-11.209	2.23E-08	0.009450134	2	223771010	ACSL3	5'UTR
cg04936009	0.548	0.683	-0.135	-11.155	2.37E-08	0.010049315	2	223846845
cg07296926	0.423	0.633	-0.21	-14.532	7.73E-10	0.000327393	2	223989054
cg02744632	0.618	0.781	-0.163	-11.532	1.56E-08	0.006590421	2	224441764
cg02039815	0.167	0.264	-0.097	-11.069	2.62E-08	0.011082009	2	224904724	SERPINE2	TSS1500
cg00698413	0.33	0.143	0.187	9.967	9.73E-08	0.041194001	2	225266656	FAM124B	5'UTR;1stExon
cg12302987	0.392	0.55	-0.158	-10.523	4.95E-08	0.0209516	2	225276960					Y
cg04730276	0.665	0.854	-0.189	-12.771	4.19E-09	0.001774075	2	228586426			Y	Y
cg11669995	0.704	0.816	-0.112	-11.135	2.43E-08	0.010281805	2	231691149
cg21643503	0.537	0.665	-0.128	-11.97	9.66E-09	0.004090454	2	231758220
cg24915915	0.691	0.762	-0.072	-10.612	4.45E-08	0.018860557	2	231799064
cg05647720	0.566	0.679	-0.113	-9.82	1.17E-07	0.049522964	2	231900986	C2orf72	TSS1500
cg09494379	0.633	0.766	-0.134	-12.631	4.83E-09	0.002046271	2	232258012			Y
cg08863422	0.629	0.766	-0.137	-9.815	1.18E-07	0.049844616	2	232290901
cg07310916	0.547	0.612	-0.064	-10.548	4.80E-08	0.020339588	2	232330273	NCL	TSS1500
cg19733463	0.665	0.823	-0.158	-14.141	1.11E-09	0.000469171	2	232390026	NMUR1	Body	Y	Y
cg18094076	0.661	0.868	-0.207	-12.017	9.19E-09	0.003889706	2	232756980	MIR1471	Body
cg04519870	0.594	0.714	-0.121	-12.938	3.54E-09	0.001498723	2	233320796	ALPI	TSS200
cg22079019	0.587	0.727	-0.139	-11.395	1.81E-08	0.007671494	2	233344582	ECEL1	3'UTR	Y
cg25431974	0.371	0.444	-0.074	-10.53	4.91E-08	0.020781017	2	233352936	ECEL1	TSS1500
cg02932167	0.548	0.681	-0.134	-15.468	3.39E-10	0.000143398	2	233352951	ECEL1	TSS1500	Y
cg16923982	0.57	0.699	-0.129	-14.133	1.12E-09	0.000472611	2	233369610			Y
cg25571880	0.382	0.503	-0.121	-11.094	2.54E-08	0.010768817	2	233384489					Y
cg01145396	0.703	0.801	-0.099	-11.139	2.42E-08	0.010239504	2	233403063	CHRNG	TSS1500	Y
cg21120063	0.511	0.638	-0.127	-13.003	3.32E-09	0.001404484	2	233734910	C2orf82	TSS200
cg05673534	0.563	0.696	-0.133	-10.499	5.09E-08	0.021569904	2	233750541	NGEF	Body
cg04341454	0.835	0.88	-0.045	-10.45	5.40E-08	0.022853688	2	234255578	SAG	3'UTR
cg09950076	0.805	0.886	-0.081	-10.673	4.15E-08	0.01755932	2	234599988	UGT1A6;UGT1A10;UGT1A9;UGT1A7;UGT1A8	TSS1500;Body
cg09339841	0.607	0.74	-0.133	-11.622	1.41E-08	0.00596357	2	234649204	UGT1A10;UGT1A6;UGT1A8;UGT1A4;UGT1A3;UGT1A9;UGT1A7;UGT1A5	Body			Y
cg10549071	0.604	0.771	-0.167	-11.331	1.95E-08	0.008239311	2	235160451
cg06644719	0.755	0.848	-0.093	-12.355	6.43E-09	0.002722686	2	235178208
cg23597271	0.747	0.858	-0.11	-15.134	4.52E-10	0.000191522	2	235662111
cg11395453	0.446	0.794	-0.348	-24.38	7.23E-13	3.06E-07	2	236643623	AGAP1	Body	Y	Y
cg09042437	0.538	0.782	-0.244	-15.747	2.67E-10	0.000113133	2	236643760	AGAP1	Body	Y
cg07486732	0.572	0.809	-0.236	-21.222	4.80E-12	2.03E-06	2	237150793	ASB18	Body	Y	Y
cg17646392	0.602	0.879	-0.277	-16.191	1.84E-10	7.81E-05	2	237702390			Y	Y
cg24544177	0.491	0.663	-0.172	-14.633	7.06E-10	0.000298855	2	237771837
cg15065627	0.688	0.799	-0.111	-10.34	6.17E-08	0.026110291	2	237796583
cg23555395	0.455	0.615	-0.16	-12.992	3.35E-09	0.001419085	2	238036564			Y		Y
cg11231735	0.354	0.496	-0.142	-12.27	7.03E-09	0.002976148	2	238065451
cg19455144	0.58	0.712	-0.132	-11.071	2.61E-08	0.011066125	2	238179180			Y
cg03372974	0.536	0.649	-0.113	-10.783	3.64E-08	0.015419147	2	238255093	COL6A3	Body
cg06003429	0.794	0.91	-0.116	-10.609	4.47E-08	0.018928801	2	238284690	COL6A3	Body	Y
cg00784161	0.602	0.807	-0.205	-12.254	7.15E-09	0.003026444	2	238406432	MLPH	Body
cg26753393	0.76	0.875	-0.115	-10.169	7.58E-08	0.032104956	2	238449452	MLPH	Body
cg10173675	0.722	0.848	-0.127	-13.281	2.52E-09	0.001065732	2	238513348
cg07558690	0.388	0.543	-0.155	-10.36	6.02E-08	0.025481009	2	238652618	LRRFIP1	Body
cg21395812	0.688	0.769	-0.081	-14.35	9.13E-10	0.000386634	2	239008679	ESPNL	TSS1500
cg15820451	0.723	0.877	-0.154	-13.135	2.91E-09	0.001230763	2	239009502	ESPNL	Body
cg01090821	0.446	0.571	-0.125	-10.582	4.62E-08	0.019546105	2	239066990
cg03682366	0.367	0.459	-0.092	-9.987	9.49E-08	0.040198155	2	239072199
cg26535834	0.621	0.894	-0.273	-11.47	1.67E-08	0.007057834	2	239426987			Y	Y
cg12524725	0.625	0.98	-0.355	-11.559	1.51E-08	0.006391846	2	239427019			Y	Y
cg26474549	0.394	0.657	-0.263	-10.45	5.40E-08	0.022867152	2	239432273
cg14530444	0.477	0.701	-0.225	-10.366	5.97E-08	0.025280686	2	239432329			Y	Y
cg17253741	0.709	0.824	-0.115	-11.563	1.50E-08	0.006363538	2	239799511	TWIST2	3'UTR
cg04742515	0.802	0.945	-0.143	-10.177	7.52E-08	0.031819128	2	239949301			Y
cg00238805	0.523	0.854	-0.331	-23.141	1.48E-12	6.25E-07	2	239949449			Y	Y
cg02558267	0.845	0.709	0.135	10.6	4.52E-08	0.019118485	2	239976138	HDAC4	Body	Y	Y
cg12877056	0.625	0.844	-0.219	-12.159	7.90E-09	0.003344202	2	239983744	HDAC4	Body	Y
cg06164804	0.563	0.653	-0.09	-11.949	9.88E-09	0.004182973	2	240044389	HDAC4	Body			Y
cg21996813	0.629	0.776	-0.147	-12.78	4.15E-09	0.001757605	2	240149575	HDAC4	Body	Y
cg13507555	0.602	0.829	-0.227	-15.502	3.29E-10	0.000139324	2	240193308	HDAC4	Body	Y	Y
cg14780600	0.791	0.879	-0.087	-19.874	1.17E-11	4.96E-06	2	240281345	HDAC4	5'UTR
cg02708956	0.507	0.694	-0.186	-11.843	1.11E-08	0.00468894	2	240300118	HDAC4	5'UTR
cg26569914	0.868	0.917	-0.048	-10.146	7.80E-08	0.033037646	2	240399084
cg12529457	0.918	0.952	-0.035	-10.012	9.20E-08	0.03895151	2	240428927
cg13908827	0.722	0.855	-0.133	-11.481	1.65E-08	0.00696927	2	240429013			Y
cg12495591	0.747	0.835	-0.088	-11.364	1.88E-08	0.007945215	2	241076560	MYEOV2	TSS1500
cg03444566	0.603	0.724	-0.121	-12.558	5.21E-09	0.002204364	2	241076777	MYEOV2	TSS1500
cg20505445	0.566	0.726	-0.161	-16.185	1.85E-10	7.85E-05	2	241234834
cg13921903	0.443	0.732	-0.288	-15.303	3.91E-10	0.000165339	2	241290446			Y	Y
cg06161414	0.535	0.754	-0.219	-10.52	4.97E-08	0.021041049	2	241291070			Y	Y
cg11479811	0.818	0.891	-0.073	-10.849	3.37E-08	0.014278134	2	241390486	PP14571;GPC1	Body
cg08049592	0.483	0.559	-0.076	-10.03	9.01E-08	0.038132369	2	241623436	AQP12B	TSS1500
cg00455331	0.543	0.664	-0.121	-10.262	6.77E-08	0.028673531	2	241640296
cg22594737	0.585	0.748	-0.163	-10.493	5.13E-08	0.021726484	2	241640444
cg01466615	0.619	0.738	-0.119	-11.319	1.97E-08	0.008348415	2	241756174	KIF1A	5'UTR
cg08387780	0.613	0.729	-0.115	-11.767	1.20E-08	0.005091521	2	241866549
cg02056245	0.524	0.598	-0.074	-11.639	1.38E-08	0.005857974	2	241923355
cg19372178	0.557	0.678	-0.121	-11.4	1.80E-08	0.00762698	2	242126680	ANO7	TSS1500
cg08831034	0.672	0.772	-0.1	-12.033	9.03E-09	0.003823391	2	242138408	ANO7	Body	Y
cg01440556	0.805	0.904	-0.098	-10.164	7.63E-08	0.032303073	2	242165309
cg02201132	0.789	0.861	-0.072	-12.228	7.34E-09	0.003108954	2	242212884	HDLBP	5'UTR;TSS1500
cg19797930	0.563	0.705	-0.142	-10.678	4.12E-08	0.017448937	2	242481817					Y
cg03558769	0.727	0.804	-0.077	-10.512	5.01E-08	0.0212258	2	242497595	BOK	TSS1500
cg21646471	0.61	0.86	-0.25	-18.711	2.65E-11	1.12E-05	2	242523971	THAP4	3'UTR	Y	Y
cg07689252	0.715	0.864	-0.149	-10.33	6.24E-08	0.026400344	2	242714016					Y
cg01987333	0.678	0.792	-0.114	-10.009	9.24E-08	0.039129695	2	242750561	NEU4	TSS1500;5'UTR
cg19007167	0.77	0.82	-0.05	-13.062	3.13E-09	0.001324384	2	242755350	NEU4	Body;5'UTR
cg18156831	0.596	0.705	-0.109	-10.898	3.19E-08	0.013498149	2	242784034					Y
cg25372407	0.7	0.809	-0.109	-13.649	1.76E-09	0.000745825	2	242784088
cg19710184	0.685	0.804	-0.119	-10.691	4.06E-08	0.017187538	2	242805378
cg04010248	0.61	0.71	-0.1	-11.218	2.21E-08	0.009361817	2	242814898	C2orf85	Body
cg09047390	0.587	0.661	-0.074	-10.108	8.17E-08	0.034596619	2	242938764
cg05705140	0.519	0.738	-0.219	-13.719	1.65E-09	0.000698046	2	242945114
cg04338271	0.873	0.956	-0.082	-10.29	6.55E-08	0.027720367	2	242945982
cg20043244	0.566	0.66	-0.094	-11.641	1.38E-08	0.005841997	2	242954018
cg02287142	0.611	0.766	-0.155	-12.402	6.12E-09	0.002592404	2	242998277
cg10503138	0.747	0.826	-0.079	-10.058	8.69E-08	0.036796897	3	2142391	CNTN4	5'UTR
cg16907496	0.593	0.713	-0.12	-16.698	1.22E-10	5.17E-05	3	3020780	CNTN4	Body	Y
cg24629791	0.793	0.908	-0.115	-11.399	1.80E-08	0.007637702	3	3079072	CNTN4	Body
cg24159247	0.246	0.477	-0.231	-10.591	4.56E-08	0.019323782	3	4575483	ITPR1	Body
cg06367354	0.534	0.702	-0.168	-15.173	4.37E-10	0.000185091	3	8363442
cg13642472	0.628	0.902	-0.274	-19.106	2.00E-11	8.46E-06	3	9333817			Y	Y
cg05844788	0.45	0.521	-0.072	-10.57	4.68E-08	0.019824172	3	10336053	GHRL	TSS1500
cg17302850	0.663	0.79	-0.127	-11.031	2.74E-08	0.011585038	3	10358800	SEC13	Body
cg07124366	0.387	0.526	-0.139	-10.832	3.44E-08	0.014572133	3	10361044	SEC13	Body;5'UTR
cg18190847	0.124	0.207	-0.083	-10.496	5.11E-08	0.0216325	3	11195751	HRH1	5'UTR;TSS1500
cg01796438	0.636	0.747	-0.112	-11.367	1.87E-08	0.007910895	3	11312864	ATG7	TSS1500
cg22079057	0.542	0.673	-0.131	-12.384	6.23E-09	0.002639352	3	11680536	VGLL4	Body
cg01678313	0.785	0.604	0.181	12.742	4.32E-09	0.001827289	3	13083892	IQSEC1	Body
cg00804179	0.926	0.629	0.297	14.598	7.29E-10	0.000308605	3	13083974	IQSEC1	Body
cg01637169	0.577	0.723	-0.146	-11.76	1.21E-08	0.005128725	3	13459281	NUP210	Body
cg26696995	0.546	0.718	-0.173	-13.32	2.42E-09	0.001026259	3	13895992	WNT7A	Body
cg01374266	0.52	0.685	-0.165	-12.702	4.49E-09	0.001901755	3	13895994	WNT7A	Body
cg23507802	0.518	0.619	-0.101	-11.773	1.20E-08	0.005060475	3	13914731	WNT7A	Body
cg04075737	0.427	0.542	-0.115	-11.197	2.26E-08	0.009584438	3	14331576					Y
cg17174189	0.581	0.692	-0.111	-10.439	5.47E-08	0.02316479	3	14564374	GRIP2	Body
cg25598376	0.591	0.725	-0.134	-10.018	9.14E-08	0.038693845	3	15084348	NR2C2	Body
cg26084667	0.825	0.909	-0.084	-10.843	3.40E-08	0.01439177	3	15673302	BTD	Body
cg21761922	0.635	0.729	-0.094	-11.135	2.43E-08	0.010281256	3	16309088	OXNAD1	5'UTR
cg18454120	0.603	0.721	-0.117	-12.552	5.24E-09	0.002219757	3	16460497	RFTN1	Body
cg01781018	0.654	0.855	-0.201	-13.403	2.24E-09	0.000946567	3	16924563			Y	Y
cg07079828	0.549	0.767	-0.218	-14.07	1.18E-09	0.000501237	3	16925048	PLCL2	TSS1500	Y
cg01765641	0.861	0.931	-0.07	-10.343	6.14E-08	0.025997174	3	17781888	TBC1D5	1stExon;5'UTR
cg07654588	0.393	0.502	-0.108	-12.075	8.64E-09	0.00365687	3	17782211	TBC1D5	1stExon;5'UTR
cg10719144	0.646	0.421	0.225	14.446	8.36E-10	0.000354074	3	29182931
cg05293299	0.692	0.849	-0.157	-18.655	2.76E-11	1.17E-05	3	29374128	RBMS3	Body
cg06784602	0.55	0.76	-0.211	-12.522	5.41E-09	0.002289005	3	30734274	TGFBR2	3'UTR
cg17558427	0.428	0.636	-0.208	-11.169	2.34E-08	0.009895356	3	30746565			Y
cg21375017	0.699	0.837	-0.138	-10.467	5.29E-08	0.022413407	3	31988082	OSBPL10	Body
cg20932822	0.607	0.735	-0.127	-10.616	4.43E-08	0.01876617	3	32279236	CMTM8	TSS1500	Y
cg01617750	0.403	0.532	-0.129	-10.509	5.04E-08	0.021318205	3	32279261	CMTM8	TSS1500
cg06502392	0.67	0.779	-0.109	-9.958	9.84E-08	0.041658691	3	32634341
cg13353050	0.788	0.893	-0.104	-10.89	3.22E-08	0.013622811	3	32634406
cg05433805	0.419	0.689	-0.27	-10.74	3.83E-08	0.016214501	3	37204814	LRRFIP2	5'UTR
cg04479212	0.175	0.398	-0.223	-10.055	8.73E-08	0.036974031	3	37495166	ITGA9	Body
cg12386061	0.301	0.47	-0.169	-13.24	2.62E-09	0.001110317	3	37906586	CTDSPL	Body
cg18499250	0.76	0.842	-0.081	-10.958	2.97E-08	0.012585756	3	37947470	CTDSPL	Body
cg03203287	0.78	0.854	-0.073	-11.808	1.15E-08	0.004867452	3	38033770	VILL	TSS1500
cg19520763	0.509	0.684	-0.175	-11.333	1.94E-08	0.00822009	3	38534710
cg19471678	0.816	0.879	-0.063	-10.127	7.99E-08	0.033835646	3	39136320	WDR48	3'UTR
cg12900666	0.589	0.705	-0.116	-10.457	5.35E-08	0.022668094	3	39139662	GORASP1	3'UTR
cg08934660	0.723	0.833	-0.11	-10.214	7.18E-08	0.030401781	3	39231907	XIRP1	5'UTR
cg12433782	0.598	0.745	-0.148	-16.216	1.81E-10	7.65E-05	3	40427210	ENTPD3	TSS1500	Y
cg01996116	0.249	0.368	-0.12	-10.095	8.31E-08	0.035188762	3	42846907	HIGD1A	TSS1500
cg09417547	0.436	0.651	-0.215	-10.162	7.66E-08	0.032412388	3	43289436
cg21445918	0.557	0.744	-0.188	-12.44	5.88E-09	0.002490255	3	43405550
cg10670501	0.687	0.827	-0.14	-12.787	4.12E-09	0.001744668	3	43405871
cg09018904	0.581	0.753	-0.172	-10.853	3.36E-08	0.014221126	3	43408318	ANO10	3'UTR			Y
cg23044270	0.817	0.867	-0.05	-9.904	1.05E-07	0.044560223	3	43659607	ANO10	5'UTR
cg07746241	0.667	0.766	-0.099	-11.214	2.22E-08	0.009399225	3	43920635
cg13061469	0.716	0.544	0.172	10.536	4.88E-08	0.020647778	3	43927675
cg16330552	0.491	0.7	-0.209	-11.495	1.62E-08	0.006864431	3	44010115			Y		Y
cg16691944	0.53	0.602	-0.073	-12.047	8.90E-09	0.003767525	3	44519652	ZNF445	TSS1500
cg15962903	0.73	0.555	0.174	14.849	5.82E-10	0.000246402	3	44941132	TGM4	Body
cg12112234	0.211	0.25	-0.04	-10.856	3.35E-08	0.014169451	3	44955518	TGM4	3'UTR
cg11557929	0.684	0.865	-0.181	-18.705	2.66E-11	1.13E-05	3	48489291	ATRIP	Body	Y
cg21800196	0.426	0.597	-0.172	-10.398	5.75E-08	0.024331648	3	48673931	CELSR3;SLC26A6	3'UTR;TSS1500
cg16323609	0.288	0.406	-0.118	-11.7	1.29E-08	0.005474141	3	48885591	PRKAR2A	TSS1500
cg01159380	0.598	0.691	-0.093	-10.287	6.57E-08	0.027835634	3	49201579	CCDC71	Body
cg25832303	0.694	0.781	-0.087	-11.492	1.63E-08	0.006883994	3	49205262	CCDC71	TSS1500
cg04129430	0.63	0.808	-0.178	-11.242	2.15E-08	0.009108209	3	49236376	CCDC36	TSS1500;5'UTR	Y		Y
cg12874035	0.592	0.686	-0.094	-11.635	1.39E-08	0.005878687	3	49908776	CAMKV	TSS1500
cg13250285	0.657	0.726	-0.068	-12.471	5.69E-09	0.002411092	3	50228871	GNAT1	TSS200
cg01932734	0.401	0.548	-0.148	-10.3	6.47E-08	0.027382549	3	50376409	RASSF1	TSS1500;Body
cg22090713	0.444	0.541	-0.098	-10.65	4.26E-08	0.018032078	3	50379032	RASSF1;ZMYND10	TSS1500;Body
cg02817007	0.712	0.821	-0.109	-10.408	5.68E-08	0.024042061	3	50379334	RASSF1;ZMYND10	TSS1500;Body
cg02237172	0.606	0.731	-0.125	-11.513	1.59E-08	0.0067261	3	50380958	ZMYND10	Body
cg13327336	0.811	0.874	-0.063	-10.075	8.51E-08	0.036046895	3	50403312	CACNA2D2	Body
cg03329949	0.475	0.59	-0.115	-10.436	5.49E-08	0.02324696	3	50425698	CACNA2D2	Body
cg10472064	0.642	0.732	-0.09	-11.937	1.00E-08	0.004235135	3	50452888	CACNA2D2	Body			Y
cg24391314	0.739	0.801	-0.063	-10.201	7.29E-08	0.030874273	3	50533663	CACNA2D2	Body
cg12411312	0.666	0.746	-0.08	-10.734	3.86E-08	0.016327281	3	50608551	HEMK1	Body
cg03565274	0.385	0.536	-0.151	-10.378	5.89E-08	0.024926116	3	50629708
cg07114886	0.505	0.599	-0.094	-13.25	2.60E-09	0.001098842	3	51745946	GRM2	5'UTR;Body
cg19422797	0.833	0.901	-0.068	-11.978	9.57E-09	0.004053207	3	51860848
cg10691387	0.444	0.572	-0.128	-10.07	8.57E-08	0.036272319	3	51895618	IQCF2	TSS200
cg23527366	0.587	0.704	-0.117	-13.187	2.76E-09	0.001169829	3	52010415	ABHD14A	Body
cg21075845	0.837	0.909	-0.072	-11.173	2.33E-08	0.009846996	3	52013106	ABHD14A	Body
cg07598930	0.49	0.6	-0.111	-11.174	2.32E-08	0.009835354	3	52233294	ALAS1	Body	Y
cg04338788	0.736	0.889	-0.153	-9.919	1.03E-07	0.043748525	3	52478874	SEMA3G	Body
cg08448751	0.497	0.683	-0.185	-9.86	1.11E-07	0.047069242	3	52479601	SEMA3G	TSS1500			Y
cg22118465	0.769	0.83	-0.061	-10.888	3.22E-08	0.013650484	3	52486691	TNNC1	Body
cg13284614	0.564	0.713	-0.149	-12.624	4.87E-09	0.002060896	3	52569169	NT5DC2;LOC440957	TSS200;TSS1500			Y
cg22534898	0.577	0.694	-0.117	-11.244	2.15E-08	0.009085032	3	52865592	ITIH4	TSS1500
cg02331649	0.244	0.548	-0.304	-13.409	2.22E-09	0.000940773	3	52926322	TMEM110	Body
cg23067466	0.713	0.84	-0.127	-11.993	9.42E-09	0.003989677	3	53117551
cg03562531	0.516	0.361	0.156	15.464	3.40E-10	0.000143861	3	53764604	CACNA1D	Body
cg15798837	0.447	0.58	-0.133	-10.69	4.06E-08	0.017198449	3	54122146
cg03922758	0.716	0.837	-0.121	-10.748	3.80E-08	0.01607312	3	54898689	CACNA2D3	Body	Y
cg01777121	0.516	0.634	-0.118	-11.325	1.96E-08	0.008297762	3	55517224	WNT5A	Body
cg25119690	0.065	0.188	-0.123	-15.817	2.52E-10	0.000106645	3	55524048
cg13912849	0.926	0.73	0.196	10.737	3.84E-08	0.016272993	3	56762402	ARHGEF3	3'UTR
cg12325605	0.722	0.612	0.11	10.723	3.91E-08	0.016549369	3	56810151	ARHGEF3	Body;TSS1500
cg15012214	0.814	0.674	0.139	10.08	8.46E-08	0.035834921	3	56810320	ARHGEF3	Body;TSS1500
cg01016119	0.619	0.471	0.148	10.301	6.46E-08	0.027368467	3	56835282	ARHGEF3	Body
cg20749059	0.267	0.509	-0.242	-14.506	7.92E-10	0.000335305	3	57094404	ARHGEF3;SPATA12	5'UTR;TSS200
cg06609866	0.561	0.399	0.162	13.295	2.48E-09	0.001051536	3	57929568
cg20788021	0.476	0.558	-0.082	-9.923	1.03E-07	0.043522512	3	58164168
cg07451391	0.773	0.882	-0.109	-10.33	6.24E-08	0.026413804	3	58166142
cg10131075	0.333	0.43	-0.097	-11.659	1.35E-08	0.005731256	3	61237865	FHIT	TSS1500
cg18345386	0.241	0.154	0.087	10.035	8.94E-08	0.037864109	3	62363466			Y
cg06077738	0.676	0.786	-0.111	-12.405	6.10E-09	0.002584129	3	63872429	ATXN7	5'UTR
cg07777540	0.651	0.865	-0.213	-14.128	1.12E-09	0.000474696	3	64524911	ADAMTS9	Body	Y	Y
cg00697916	0.237	0.345	-0.109	-10.16	7.67E-08	0.03246184	3	65342644	MAGI1	Body;3'UTR
cg24879560	0.492	0.595	-0.103	-10.135	7.91E-08	0.033499084	3	65342971	MAGI1	Body
cg00650672	0.835	0.913	-0.079	-11.725	1.26E-08	0.005328434	3	65764475	MAGI1	Body
cg10964627	0.53	0.672	-0.141	-10.868	3.30E-08	0.01398014	3	65985404	MAGI1	Body
cg05972059	0.765	0.921	-0.156	-11.686	1.31E-08	0.005561766	3	66456600	LRIG1	Body
cg25230917	0.744	0.864	-0.121	-9.886	1.08E-07	0.045601181	3	66527285	LRIG1	Body
cg02997497	0.692	0.844	-0.153	-9.844	1.13E-07	0.048045943	3	68053949	FAM19A1	5'UTR
cg13715590	0.606	0.8	-0.193	-12.88	3.75E-09	0.001587707	3	68185630	FAM19A1	Body	Y	Y
cg01881444	0.473	0.725	-0.252	-13.735	1.62E-09	0.000686902	3	69061575	C3orf64	5'UTR
cg11369206	0.504	0.711	-0.207	-14.994	5.12E-10	0.000216645	3	69061764	C3orf64	5'UTR
cg22620797	0.443	0.589	-0.146	-13.31	2.45E-09	0.001036162	3	69061827	C3orf64	5'UTR	Y
cg14155446	0.806	0.915	-0.108	-12.791	4.11E-09	0.001738165	3	69220980	FRMD4B	3'UTR
cg12466700	0.243	0.445	-0.202	-12.005	9.31E-09	0.003939936	3	69789955	MITF	Body
cg11287400	0.663	0.79	-0.127	-14.478	8.13E-10	0.000344114	3	69914738	MITF	Body;TSS1500	Y
cg18996141	0.542	0.761	-0.219	-14.717	6.54E-10	0.000277085	3	71359873	FOXP1	5'UTR	Y	Y
cg26227248	0.676	0.932	-0.256	-24.157	8.20E-13	3.47E-07	3	71511884	FOXP1	5'UTR	Y	Y
cg01186551	0.89	0.775	0.115	9.949	9.95E-08	0.042130716	3	71554412	FOXP1	5'UTR
cg03285428	0.436	0.627	-0.191	-10.256	6.83E-08	0.028904516	3	73050093	PPP4R2	Body			Y
cg24929538	0.393	0.572	-0.179	-10.421	5.59E-08	0.023672436	3	73164119
cg22552237	0.846	0.705	0.142	11.015	2.79E-08	0.011792192	3	75555994
cg11275049	0.612	0.453	0.159	10.239	6.96E-08	0.029481409	3	78556150
cg22134650	0.688	0.821	-0.133	-10.745	3.81E-08	0.016130402	3	80802625
cg10959048	0.666	0.845	-0.179	-14.319	9.40E-10	0.000397797	3	93694020	PROS1	TSS1500
cg02058357	0.568	0.858	-0.29	-16.439	1.51E-10	6.37E-05	3	97753734	GABRR3	1stExon	Y	Y
cg03851861	0.742	0.848	-0.106	-10.14	7.87E-08	0.033300984	3	99532845	MIR548G	Body
cg00718336	0.455	0.637	-0.182	-10.525	4.94E-08	0.020913914	3	99742090	C3orf26;FILIP1L	Body;5'UTR
cg02560380	0.627	0.765	-0.138	-10.786	3.63E-08	0.015364058	3	99869060	C3orf26	Body
cg04657715	0.624	0.751	-0.127	-13.919	1.36E-09	0.000577309	3	99904527	TMEM30C	TSS200
cg06073355	0.632	0.807	-0.175	-12.256	7.13E-09	0.003018713	3	99904609	TMEM30C	TSS200
cg14969542	0.565	0.755	-0.19	-13.753	1.60E-09	0.000675536	3	100684923	ABI3BP	Body			Y
cg19113686	0.858	0.647	0.211	11.15	2.39E-08	0.010105763	3	101406347	RPL24	TSS1500
cg26266786	0.783	0.847	-0.064	-10.744	3.81E-08	0.016143112	3	101842686
cg26225417	0.208	0.109	0.099	10.361	6.01E-08	0.025444981	3	103537959
cg24894318	0.782	0.87	-0.088	-10.229	7.05E-08	0.029848451	3	104914755			Y
cg22488719	0.617	0.752	-0.135	-15.502	3.29E-10	0.000139311	3	107601033	LOC285205	TSS1500	Y
cg15100501	0.539	0.736	-0.197	-12.758	4.25E-09	0.001797783	3	107871128			Y
cg11362596	0.563	0.731	-0.168	-12.451	5.82E-09	0.002463172	3	108160271	MYH15	Body
cg19501902	0.492	0.718	-0.226	-13.613	1.82E-09	0.000772478	3	111268051	CD96	Body	Y
cg19951107	0.535	0.626	-0.091	-10.774	3.68E-08	0.015597357	3	111760098	TMPRSS7	5'UTR;Body
cg18279004	0.544	0.718	-0.174	-10.847	3.38E-08	0.014312588	3	111802305
cg01397968	0.707	0.787	-0.081	-10.435	5.50E-08	0.023267299	3	111831279	C3orf52;MIR567	Body;TSS1500
cg21307628	0.571	0.719	-0.148	-12.449	5.83E-09	0.002467102	3	112360952	CCDC80	TSS1500
cg21580421	0.648	0.791	-0.143	-11.482	1.64E-08	0.006960083	3	112361234	CCDC80	TSS1500
cg14941895	0.728	0.78	-0.052	-10.833	3.44E-08	0.014551104	3	114089301	ZBTB20	5'UTR;Body
cg09463650	0.51	0.64	-0.13	-10.849	3.37E-08	0.014281202	3	115378386	GAP43	Body;5'UTR	Y
cg07190778	0.258	0.407	-0.149	-10.756	3.76E-08	0.015919718	3	117604296
cg24175311	0.662	0.852	-0.19	-14.402	8.71E-10	0.000368585	3	118931113	B4GALT4	3'UTR	Y	Y
cg06169746	0.273	0.475	-0.201	-11.156	2.37E-08	0.010044774	3	119419493
cg22276685	0.732	0.812	-0.079	-10.109	8.17E-08	0.034591203	3	119500902	NR1I2	1stExon;5'UTR;TSS1500
cg24723129	0.728	0.879	-0.152	-12.251	7.17E-09	0.00303615	3	120145547	FSTL1	Body	Y
cg12146073	0.587	0.908	-0.321	-29.094	6.37E-14	2.70E-08	3	121196810	POLQ	Body	Y	Y
cg08831080	0.648	0.881	-0.233	-18.114	4.10E-11	1.74E-05	3	121348609	FBXO40	3'UTR	Y	Y
cg02167021	0.23	0.38	-0.15	-10.308	6.41E-08	0.027122858	3	121379791	HCLS1	TSS200
cg13445604	0.884	0.925	-0.041	-10.625	4.39E-08	0.018572164	3	123340814	MYLK	TSS1500;Body
cg03387092	0.574	0.743	-0.169	-10.286	6.58E-08	0.027868957	3	123493248	MYLK	Body
cg03286987	0.772	0.919	-0.147	-12.679	4.60E-09	0.001947434	3	123579507	MYLK	5'UTR
cg05720721	0.269	0.473	-0.204	-10.688	4.07E-08	0.017247474	3	123803128					Y
cg10518475	0.584	0.714	-0.13	-16.507	1.43E-10	6.04E-05	3	124079183	KALRN	Body
cg16044109	0.403	0.561	-0.158	-10.87	3.29E-08	0.013946649	3	124762597	HEG1	Body
cg17997976	0.714	0.884	-0.169	-11.846	1.10E-08	0.004675277	3	124885459	SLC12A8	Body	Y	Y
cg08824344	0.491	0.577	-0.086	-9.928	1.02E-07	0.043266078	3	126108727
cg01348594	0.623	0.701	-0.078	-10.014	9.19E-08	0.038890481	3	126111668
cg22919728	0.356	0.457	-0.101	-11.103	2.52E-08	0.01066282	3	126242490	CHST13	TSS1500
cg06861560	0.442	0.716	-0.274	-18.699	2.67E-11	1.13E-05	3	126419473			Y	Y
cg18670236	0.158	0.391	-0.233	-10.05	8.79E-08	0.037200104	3	126630478	CHCHD6	Body
cg11629955	0.653	0.83	-0.177	-11.126	2.45E-08	0.010393556	3	126679199	CHCHD6	3'UTR
cg06140698	0.586	0.709	-0.124	-16.17	1.88E-10	7.95E-05	3	127945571	EEFSEC	Body
cg04578792	0.563	0.68	-0.117	-11.698	1.30E-08	0.00548666	3	128152268			Y
cg23819669	0.802	0.923	-0.12	-13.413	2.21E-09	0.000936779	3	128187274	DNAJB8	TSS1500
cg11837391	0.567	0.732	-0.165	-11.083	2.58E-08	0.010909761	3	128199781	GATA2	3'UTR			Y
cg06796779	0.4	0.658	-0.258	-10.553	4.78E-08	0.02023464	3	128204927	GATA2	Body	Y	Y
cg09852607	0.388	0.575	-0.187	-10.032	8.98E-08	0.038020784	3	128205200	GATA2	Body
cg08755743	0.126	0.277	-0.151	-9.975	9.63E-08	0.040791169	3	128205418	GATA2	Body
cg22694087	0.838	0.915	-0.077	-11.143	2.41E-08	0.010188387	3	128273476			Y
cg24720038	0.327	0.464	-0.136	-11.535	1.55E-08	0.006565154	3	128291538	C3orf27	3'UTR
cg27108889	0.44	0.555	-0.115	-9.868	1.10E-07	0.046594197	3	128292314	C3orf27	Body
cg00355829	0.323	0.452	-0.128	-10.247	6.90E-08	0.029198793	3	128326679
cg03623968	0.421	0.159	0.262	13.838	1.47E-09	0.000622919	3	128523333	RAB7A	Body	Y	Y
cg03537387	0.683	0.785	-0.103	-13.961	1.31E-09	0.000554873	3	129119580	RPL32P3	TSS1500	Y
cg15958424	0.683	0.492	0.191	10.519	4.98E-08	0.021064174	3	132036067	ACPP	TSS200
cg11642298	0.338	0.521	-0.183	-10.512	5.02E-08	0.021237461	3	133193741	BFSP2	Body
cg19793598	0.522	0.646	-0.124	-12.492	5.58E-09	0.002360741	3	133615597	RAB6B	TSS1500
cg07283011	0.504	0.701	-0.198	-10.733	3.86E-08	0.016359499	3	133970158	RYK	TSS1500
cg19497640	0.805	0.9	-0.095	-12.247	7.20E-09	0.003046406	3	134518696	EPHB1	Body
cg01363198	0.454	0.589	-0.134	-11.649	1.37E-08	0.005793743	3	134878739	EPHB1	Body	Y
cg27018461	0.16	0.226	-0.066	-14.394	8.77E-10	0.000371518	3	135969916	PCCB	Body
cg15068009	0.832	0.969	-0.138	-12.704	4.49E-09	0.001898963	3	136231858	STAG1	Body
cg24090608	0.791	0.894	-0.103	-12.167	7.83E-09	0.003315272	3	136416224	STAG1	5'UTR
cg22746584	0.617	0.764	-0.148	-10.446	5.43E-08	0.022970357	3	136676672	IL20RB	TSS200
cg05315047	0.837	0.882	-0.045	-10.966	2.95E-08	0.012483445	3	137766727
cg22838882	0.747	0.841	-0.094	-11.165	2.35E-08	0.009940967	3	138952118	PISRT1	Body
cg13259506	0.372	0.485	-0.113	-10.432	5.52E-08	0.023375472	3	139245593	RBP1	Body;3'UTR
cg16171849	0.566	0.466	0.101	11.815	1.14E-08	0.004831307	3	139254260	RBP1	Body
cg18504014	0.734	0.868	-0.133	-9.907	1.05E-07	0.044381172	3	141166424	ZBTB38	3'UTR
cg01996343	0.52	0.629	-0.109	-10.001	9.33E-08	0.039522128	3	141455371
cg05791790	0.529	0.713	-0.185	-14.412	8.63E-10	0.000365254	3	141496567	GRK7	TSS1500
cg18986651	0.641	0.451	0.19	10.482	5.20E-08	0.022005375	3	145860909	PLOD2	Body
cg18543991	0.868	0.631	0.237	13.409	2.22E-09	0.000940895	3	145871392	PLOD2	Body
cg02390329	0.577	0.403	0.174	12.467	5.72E-09	0.002422989	3	147113092	ZIC4	Body
cg25449440	0.547	0.377	0.169	11.81	1.15E-08	0.004861114	3	147116420	ZIC4	Body
cg06166523	0.255	0.177	0.078	10.282	6.61E-08	0.027994353	3	147122664	ZIC4	5'UTR;TSS1500;Body
cg04436207	0.557	0.366	0.191	18.682	2.70E-11	1.14E-05	3	147136463
cg22215631	0.756	0.568	0.188	13.9	1.39E-09	0.000587405	3	147137966
cg25503888	0.456	0.285	0.172	13.05	3.16E-09	0.001339527	3	147138293
cg23623851	0.496	0.642	-0.146	-10.137	7.89E-08	0.033406793	3	148992037
cg16810293	0.288	0.174	0.114	10.07	8.56E-08	0.036262475	3	149095743	TM4SF1	TSS200
cg20683108	0.491	0.612	-0.12	-11.335	1.94E-08	0.00819981	3	149225178
cg07784293	0.594	0.753	-0.159	-11.401	1.80E-08	0.007621291	3	149272904	WWTR1	Body
cg19129668	0.753	0.866	-0.113	-10.706	3.99E-08	0.016886812	3	150065731
cg04413261	0.874	0.954	-0.08	-9.993	9.43E-08	0.039914021	3	150268467	EIF2A	Body
cg13634423	0.698	0.486	0.213	12.126	8.18E-09	0.003461252	3	151596028	SUCNR1	5'UTR
cg02061820	0.125	0.287	-0.162	-11.425	1.75E-08	0.007419506	3	152046751	MBNL1	Body
cg27189986	0.395	0.561	-0.166	-11.326	1.96E-08	0.008290519	3	156052823	KCNAB1	Body
cg23185753	0.582	0.877	-0.295	-15.064	4.81E-10	0.000203596	3	156227302	KCNAB1	Body	Y	Y
cg00822361	0.607	0.726	-0.12	-10.73	3.88E-08	0.016418435	3	156271246	SSR3	Body
cg25447806	0.539	0.711	-0.173	-13.661	1.74E-09	0.000737309	3	156838096			Y
cg11883836	0.477	0.74	-0.262	-11.663	1.35E-08	0.005701892	3	156838181			Y
cg17153045	0.549	0.708	-0.159	-15.463	3.40E-10	0.000143976	3	156838228			Y
cg18352162	0.324	0.436	-0.112	-10.234	7.01E-08	0.029661067	3	156848854
cg09095222	0.306	0.122	0.184	13.11	2.98E-09	0.001261945	3	157816094	SHOX2	Body	Y
cg06156376	0.139	0.208	-0.069	-12.356	6.42E-09	0.002718487	3	157823814	SHOX2	1stExon;5'UTR
cg12896421	0.133	0.059	0.074	11.054	2.66E-08	0.011274868	3	158390510	LXN;GFM1	TSS200;Body	Y
cg27533704	0.178	0.1	0.078	10.401	5.73E-08	0.024258963	3	158390525	LXN;GFM1	TSS200;Body	Y
cg09007331	0.661	0.757	-0.096	-11.175	2.32E-08	0.009822941	3	160586959	PPM1L	Body
cg18098839	0.182	0.359	-0.177	-11.793	1.17E-08	0.004947719	3	167742700	GOLIM4	Body
cg01893100	0.626	0.774	-0.148	-10.173	7.55E-08	0.031974684	3	167799377	GOLIM4	Body
cg02062140	0.845	0.955	-0.109	-10.642	4.30E-08	0.018196267	3	169781664	GPR160	5'UTR	Y
cg02008818	0.636	0.774	-0.138	-10.012	9.21E-08	0.038988859	3	170625519	EIF5A2	Body	Y
cg23513600	0.495	0.573	-0.078	-10.41	5.67E-08	0.023996789	3	171171401	TNIK	Body
cg13303534	0.608	0.697	-0.089	-11.186	2.29E-08	0.009704247	3	171261809
cg17024257	0.451	0.63	-0.179	-11.957	9.79E-09	0.004145599	3	171528758	PLD1	TSS1500
cg04784618	0.84	0.617	0.223	10.738	3.84E-08	0.0162545	3	174988389	NAALADL2	Body
cg02255454	0.863	0.747	0.116	9.929	1.02E-07	0.04318817	3	176635508
cg09226275	0.608	0.825	-0.217	-11.952	9.84E-09	0.004168189	3	176773597	TBL1XR1	Body	Y	Y	Y
cg25588740	0.871	0.633	0.238	9.968	9.72E-08	0.041159544	3	178781898	ZMAT3	Body	Y	Y
cg08825200	0.499	0.664	-0.165	-11.624	1.41E-08	0.00595196	3	178984841	KCNMB3	TSS200	Y	Y
cg11108991	0.343	0.567	-0.224	-13.296	2.48E-09	0.001050811	3	178984910	KCNMB3	TSS200
cg02327109	0.624	0.8	-0.176	-15.934	2.28E-10	9.66E-05	3	180042878			Y
cg06170203	0.275	0.36	-0.084	-9.985	9.52E-08	0.040307571	3	182897718	MCF2L2	Body	Y
cg11729363	0.575	0.691	-0.116	-9.976	9.62E-08	0.040724212	3	183271175	KLHL6	Body
cg16725607	0.432	0.26	0.171	10.699	4.02E-08	0.017015643	3	183273758	KLHL6	TSS1500			Y
cg24661752	0.839	0.928	-0.089	-17.523	6.40E-11	2.71E-05	3	183891928	AP2M1	TSS1500
cg16703193	0.739	0.89	-0.151	-13.106	2.99E-09	0.001267048	3	183891954	AP2M1	TSS1500	Y
cg21221516	0.711	0.796	-0.085	-10.406	5.69E-08	0.024097693	3	183950129	VWA5B2	Body
cg01876619	0.629	0.762	-0.133	-10.081	8.45E-08	0.035773685	3	183971267	ECE2	Body
cg19946376	0.57	0.684	-0.114	-12.233	7.30E-09	0.003091317	3	184035137	EIF4G1	Body;5'UTR
cg16893634	0.815	0.909	-0.094	-10.122	8.04E-08	0.034044286	3	184316492
cg20693607	0.567	0.713	-0.146	-11.912	1.03E-08	0.004354541	3	184319566
cg15768346	0.718	0.822	-0.104	-15.503	3.29E-10	0.00013912	3	184347921
cg07258695	0.793	0.855	-0.062	-10.487	5.17E-08	0.021879862	3	184348177
cg07231981	0.708	0.831	-0.123	-15.465	3.40E-10	0.000143832	3	184348959
cg14605877	0.622	0.745	-0.123	-10.068	8.59E-08	0.03638506	3	184466433
cg17978631	0.608	0.795	-0.187	-12.664	4.67E-09	0.00197841	3	184491236
cg07581811	0.402	0.604	-0.202	-10.46	5.33E-08	0.022583724	3	184491461
cg18718204	0.389	0.621	-0.231	-11.534	1.55E-08	0.00657282	3	184491765					Y
cg00983912	0.8	0.903	-0.103	-10.143	7.83E-08	0.033148661	3	184790011			Y
cg25747030	0.597	0.753	-0.156	-17.994	4.48E-11	1.90E-05	3	185278341			Y
cg15061231	0.668	0.805	-0.137	-11.167	2.34E-08	0.009916135	3	186353575
cg22593953	0.775	0.873	-0.098	-9.949	9.96E-08	0.042152762	3	186781783	ST6GAL1	Body
cg23340034	0.636	0.928	-0.292	-18.409	3.30E-11	1.40E-05	3	186782465	ST6GAL1	Body	Y	Y
cg17394304	0.497	0.637	-0.14	-12.291	6.87E-09	0.002909667	3	187453973	BCL6	5'UTR;1stExon;TSS1500
cg04535966	0.651	0.791	-0.139	-9.906	1.05E-07	0.044460091	3	188034983	LPP	5'UTR
cg10339098	0.826	0.917	-0.091	-13.277	2.53E-09	0.001069877	3	188313650	LPP	Body
cg10711528	0.883	0.701	0.182	10.062	8.66E-08	0.036645103	3	189022661	TPRG1	Body
cg27177296	0.562	0.723	-0.16	-12.461	5.75E-09	0.002436141	3	190030195	CLDN1	Body
cg03623835	0.51	0.271	0.239	10.155	7.71E-08	0.032663829	3	190040974	CLDN1	TSS1500	Y	Y
cg07908870	0.032	0.075	-0.043	-9.939	1.01E-07	0.042684136	3	192634364	C3orf59	Body
cg04571652	0.643	0.844	-0.201	-13.835	1.48E-09	0.000625142	3	192959762	MGC2889;HRASLS	Body;5'UTR
cg14475875	0.239	0.38	-0.141	-13.933	1.35E-09	0.000569583	3	193856076	HES1	3'UTR
cg17185060	0.265	0.715	-0.45	-17.716	5.53E-11	2.34E-05	3	193990712			Y	Y
cg16711291	0.636	0.894	-0.258	-25.516	3.87E-13	1.64E-07	3	193991157			Y	Y
cg23082635	0.644	0.843	-0.199	-13.354	2.35E-09	0.000992982	3	193991194			Y	Y
cg03575245	0.878	0.668	0.211	11.381	1.84E-08	0.00779167	3	194785559
cg06704969	0.522	0.752	-0.231	-18.652	2.76E-11	1.17E-05	3	194797099	C3orf21	Body	Y
cg25921813	0.7	0.903	-0.203	-14.756	6.32E-10	0.000267692	3	194797138	C3orf21	Body	Y
cg26062560	0.55	0.665	-0.115	-10.937	3.05E-08	0.012896946	3	194979832	C3orf21	Body
cg15010544	0.706	0.824	-0.119	-9.855	1.12E-07	0.047372085	3	195613641	TNK2	Body
cg17374651	0.727	0.891	-0.164	-13.832	1.48E-09	0.000626859	3	195857635
cg11177333	0.612	0.76	-0.147	-17.845	5.01E-11	2.12E-05	3	195857752			Y
cg07111415	0.417	0.554	-0.137	-13.673	1.72E-09	0.000729401	3	195938436	ZDHHC19	TSS200			Y
cg12894629	0.755	0.833	-0.078	-10.637	4.32E-08	0.018309988	3	195942717	OSTalpha	TSS1500
cg21470711	0.362	0.518	-0.156	-11.285	2.05E-08	0.008674528	3	195995846	PCYT1A	Body
cg04840813	0.355	0.543	-0.188	-14.514	7.86E-10	0.000332935	3	196363641
cg12930392	0.454	0.609	-0.156	-12.242	7.24E-09	0.003063357	3	196481615	PAK2	5'UTR
cg06034459	0.62	0.692	-0.072	-11.649	1.37E-08	0.005789302	3	196515643	PAK2	Body
cg02470858	0.381	0.557	-0.177	-17.201	8.22E-11	3.48E-05	3	196749317	MFI2	Body
cg12594581	0.298	0.466	-0.168	-10.355	6.05E-08	0.025616181	3	196750426	MFI2	Body
cg05137587	0.133	0.245	-0.113	-14.751	6.35E-10	0.000268823	3	197026407	DLG1	TSS1500
cg06629120	0.648	0.772	-0.125	-13.403	2.24E-09	0.000946555	3	197181773			Y
cg17208748	0.271	0.472	-0.202	-14.979	5.18E-10	0.000219433	3	197194394
cg27260312	0.612	0.767	-0.155	-12.576	5.11E-09	0.002165423	3	197236477
cg01392017	0.77	0.847	-0.078	-10.655	4.24E-08	0.01793508	3	197842485
cg05828119	0.797	0.904	-0.107	-12.269	7.03E-09	0.002978401	4	495781	PIGG	Body
cg16619777	0.808	0.929	-0.121	-9.896	1.06E-07	0.044999018	4	503198	PIGG	Body
cg00888154	0.695	0.881	-0.187	-22.142	2.70E-12	1.14E-06	4	503399	PIGG	Body	Y	Y
cg22176143	0.624	0.745	-0.122	-20.63	7.06E-12	2.99E-06	4	652891	PDE6B	Body
cg06769258	0.757	0.899	-0.142	-10.595	4.55E-08	0.019246001	4	680338	MFSD7	Body	Y
cg04186606	0.926	0.963	-0.037	-11.261	2.11E-08	0.008916909	4	680656	MFSD7	Body
cg07465899	0.385	0.471	-0.086	-12.234	7.30E-09	0.003091017	4	696400
cg17128947	0.197	0.323	-0.126	-10.887	3.23E-08	0.013660976	4	779480	CPLX1	3'UTR
cg00187229	0.338	0.485	-0.148	-10.947	3.01E-08	0.012759849	4	788140	CPLX1	Body
cg06219310	0.773	0.493	0.279	19.224	1.84E-11	7.78E-06	4	802229	CPLX1	Body	Y	Y
cg00248574	0.831	0.9	-0.069	-10.571	4.67E-08	0.019785455	4	878435	GAK	Body
cg03280063	0.653	0.737	-0.084	-9.814	1.18E-07	0.049911634	4	893186	GAK	Body
cg08931861	0.339	0.456	-0.117	-10.266	6.74E-08	0.028540606	4	1026501
cg01506678	0.727	0.851	-0.124	-13.407	2.23E-09	0.000942824	4	1093848	RNF212	Body
cg12525219	0.596	0.849	-0.253	-11.253	2.12E-08	0.008993296	4	1228640	CTBP1	Body	Y
cg22919908	0.565	0.749	-0.184	-16.752	1.17E-10	4.96E-05	4	1573613			Y
cg14852082	0.598	0.757	-0.159	-10.774	3.68E-08	0.015585613	4	1580132
cg11721566	0.903	0.763	0.14	10.69	4.06E-08	0.017198234	4	1656414	FAM53A	Body
cg10756475	0.873	0.96	-0.086	-11.547	1.53E-08	0.006476584	4	1757242			Y
cg09363342	0.356	0.503	-0.147	-10.105	8.21E-08	0.03475875	4	1765091
cg21608500	0.79	0.92	-0.129	-17.95	4.63E-11	1.96E-05	4	1794043	FGFR3	TSS1500	Y
cg04902458	0.525	0.714	-0.189	-14.328	9.32E-10	0.000394619	4	1794366	FGFR3	TSS1500
cg03860252	0.641	0.76	-0.12	-9.947	9.97E-08	0.042231438	4	1799705	FGFR3	Body
cg04742135	0.883	0.985	-0.102	-13.262	2.57E-09	0.001086166	4	1800154	FGFR3	Body
cg02350535	0.834	0.894	-0.06	-10.377	5.90E-08	0.024971458	4	1800191	FGFR3	Body	Y
cg03874978	0.598	0.727	-0.129	-14.097	1.15E-09	0.000488624	4	1800448	FGFR3	Body
cg00907756	0.745	0.807	-0.062	-12.354	6.43E-09	0.002724057	4	1803077	FGFR3	Body
cg03629948	0.617	0.784	-0.166	-11.047	2.68E-08	0.011365792	4	1804007	FGFR3	Body
cg02137691	0.736	0.842	-0.106	-12.855	3.85E-09	0.001628317	4	1805671	FGFR3	Body	Y
cg22519233	0.923	0.976	-0.053	-10.406	5.69E-08	0.024104193	4	1806633	FGFR3	Body	Y
cg21311834	0.855	0.921	-0.067	-10.573	4.67E-08	0.01975618	4	1810332	FGFR3	3'UTR
cg00679383	0.821	0.875	-0.054	-11.518	1.58E-08	0.006691964	4	2009215	WHSC2	Body
cg17089511	0.786	0.888	-0.102	-11.323	1.96E-08	0.00831706	4	2438721
cg02132728	0.802	0.882	-0.079	-9.899	1.06E-07	0.044865049	4	2755777	TNIP2	Body;5'UTR
cg07644321	0.414	0.536	-0.122	-12.423	5.99E-09	0.002534149	4	2847213	ADD1	5'UTR
cg23210109	0.929	0.796	0.133	12.181	7.71E-09	0.003265308	4	3250690	C4orf44	TSS200
cg13784474	0.842	0.695	0.147	11.517	1.58E-08	0.006700471	4	3251105	C4orf44	1stExon	Y
cg27096232	0.282	0.403	-0.121	-11.772	1.20E-08	0.005066305	4	3287777
cg02547426	0.555	0.689	-0.134	-11.78	1.19E-08	0.005018981	4	3371236	RGS12	TSS1500;Body
cg05154546	0.933	0.646	0.287	17.089	8.96E-11	3.80E-05	4	3373555	RGS12	Body	Y	Y
cg10459202	0.584	0.753	-0.168	-16.519	1.41E-10	5.97E-05	4	3377595	RGS12	Body
cg06943431	0.419	0.522	-0.103	-9.888	1.07E-07	0.045466277	4	3475041	DOK7	Body
cg22066108	0.15	0.288	-0.138	-11.035	2.72E-08	0.011525334	4	3534761	LRPAP1	TSS1500
cg25201363	0.338	0.486	-0.148	-10.695	4.04E-08	0.017105252	4	3534845	LRPAP1	TSS1500
cg09367432	0.769	0.872	-0.103	-13.221	2.67E-09	0.001130599	4	3643635
cg01203614	0.498	0.602	-0.104	-10.823	3.48E-08	0.014719125	4	3671067
cg10160807	0.84	0.915	-0.076	-11.419	1.76E-08	0.007467473	4	3677497			Y
cg15616665	0.739	0.831	-0.093	-11.603	1.44E-08	0.006090976	4	3682525
cg01150292	0.667	0.758	-0.091	-11.452	1.70E-08	0.007199997	4	3713287
cg18488266	0.537	0.62	-0.083	-11.411	1.78E-08	0.007532926	4	3752338
cg16616971	0.235	0.341	-0.105	-10.036	8.94E-08	0.037845525	4	3876783
cg08416023	0.585	0.85	-0.265	-21.083	5.26E-12	2.23E-06	4	4404735	D4S234E	Body	Y	Y
cg17826763	0.629	0.864	-0.235	-17.363	7.24E-11	3.07E-05	4	4405058	D4S234E	Body	Y	Y
cg11249129	0.806	0.912	-0.106	-12.047	8.89E-09	0.003764796	4	4405844	D4S234E	Body
cg09472821	0.514	0.659	-0.144	-14.511	7.89E-10	0.000333962	4	4405913	D4S234E	Body
cg22097891	0.572	0.775	-0.203	-11.535	1.55E-08	0.006565031	4	4405946	D4S234E	Body
cg00231207	0.537	0.643	-0.105	-11.401	1.80E-08	0.007621121	4	4616630
cg13053505	0.076	0.17	-0.095	-12.571	5.14E-09	0.002176758	4	4854459
cg25612057	0.597	0.762	-0.165	-10.435	5.50E-08	0.023271589	4	5368330	STK32B	Body
cg20737500	0.537	0.679	-0.142	-12.666	4.66E-09	0.001973634	4	5865654	CRMP1	Body	Y
cg27389692	0.595	0.761	-0.165	-11.314	1.98E-08	0.008401363	4	5896599			Y	Y
cg18544809	0.577	0.679	-0.102	-10.849	3.38E-08	0.014292478	4	6380812	PPP2R2C	Body
cg03673684	0.531	0.665	-0.134	-12.439	5.89E-09	0.002494172	4	6380983	PPP2R2C	Body
cg22716633	0.616	0.768	-0.152	-12.395	6.16E-09	0.002609277	4	6449781	PPP2R2C	Body
cg01200256	0.545	0.666	-0.121	-10.27	6.71E-08	0.028422204	4	6562404
cg26414257	0.426	0.524	-0.098	-9.893	1.07E-07	0.045162781	4	6888038
cg26562462	0.563	0.454	0.109	10.333	6.21E-08	0.026310629	4	6929045	TBC1D14	Body			Y
cg02419901	0.814	0.873	-0.059	-10.228	7.06E-08	0.029899599	4	7050769	TADA2B	Body
cg19223129	0.917	0.68	0.237	10.223	7.10E-08	0.030073125	4	7052403	TADA2B	Body
cg10004897	0.314	0.498	-0.185	-13.153	2.86E-09	0.001209192	4	7054700	TADA2B	Body
cg06697600	0.294	0.39	-0.096	-12.038	8.99E-09	0.003804524	4	7070879	GRPEL1	TSS1500
cg01275038	0.55	0.363	0.186	12.163	7.86E-09	0.003329016	4	7287492	SORCS2	Body
cg13423235	0.613	0.734	-0.121	-11.058	2.65E-08	0.011221637	4	7486195	SORCS2	Body
cg02682050	0.542	0.667	-0.125	-10.184	7.45E-08	0.031527836	4	7591767	SORCS2	Body	Y
cg03729818	0.558	0.689	-0.131	-10.345	6.13E-08	0.025943356	4	7652806	SORCS2	Body
cg23845153	0.773	0.884	-0.11	-10.004	9.29E-08	0.03934837	4	7750448
cg20147046	0.663	0.516	0.146	10.245	6.92E-08	0.02928816	4	7774950	AFAP1;LOC84740	Body
cg01833057	0.507	0.67	-0.163	-9.815	1.18E-07	0.049822566	4	7893062	AFAP1	5'UTR	Y
cg07406289	0.761	0.851	-0.089	-10.126	8.00E-08	0.033851661	4	7920885	AFAP1	5'UTR
cg14959746	0.137	0.377	-0.24	-11.602	1.44E-08	0.006095908	4	7987834	ABLIM2	Body
cg23857700	0.782	0.894	-0.112	-12.843	3.89E-09	0.001648604	4	8071003	ABLIM2	Body	Y		Y
cg00322262	0.615	0.745	-0.129	-11.117	2.48E-08	0.010492396	4	8085866	ABLIM2	Body
cg11003309	0.428	0.556	-0.128	-10.521	4.96E-08	0.021012837	4	8098319	ABLIM2	Body
cg23928713	0.712	0.906	-0.195	-10.021	9.10E-08	0.03851862	4	8130202	ABLIM2	Body	Y	Y
cg13014219	0.212	0.357	-0.145	-10.582	4.61E-08	0.019539055	4	8262659
cg14127947	0.522	0.677	-0.155	-10.766	3.72E-08	0.015744384	4	8271196	HTRA3	TSS1500
cg25730237	0.585	0.703	-0.118	-9.983	9.54E-08	0.040410067	4	8279150	HTRA3	Body
cg19209355	0.638	0.769	-0.131	-10.447	5.42E-08	0.022938184	4	8345155					Y
cg02192528	0.617	0.845	-0.228	-12.242	7.23E-09	0.003063172	4	8478146	C4orf23	3'UTR	Y	Y
cg16218302	0.655	0.737	-0.082	-10.755	3.76E-08	0.01593985	4	8492328
cg17492965	0.734	0.824	-0.091	-10.834	3.43E-08	0.014537	4	8602594	CPZ	5'UTR;Body
cg10281378	0.764	0.623	0.141	10.629	4.37E-08	0.018492237	4	8651225
cg09374173	0.582	0.683	-0.101	-10.391	5.80E-08	0.024536294	4	9383942
cg18009653	0.595	0.701	-0.106	-11.03	2.74E-08	0.011586102	4	10076546	WDR1	3'UTR
cg03254067	0.156	0.325	-0.169	-11.049	2.68E-08	0.01134168	4	10591571	CLNK	Body
cg03155345	0.668	0.757	-0.089	-9.83	1.15E-07	0.048877738	4	11642410
cg07646665	0.731	0.828	-0.097	-11.068	2.62E-08	0.011100832	4	12052569
cg21997401	0.796	0.89	-0.094	-11.18	2.31E-08	0.009764458	4	12225077			Y
cg22870307	0.967	0.669	0.298	9.839	1.14E-07	0.048342313	4	13300487			Y	Y
cg06513819	0.955	0.696	0.258	9.848	1.13E-07	0.047816808	4	13300507			Y	Y
cg25913520	0.03	0.246	-0.216	-10.572	4.67E-08	0.019784674	4	13524041			Y	Y
cg20291855	0.031	0.442	-0.411	-13.259	2.57E-09	0.001089646	4	13524143			Y
cg06857289	0.115	0.39	-0.274	-12.94	3.53E-09	0.001495089	4	13524306			Y
cg14832317	0.141	0.388	-0.247	-13.72	1.65E-09	0.000697036	4	13526597			Y	Y
cg12765028	0.157	0.353	-0.196	-11.436	1.73E-08	0.007328685	4	13526659			Y
cg07333191	0.147	0.405	-0.259	-10.931	3.07E-08	0.012993486	4	13526769
cg27600432	0.032	0.267	-0.235	-10.019	9.12E-08	0.038623417	4	13529102			Y
cg17485021	0.018	0.217	-0.199	-10.57	4.68E-08	0.019814708	4	13530094
cg26444951	0.103	0.419	-0.316	-11.538	1.55E-08	0.006542662	4	13530269			Y
cg25984050	0.167	0.4	-0.233	-12.494	5.56E-09	0.002354424	4	13530357			Y
cg09427998	0.058	0.286	-0.228	-11.616	1.42E-08	0.006002792	4	13530470			Y
cg17922359	0.051	0.303	-0.252	-12.815	4.01E-09	0.001695724	4	13530923			Y
cg18030960	0.106	0.361	-0.255	-13.576	1.89E-09	0.000799996	4	13530948			Y
cg18120446	0.22	0.516	-0.296	-13.263	2.56E-09	0.001085333	4	13531076			Y	Y
cg00339682	0.132	0.448	-0.315	-11.841	1.11E-08	0.004698992	4	13531163			Y
cg00964997	0.246	0.467	-0.221	-10.174	7.55E-08	0.031946601	4	13531195			Y	Y
cg22560214	0.263	0.509	-0.246	-11.804	1.16E-08	0.004893292	4	13531213			Y	Y
cg06635722	0.131	0.424	-0.292	-12.309	6.74E-09	0.002854359	4	13532622			Y	Y
cg16202331	0.043	0.386	-0.343	-12.595	5.01E-09	0.002121997	4	13532655			Y	Y
cg19435284	0.12	0.301	-0.18	-11.999	9.37E-09	0.003966487	4	13532671			Y
cg05710540	0.013	0.32	-0.307	-12.53	5.36E-09	0.002270444	4	13532927			Y	Y
cg22881652	0.08	0.377	-0.297	-13.069	3.10E-09	0.001314229	4	13532951			Y
cg19019849	0.031	0.189	-0.157	-9.888	1.07E-07	0.045438619	4	13533145			Y
cg08555552	0.035	0.182	-0.147	-10.717	3.94E-08	0.016669506	4	13536409			Y
cg17023149	0.058	0.231	-0.173	-12.944	3.52E-09	0.001489722	4	13536504			Y
cg14144025	0.108	0.37	-0.261	-13.75	1.60E-09	0.000677375	4	13536633			Y
cg20171396	0.158	0.52	-0.362	-12.461	5.76E-09	0.002437909	4	13536910			Y	Y
cg08036309	0.143	0.581	-0.438	-13.987	1.28E-09	0.000541303	4	13536991			Y	Y
cg02373784	0.104	0.444	-0.34	-12.667	4.66E-09	0.001971489	4	13537302			Y	Y
cg21514612	0.168	0.464	-0.296	-13.059	3.13E-09	0.001327182	4	13537318			Y	Y
cg03408271	0.104	0.405	-0.301	-14.424	8.53E-10	0.000361239	4	13537647			Y
cg11168004	0.054	0.23	-0.175	-14.016	1.24E-09	0.000527044	4	13537759			Y
cg27264049	0.011	0.26	-0.249	-12.411	6.06E-09	0.002567707	4	13537872			Y
cg27488824	0.126	0.475	-0.349	-13.382	2.28E-09	0.000966011	4	13538730			Y	Y
cg18609078	0.235	0.575	-0.34	-16.583	1.34E-10	5.68E-05	4	13538807			Y	Y
cg16297011	0.07	0.483	-0.413	-13.555	1.93E-09	0.000816974	4	13539023			Y	Y
cg18083114	0.075	0.323	-0.248	-13.776	1.56E-09	0.000660666	4	13539099			Y	Y
cg13842240	0.225	0.463	-0.239	-14.114	1.14E-09	0.000480923	4	13539213			Y	Y
cg01106926	0.152	0.432	-0.28	-13.093	3.03E-09	0.001283868	4	13539255			Y
cg06346388	0.283	0.632	-0.348	-12.027	9.09E-09	0.003848872	4	13539513			Y	Y
cg18629151	0.232	0.518	-0.287	-13.96	1.31E-09	0.000555296	4	13539581			Y	Y
cg26456223	0.315	0.462	-0.147	-9.956	9.86E-08	0.041754808	4	13540430			Y
cg07937271	0.273	0.543	-0.27	-11.604	1.44E-08	0.006085285	4	13542719	NKX3-2	3'UTR	Y	Y
cg15400629	0.274	0.479	-0.205	-11.603	1.44E-08	0.00609028	4	13548243	LOC285548	Body	Y
cg10438589	0.251	0.412	-0.161	-10.81	3.53E-08	0.014949504	4	14531493
cg19999682	0.442	0.595	-0.152	-9.819	1.17E-07	0.04955865	4	14864863
cg00900226	0.683	0.827	-0.144	-11.991	9.45E-09	0.004000254	4	15161468			Y
cg05551114	0.534	0.699	-0.166	-10.114	8.12E-08	0.034372972	4	15376116	C1QTNF7	Body;TSS200			Y
cg23048051	0.68	0.764	-0.084	-9.994	9.41E-08	0.039839414	4	15706889	BST1	Body
cg15380744	0.326	0.493	-0.167	-11.496	1.62E-08	0.006858695	4	15964812	FGFBP2	5'UTR;1stExon
cg19712821	0.294	0.479	-0.184	-16.257	1.75E-10	7.40E-05	4	15965016	FGFBP2	TSS200
cg12073319	0.523	0.673	-0.149	-11.303	2.01E-08	0.00850562	4	15965025	FGFBP2	TSS200
cg12723011	0.37	0.521	-0.151	-10.87	3.29E-08	0.013939717	4	15965102	FGFBP2	TSS1500
cg17160094	0.768	0.922	-0.154	-12.678	4.60E-09	0.001949082	4	16069792	PROM1	Body
cg20576510	0.859	0.944	-0.085	-13.484	2.07E-09	0.000874622	4	16077324	PROM1	1stExon;Body
cg08855742	0.39	0.466	-0.076	-10.978	2.91E-08	0.012303619	4	16086085	PROM1	TSS1500
cg05283091	0.837	0.909	-0.072	-11.39	1.82E-08	0.007712909	4	19457120			Y
cg24600608	0.689	0.849	-0.16	-9.853	1.12E-07	0.047485042	4	20885536	KCNIP4	Body;5'UTR;TSS1500
cg17834768	0.328	0.184	0.144	10.148	7.78E-08	0.032956328	4	21699336	KCNIP4	5'UTR;TSS200
cg08125031	0.386	0.198	0.188	14.231	1.02E-09	0.000431573	4	21699373	KCNIP4	5'UTR;TSS200	Y
cg23452289	0.579	0.399	0.18	12.137	8.08E-09	0.003422076	4	21699426	KCNIP4	5'UTR;TSS200
cg26748440	0.528	0.295	0.232	15.096	4.68E-10	0.000198073	4	21699512	KCNIP4	5'UTR;TSS200	Y	Y
cg27526346	0.439	0.218	0.222	23.441	1.24E-12	5.24E-07	4	21699534	KCNIP4	5'UTR;TSS1500	Y	Y
cg18099096	0.224	0.332	-0.108	-11.848	1.10E-08	0.004662522	4	23936764
cg01397763	0.79	0.922	-0.132	-11.606	1.43E-08	0.00606951	4	24129714
cg00588499	0.364	0.71	-0.346	-20.755	6.50E-12	2.75E-06	4	24227960			Y	Y
cg05700616	0.626	0.81	-0.184	-14.4	8.73E-10	0.000369487	4	24246786
cg02883604	0.742	0.897	-0.156	-12.981	3.39E-09	0.00143524	4	24478362
cg09764474	0.737	0.879	-0.142	-11.066	2.63E-08	0.0111178	4	24484508
cg27513402	0.641	0.805	-0.164	-14.864	5.74E-10	0.000243076	4	25067287			Y
cg15730464	0.372	0.502	-0.13	-12.926	3.58E-09	0.001516951	4	25087441
cg05690260	0.748	0.905	-0.158	-11.243	2.15E-08	0.009094564	4	25836272	SEL1L3	Body
cg09461545	0.279	0.48	-0.2	-10.821	3.49E-08	0.014762614	4	25845210	SEL1L3	Body
cg16847428	0.686	0.844	-0.158	-14.564	7.52E-10	0.000318258	4	26095438
cg04105342	0.229	0.391	-0.162	-12.111	8.31E-09	0.003517124	4	30724841	PCDH7	1stExon;Body	Y
cg05431842	0.294	0.436	-0.142	-11.551	1.52E-08	0.00645422	4	30724915	PCDH7	1stExon;Body	Y
cg14683643	0.672	0.834	-0.162	-12.481	5.64E-09	0.002386715	4	32004299
cg07941983	0.411	0.229	0.182	10.835	3.43E-08	0.014526464	4	36245138	ARAP2	5'UTR
cg05076677	0.631	0.749	-0.119	-12.532	5.35E-09	0.00226447	4	37825222
cg04710179	0.468	0.587	-0.118	-11.589	1.46E-08	0.006188367	4	37891376	TBC1D1	TSS1500	Y
cg09578829	0.659	0.527	0.133	12.922	3.60E-09	0.001522772	4	37910251	TBC1D1	Body
cg14578677	0.612	0.776	-0.164	-10.194	7.36E-08	0.031167617	4	38859770	TLR6	TSS1500
cg02131853	0.64	0.765	-0.125	-9.959	9.83E-08	0.041626826	4	39034637	TMEM156	TSS1500
cg22078179	0.563	0.726	-0.163	-21.503	4.02E-12	1.70E-06	4	39063989	KLHL5	5'UTR;1stExon	Y		Y
cg24949632	0.622	0.811	-0.188	-12.282	6.94E-09	0.002937469	4	47032678	GABRB1	TSS1500
cg12357606	0.57	0.436	0.134	15.07	4.79E-10	0.000202692	4	47719380	CORIN	Body
cg00876141	0.513	0.634	-0.121	-9.958	9.85E-08	0.041689192	4	47837775	CORIN	Body
cg03786743	0.37	0.484	-0.114	-10.255	6.84E-08	0.028941795	4	53727781	RASL11B	TSS1500
cg00082729	0.769	0.6	0.17	11.296	2.02E-08	0.008567457	4	54630659
cg14833626	0.912	0.736	0.176	10.315	6.35E-08	0.026904039	4	54667491
cg25539074	0.681	0.921	-0.24	-12.516	5.44E-09	0.002302741	4	54951501			Y	Y
cg16936060	0.625	0.754	-0.129	-9.837	1.14E-07	0.048476163	4	57523055	HOPX	5'UTR;Body;TSS1500
cg25313468	0.229	0.407	-0.178	-10.054	8.74E-08	0.03700413	4	57773308	REST	TSS1500	Y
cg16622517	0.567	0.701	-0.134	-11.293	2.03E-08	0.008598699	4	63075650
cg04094193	0.56	0.715	-0.155	-13.153	2.86E-09	0.001209219	4	69216103	YTHDC1	TSS1500
cg21287356	0.415	0.212	0.203	10.833	3.44E-08	0.014550908	4	69819820
cg27372994	0.472	0.285	0.187	10.122	8.04E-08	0.034024422	4	70080453	UGT2B11	TSS200	Y
cg11363527	0.177	0.438	-0.262	-10.476	5.23E-08	0.022154664	4	72125918	SLC4A4	Body
cg25377865	0.435	0.618	-0.184	-15.096	4.68E-10	0.00019806	4	72669944
cg07974833	0.604	0.744	-0.14	-11.146	2.40E-08	0.010150747	4	73430160	ADAMTS3	Body
cg25432696	0.178	0.259	-0.082	-11.932	1.01E-08	0.004257381	4	74702728	CXCL6	Body
cg06843180	0.815	0.954	-0.139	-14.341	9.21E-10	0.000389877	4	75574551
cg01128025	0.539	0.869	-0.33	-16.114	1.97E-10	8.32E-05	4	75588405			Y	Y	Y
cg14724265	0.578	0.703	-0.124	-10.265	6.75E-08	0.028590578	4	76823661	PPEF2	1stExon;5'UTR
cg05979517	0.683	0.776	-0.093	-12.386	6.22E-09	0.002633621	4	76915909
cg15871969	0.788	0.861	-0.073	-10.516	4.99E-08	0.021122739	4	77665102	SHROOM3	Body
cg21542842	0.381	0.567	-0.186	-16.812	1.12E-10	4.72E-05	4	77899442	Sep-11	Body
cg17512133	0.72	0.881	-0.16	-17.56	6.23E-11	2.64E-05	4	77973813	CCNI	Body	Y	Y
cg15946133	0.808	0.895	-0.088	-10.74	3.83E-08	0.016226762	4	78431407	CXCL13	TSS1500
cg12020230	0.646	0.867	-0.221	-26.084	2.86E-13	1.21E-07	4	78432901	CXCL13	TSS200	Y	Y
cg01807770	0.739	0.848	-0.109	-13.846	1.46E-09	0.000618649	4	79471305	ANXA3	TSS1500
cg17670237	0.146	0.41	-0.264	-13.032	3.22E-09	0.001363921	4	79642491
cg17582074	0.444	0.568	-0.124	-10.636	4.33E-08	0.018327976	4	83189641
cg04881673	0.698	0.424	0.274	10.957	2.98E-08	0.012610771	4	83581941	SCD5	Body;3'UTR
cg13497089	0.577	0.702	-0.125	-12.242	7.23E-09	0.003062931	4	83718406	SCD5	Body
cg12225220	0.069	0.196	-0.128	-12.611	4.93E-09	0.002089102	4	87281434	MAPK10	TSS200;5'UTR
cg03926751	0.416	0.581	-0.165	-10.981	2.90E-08	0.012261601	4	88140261	KLHL8	5'UTR
cg26215428	0.651	0.784	-0.133	-10.096	8.30E-08	0.035120822	4	88928251	PKD2	TSS1500
cg24352530	0.136	0.24	-0.104	-13.874	1.42E-09	0.000602404	4	89080423	ABCG2	TSS1500
cg21533216	0.46	0.673	-0.214	-10.758	3.75E-08	0.015885085	4	89442132			Y	Y
cg15675184	0.705	0.826	-0.121	-10.147	7.79E-08	0.032996511	4	90167616	GPRIN3	3'UTR	Y
cg07409292	0.131	0.202	-0.07	-12.047	8.90E-09	0.003767196	4	90228685	GPRIN3	5'UTR
cg24901637	0.288	0.479	-0.191	-10.182	7.47E-08	0.031634398	4	90815973	MMRN1	TSS200
cg14834881	0.638	0.755	-0.117	-13.555	1.93E-09	0.000816984	4	92034737	FAM190A	Body
cg20934765	0.69	0.797	-0.107	-11.293	2.03E-08	0.008601153	4	93366860	GRID2	Body
cg17236870	0.302	0.475	-0.172	-11.945	9.92E-09	0.004201062	4	94122883	GRID2	Body
cg22902161	0.74	0.887	-0.147	-11.861	1.09E-08	0.00459897	4	94683967	GRID2	Body	Y	Y
cg10528218	0.485	0.615	-0.13	-11.597	1.45E-08	0.006129296	4	96361328	UNC5C	Body	Y
cg07485423	0.543	0.675	-0.132	-12.87	3.79E-09	0.001604853	4	100304422
cg05468953	0.589	0.689	-0.099	-10.074	8.53E-08	0.03611738	4	100565104
cg04660577	0.69	0.811	-0.121	-10.919	3.11E-08	0.013178152	4	103267999	SLC39A8	TSS1500
cg14459011	0.433	0.648	-0.215	-14.344	9.18E-10	0.000388726	4	103998497	NHEDC2	TSS1500
cg19871903	0.344	0.562	-0.219	-11.644	1.38E-08	0.005823504	4	105421847
cg20086219	0.299	0.11	0.189	16.288	1.70E-10	7.21E-05	4	105982613			Y
cg26298533	0.804	0.873	-0.069	-16.144	1.92E-10	8.12E-05	4	106633699	GSTCD	5'UTR
cg07320695	0.443	0.321	0.123	13.82	1.50E-09	0.000633747	4	107423690
cg03041109	0.702	0.55	0.153	12.846	3.88E-09	0.001644129	4	109057004	LEF1	Body
cg23888238	0.652	0.844	-0.191	-11.999	9.36E-09	0.003964123	4	109192755			Y	Y
cg26442903	0.502	0.626	-0.124	-12.782	4.14E-09	0.001753796	4	110107068	COL25A1	Body
cg13736376	0.504	0.317	0.187	14.68	6.77E-10	0.000286569	4	111539291	PITX2	Body	Y
cg20291436	0.415	0.152	0.263	12.678	4.60E-09	0.001948843	4	111539352	PITX2	Body	Y	Y
cg10055501	0.617	0.292	0.325	13.258	2.58E-09	0.001090856	4	111540657	PITX2	Body	Y	Y
cg03144922	0.628	0.391	0.236	12.71	4.46E-09	0.001887598	4	111540992	PITX2	Body	Y	Y
cg27398720	0.537	0.438	0.098	10.54	4.85E-08	0.020541835	4	111541173	PITX2	Body
cg17507671	0.473	0.282	0.19	13.116	2.96E-09	0.00125487	4	111542063	PITX2	Body
cg05030680	0.409	0.151	0.258	18.507	3.07E-11	1.30E-05	4	111542366	PITX2	Body	Y
cg16184803	0.461	0.28	0.181	17.399	7.04E-11	2.98E-05	4	111542444	PITX2	Body	Y
cg22717014	0.433	0.135	0.298	16.058	2.06E-10	8.72E-05	4	111542473	PITX2	Body	Y
cg09781994	0.497	0.258	0.238	11.974	9.61E-09	0.0040701	4	111548118	PITX2	Body	Y
cg24005685	0.466	0.164	0.302	18.642	2.78E-11	1.18E-05	4	111549880	PITX2	Body	Y	Y
cg13891220	0.538	0.298	0.24	16.316	1.67E-10	7.05E-05	4	111549953	PITX2	Body	Y	Y
cg19370653	0.412	0.112	0.3	21.445	4.17E-12	1.76E-06	4	111550040	PITX2	Body	Y	Y
cg10682299	0.4	0.139	0.262	14.578	7.42E-10	0.000314231	4	111550154	PITX2	Body	Y
cg21299542	0.366	0.136	0.23	16.918	1.03E-10	4.34E-05	4	111550407	PITX2	Body	Y
cg03184290	0.438	0.075	0.363	13.045	3.18E-09	0.001346622	4	111550666	PITX2	Body	Y	Y
cg26831119	0.524	0.125	0.398	18.644	2.78E-11	1.18E-05	4	111550830	PITX2	Body	Y	Y
cg00692611	0.395	0.105	0.29	18.294	3.59E-11	1.52E-05	4	111551139	PITX2	Body	Y	Y
cg02725370	0.368	0.064	0.304	15.467	3.39E-10	0.000143549	4	111551829	PITX2	Body	Y	Y
cg21029045	0.414	0.228	0.186	14.368	8.98E-10	0.0003802	4	111551987	PITX2	Body
cg26708319	0.406	0.079	0.327	19.439	1.58E-11	6.69E-06	4	111552040	PITX2	Body	Y	Y
cg03943773	0.362	0.116	0.245	12.744	4.31E-09	0.001823677	4	111552308	PITX2	Body	Y
cg24925400	0.496	0.204	0.292	18.542	2.99E-11	1.27E-05	4	111552353	PITX2	Body	Y
cg05581451	0.426	0.19	0.235	16.617	1.30E-10	5.52E-05	4	111553999	PITX2	Body	Y
cg09854515	0.57	0.317	0.253	15.228	4.17E-10	0.000176522	4	111554385	PITX2	5'UTR	Y	Y
cg18501555	0.487	0.201	0.286	15.63	2.95E-10	0.000124902	4	111554966	PITX2	5'UTR	Y	Y
cg09169953	0.295	0.138	0.157	17.271	7.78E-11	3.29E-05	4	111555102	PITX2	5'UTR	Y
cg01610231	0.42	0.139	0.281	15.368	3.69E-10	0.000156242	4	111555314	PITX2	5'UTR	Y
cg23663774	0.313	0.035	0.278	19.548	1.47E-11	6.21E-06	4	111555440	PITX2	5'UTR	Y	Y
cg19909239	0.439	0.213	0.226	18.073	4.23E-11	1.79E-05	4	111555503	PITX2	5'UTR	Y
cg06842954	0.432	0.116	0.315	14.673	6.81E-10	0.000288368	4	111559066	PITX2	TSS1500	Y
cg14056644	0.352	0.232	0.12	14.385	8.84E-10	0.000374295	4	111559105	PITX2	TSS1500	Y
cg17242937	0.603	0.29	0.313	16.146	1.91E-10	8.11E-05	4	111561114			Y	Y
cg03148184	0.438	0.227	0.211	11.542	1.54E-08	0.006512089	4	111562513			Y
cg22183243	0.265	0.093	0.172	13.216	2.68E-09	0.0011365	4	112709328			Y
cg15680288	0.26	0.042	0.218	11.557	1.51E-08	0.00640852	4	112709411			Y	Y
cg12599765	0.825	0.672	0.153	11.821	1.13E-08	0.004799346	4	112729702
cg02060584	0.298	0.107	0.191	10.457	5.36E-08	0.022684475	4	113970739	ANK2	TSS200;Body
cg26796245	0.175	0.049	0.126	12.222	7.39E-09	0.003127571	4	113970820	ANK2	5'UTR;1stExon;Body	Y
cg26147311	0.685	0.823	-0.138	-11.194	2.27E-08	0.009618062	4	114748506			Y
cg04159491	0.668	0.855	-0.186	-11.73	1.25E-08	0.005302748	4	115003822
[truncated: 5,723 more rows]
