# Supplementary material for: Genome-wide DNA methylation analysis reveals loci that distinguish different types of adipose tissue in obese individuals
Source: Clin Epigenetics. 2017 May 3;9:48. doi: 10.1186/s13148-017-0344-4 (PMC5415776; doi:10.1186/s13148-017-0344-4)
Supplement: Supplementary file 3 — Annotated data for the 784 significant DMRs between omental and abdominal subcutaneous adipose before weight loss. Chromosomal location including DMR start and finish, number of CpG sites, gene symbol and level of differential methylation are included. (CSV 43 kb) [file 13148_2017_344_MOESM3_ESM.csv]

Chromosome	DMR_start	DMR_end	DMR_size_bp	Number_CpGs	Stouffer_pvalue	Max_Dbeta	Mean_Dbeta	Gene
chr1	879375	879958	584	4	6.29E-12	0.218	0.126	SAMD11; NOC2L
chr1	1549615	1550479	865	6	3.34E-07	0.101	0.051
chr1	2266138	2267226	1089	6	1.89E-05	0.117	0.059	MORN1
chr1	2782967	2783100	134	2	0.000000001	0.273	0.210
chr1	2996020	2997742	1723	6	0.000000035	0.257	0.072	PRDM16
chr1	3003239	3003609	371	2	9.14E-11	0.158	0.118	PRDM16
chr1	3028230	3029051	822	9	8.57E-13	0.188	0.136	PRDM16
chr1	3062497	3062633	137	2	0.000615232	0.159	0.114	PRDM16
chr1	3086487	3086509	23	2	4.47E-05	0.198	0.140	PRDM16
chr1	3182620	3183165	546	5	0.00015738	0.106	0.055	PRDM16
chr1	3265739	3266440	702	3	2.30E-05	0.124	0.084	PRDM16
chr1	3280682	3281321	640	3	6.21E-05	0.076	0.053	PRDM16
chr1	3308286	3308568	283	3	5.94E-08	0.116	0.099	PRDM16
chr1	3314443	3315497	1055	5	3.91E-07	0.233	0.107	PRDM16
chr1	3319264	3321869	2606	10	1.66E-09	0.096	0.050	PRDM16
chr1	4000125	4000600	476	3	5.91E-10	0.138	0.100
chr1	4193126	4194412	1287	5	3.42E-07	0.137	0.072
chr1	5356471	5356578	108	2	1.38E-07	0.131	0.129
chr1	6419608	6419767	160	2	8.61E-08	0.084	0.082	ACOT7
chr1	7692321	7692367	47	3	6.13E-12	0.355	0.192	CAMTA1
chr1	9504049	9504429	381	2	2.95E-05	0.118	0.103
chr1	11211274	11211495	222	2	0.00016846	0.076	0.063	MTOR
chr1	15126781	15127907	1127	5	2.48E-07	0.138	0.060	KAZN
chr1	15255438	15256481	1044	5	9.75E-06	0.072	0.053	KAZN
chr1	18406786	18406812	27	2	0.000000006	0.136	0.124
chr1	22611618	22612776	1159	5	1.13E-13	0.218	0.160
chr1	26346812	26348325	1514	5	1.06E-08	0.111	0.067	EXTL1
chr1	27336989	27337923	935	3	4.15E-05	0.115	0.077	FAM46B
chr1	27683139	27683912	774	6	1.91E-06	0.086	0.055	MAP3K6
chr1	27894955	27895943	989	4	2.32E-12	0.115	0.050	AHDC1
chr1	31158026	31158299	274	5	9.21E-14	0.114	0.078
chr1	31478730	31478765	36	2	0.001088173	0.084	0.060	PUM1
chr1	33169666	33169850	185	2	5.24E-06	0.110	0.104
chr1	36042433	36043633	1201	8	4.30E-10	0.189	0.077	TFAP2E; PSMB2
chr1	38101266	38101652	387	2	1.11E-05	0.069	0.061
chr1	39249315	39249664	350	5	4.30E-18	0.130	0.081
chr1	39281613	39282666	1054	5	8.20E-17	0.131	0.071
chr1	43770523	43770899	377	5	3.54E-09	0.201	0.082	TIE1
chr1	44016023	44016049	27	2	4.66E-08	0.170	0.160	PTPRF
chr1	44087716	44087800	85	3	1.52E-05	0.079	0.058	PTPRF
chr1	44703923	44704073	151	2	3.04E-05	0.112	0.087	ERI3
chr1	45103896	45103967	72	3	6.76E-06	0.127	0.090	RNF220
chr1	47904465	47906276	1812	5	2.54E-06	0.149	0.065	FOXD2
chr1	53600741	53600821	81	2	1.90E-06	0.093	0.083	SLC1A7
chr1	58332862	58333307	446	2	0.000267387	0.079	0.073	DAB1
chr1	60539135	60539932	798	9	5.09E-13	0.152	0.058	C1orf87
chr1	102312608	102312671	64	3	4.18E-10	0.080	0.073	OLFM3
chr1	107680714	107681669	956	3	0.000838442	0.109	0.058
chr1	110166563	110166664	102	3	0.00034329	0.062	0.051	AMPD2
chr1	115826274	115826414	141	2	2.00E-06	0.109	0.082
chr1	116925613	116925753	141	2	8.92E-07	0.178	0.175	ATP1A1
chr1	119521928	119522855	928	4	8.53E-22	0.238	0.172	TBX15
chr1	119534644	119536064	1421	7	1.22E-39	0.282	0.208
chr1	119541833	119544329	2497	17	7.11E-34	0.308	0.112
chr1	119548527	119551851	3325	16	4.08E-59	0.294	0.141
chr1	145413193	145413337	145	2	0.00010511	0.115	0.084	NBPF10; NBPF20; HFE2
chr1	147789480	147789973	494	2	0.000526849	0.058	0.053
chr1	150953680	150954826	1147	5	0.000000012	0.125	0.084	ANXA9
chr1	151509723	151509825	103	2	5.58E-05	0.093	0.088	CGN
chr1	151805634	151805661	28	2	0.028028925	0.113	0.061
chr1	165321224	165327005	5782	26	6.53E-47	0.299	0.082	LMX1A
chr1	173176362	173176523	162	3	0.000001873	0.077	0.057	TNFSF4
chr1	203155737	203156764	1028	7	2.25E-11	0.096	0.066	CHI3L1
chr1	205648187	205649091	905	3	0.000129803	0.114	0.055	ELK4; SLC45A3
chr1	208040203	208040253	51	2	0.000354328	0.061	0.054
chr1	218098422	218098593	172	3	2.10E-06	0.077	0.050
chr1	226288408	226288430	23	2	0.00051552	0.061	0.056
chr1	227924055	227924115	61	2	0.000368161	0.072	0.066	SNAP47
chr1	231005387	231005552	166	2	8.72E-05	0.120	0.097
chr1	232651092	232651485	394	3	0.002281468	0.123	0.062	SIPA1L2
chr1	234871410	234871477	68	3	1.03E-06	0.074	0.063
chr1	236680224	236680761	538	2	0.000495791	0.167	0.115
chr1	240783328	240783389	62	3	4.12E-09	0.151	0.115
chr1	247463421	247463678	258	2	0.000272728	0.093	0.055	ZNF496
chr10	639935	640085	151	3	0.00032611	0.098	0.085	DIP2C
chr10	1166782	1167786	1005	7	4.99E-07	0.258	0.072	WDR37
chr10	1256339	1256651	313	5	5.69E-15	0.272	0.142	ADARB2
chr10	1531034	1531529	496	5	3.44E-19	0.215	0.139	ADARB2
chr10	1551251	1551326	76	3	5.27E-13	0.310	0.233	ADARB2
chr10	1558762	1559249	488	6	1.82E-15	0.164	0.111	ADARB2
chr10	1577265	1577404	140	2	0.003127744	0.111	0.061	ADARB2; ADARB2-AS1
chr10	1939618	1939683	66	3	0.000000013	0.198	0.185
chr10	2370970	2371438	469	7	1.06E-10	0.129	0.068
chr10	2776004	2777128	1125	6	3.60E-12	0.371	0.166
chr10	2815004	2815547	544	6	4.85E-23	0.330	0.239
chr10	3536731	3537285	555	3	5.75E-05	0.108	0.071
chr10	3678924	3679085	162	3	0.000000136	0.146	0.111
chr10	6297748	6297911	164	3	0.000543105	0.084	0.053
chr10	7486948	7486967	20	2	2.15E-11	0.160	0.126
chr10	14372431	14372913	483	4	9.17E-08	0.161	0.097	FRMD4A
chr10	29811530	29811659	130	3	3.78E-08	0.133	0.095	SVIL
chr10	43857301	43857904	604	3	0.000208571	0.134	0.056
chr10	56560945	56561543	599	6	5.06E-10	0.093	0.054	PCDH15
chr10	70979777	70980112	336	5	0.001419411	0.092	0.051	HKDC1
chr10	80008481	80008637	157	2	0.000774346	0.074	0.065	LINC00856
chr10	90712478	90713603	1126	8	8.08E-08	0.095	0.060	STAMBPL1; ACTA2
chr10	94822747	94823251	505	3	0.002366731	0.088	0.050	CYP26C1
chr10	94825257	94826319	1063	8	2.02E-12	0.103	0.053	CYP26C1
chr10	104195371	104196541	1171	7	5.26E-10	0.096	0.051	MIR146B
chr10	106340169	106340228	60	2	0.00012558	0.126	0.108
chr10	119292062	119297716	5655	30	1.61E-75	0.254	0.082	EMX2OS
chr10	119307692	119307931	240	3	2.27E-13	0.244	0.214	EMX2
chr10	119310053	119312077	2025	9	1.01E-27	0.260	0.172
chr10	119494317	119494959	643	4	4.45E-11	0.137	0.074
chr10	123778187	123779362	1176	4	3.88E-12	0.206	0.099	TACC2
chr10	126782326	126782592	267	6	0.003050837	0.073	0.053	CTBP2
chr10	127059333	127059374	42	3	1.29E-05	0.107	0.067
chr10	128210552	128211324	773	3	0.000292106	0.197	0.090	C10orf90
chr10	130063978	130064296	319	3	0.000192967	0.079	0.065
chr10	130268585	130269030	446	4	2.93E-05	0.206	0.081
chr10	130854343	130854436	94	2	5.03E-05	0.133	0.115
chr10	131217836	131218009	174	3	6.98E-08	0.188	0.169
chr10	131380455	131380610	156	2	1.53E-07	0.078	0.068	MGMT
chr10	131584276	131584334	59	2	6.06E-08	0.062	0.055
chr10	131697080	131697980	901	6	9.39E-08	0.082	0.052	EBF3
chr10	131765379	131768533	3155	11	1.29E-10	0.132	0.057
chr10	132363501	132364083	583	2	0.000052049	0.144	0.062
chr10	133448537	133450089	1553	6	4.49E-15	0.125	0.075
chr10	134106565	134107111	547	4	2.07E-13	0.170	0.110	STK32C
chr10	134358030	134358082	53	2	0.002321891	0.082	0.064	INPP5A
chr10	134441085	134442032	948	3	0.000436667	0.090	0.051	INPP5A
chr10	134975433	134976041	609	3	7.62E-05	0.126	0.091	KNDC1
chr11	334561	334833	273	2	0.005841842	0.137	0.090
chr11	357882	358595	714	4	0.027503761	0.113	0.051
chr11	459104	460914	1811	6	1.45E-08	0.217	0.087	PTDSS2
chr11	487611	488555	945	5	4.56E-05	0.173	0.076	PTDSS2
chr11	794433	794443	11	2	0.000558492	0.082	0.075	SLC25A22
chr11	849088	851048	1961	7	1.44E-06	0.129	0.057	TSPAN4
chr11	1252192	1252312	121	3	1.70E-05	0.055	0.052	MUC5B
chr11	1945564	1945918	355	4	6.03E-05	0.142	0.050	TNNT3
chr11	2176433	2177498	1066	6	1.10E-12	0.141	0.072	INS-IGF2
chr11	2571399	2571525	127	3	1.03E-05	0.072	0.054	KCNQ1
chr11	2612781	2612876	96	3	0.000524454	0.113	0.059	KCNQ1
chr11	5290746	5291298	553	3	0.005070296	0.132	0.076	HBE1; HBG2
chr11	6589761	6590092	332	2	2.74E-05	0.100	0.090	DNHD1
chr11	8337383	8337468	86	2	0.000665209	0.077	0.076
chr11	8378791	8378827	37	2	0.000002341	0.141	0.133
chr11	12884884	12885131	248	2	1.72E-07	0.160	0.108	TEAD1
chr11	15959602	15960510	909	6	7.71E-08	0.184	0.078
chr11	43290958	43291210	253	3	4.91E-08	0.145	0.114
chr11	61522002	61523045	1044	9	6.64E-09	0.123	0.078	DKFZP434K028; MYRF
chr11	62621178	62622991	1814	10	1.49E-10	0.095	0.050	SNHG1; SNORD29; SNORD30; SNORD28; SNORD27; SNORD26
chr11	63304337	63304614	278	2	0.001628744	0.113	0.058	RARRES3
chr11	63530997	63532696	1700	4	1.22E-07	0.135	0.097	C11orf95
chr11	64522197	64522266	70	3	0.000155274	0.100	0.052	PYGM
chr11	64635728	64635846	119	3	2.21E-07	0.141	0.110	EHD1
chr11	65352168	65352605	438	4	9.45E-07	0.084	0.075	EHBP1L1
chr11	65414099	65414413	315	3	0.000363934	0.125	0.058	SIPA1
chr11	67325980	67326225	246	5	1.08E-06	0.083	0.068
chr11	68023919	68024285	367	2	2.07E-06	0.162	0.116
chr11	68781976	68782211	236	4	0.000318025	0.103	0.059
chr11	69587394	69587568	175	3	5.78E-06	0.151	0.099
chr11	71050395	71050535	141	2	0.000128067	0.092	0.080
chr11	85397563	85397684	122	2	0.000555709	0.100	0.093
chr11	89954258	89954679	422	2	0.003258719	0.122	0.065	CHORDC1
chr11	115581830	115581955	126	3	6.86E-06	0.102	0.083
chr11	128554939	128559399	4461	21	5.22E-19	0.110	0.052	FLI1
chr11	128646953	128647107	155	3	2.14E-09	0.144	0.117	FLI1
chr11	132582488	132582808	321	4	4.33E-17	0.339	0.245	OPCML
chr11	132830180	132830277	98	2	0.000475579	0.093	0.070	OPCML
chr11	132912205	132912309	105	2	1.43E-08	0.124	0.116	OPCML
chr12	3371886	3371908	23	3	3.51E-06	0.107	0.092	TSPAN9
chr12	3474758	3475063	306	2	0.011786197	0.098	0.050
chr12	3563020	3563899	880	4	1.95E-09	0.174	0.056	PRMT8
chr12	4714109	4714327	219	3	5.17E-09	0.094	0.064	DYRK4
chr12	6657167	6658945	1779	10	5.52E-13	0.116	0.069	IFFO1
chr12	14996143	14996587	445	8	3.66E-10	0.103	0.060	ART4
chr12	16135031	16135308	278	2	0.000764704	0.084	0.061	DERA
chr12	26379588	26379889	302	3	3.20E-07	0.113	0.067	SSPN
chr12	31476479	31476565	87	2	0.000863856	0.078	0.076	FAM60A
chr12	52564910	52565270	361	2	0.00000339	0.165	0.075	KRT80
chr12	54363054	54363943	890	3	1.13E-08	0.075	0.062	HOTAIR
chr12	54376019	54377550	1532	6	4.18E-28	0.281	0.194
chr12	54383639	54385625	1987	9	2.59E-17	0.229	0.084	HOXC10; MIR196A2
chr12	54446019	54448265	2247	22	1.29E-87	0.411	0.114	HOXC4
chr12	54609870	54610419	550	3	5.13E-07	0.150	0.078
chr12	85671811	85674694	2884	19	8.40E-27	0.238	0.063	ALX1
chr12	95010017	95010113	97	4	0.000269341	0.075	0.057	TMCC3
chr12	99548329	99548950	622	5	1.99E-16	0.208	0.138	ANKS1B
chr12	103980767	103981113	347	4	4.57E-07	0.130	0.080	STAB2
chr12	108634147	108634275	129	3	5.74E-06	0.114	0.068	WSCD2
chr12	114273539	114273678	140	2	0.000618143	0.138	0.085	RBM19
chr12	114832429	114834713	2285	6	8.36E-19	0.316	0.215	TBX5
chr12	114851495	114852856	1362	7	3.67E-30	0.385	0.264
chr12	114877063	114879847	2785	15	3.11E-69	0.306	0.193
chr12	114881676	114883396	1721	9	1.86E-44	0.193	0.137
chr12	114885161	114887847	2687	11	3.81E-34	0.282	0.135
chr12	116008178	116008258	81	2	5.24E-09	0.115	0.113
chr12	116036878	116037223	346	3	4.47E-06	0.064	0.055
chr12	116756285	116756805	521	3	0.000255897	0.152	0.108
chr12	121104839	121104909	71	2	2.82E-06	0.134	0.095	CABP1
chr12	121678474	121678720	247	2	5.60E-10	0.177	0.148	CAMKK2
chr12	121958763	121958832	70	3	2.40E-10	0.215	0.160	KDM2B
chr12	122497302	122498111	810	3	6.89E-05	0.192	0.071	BCL7A
chr12	123214554	123215553	1000	12	1.46E-08	0.108	0.067	HCAR1
chr12	125016675	125017134	460	2	0.0062587	0.118	0.056	NCOR2
chr12	125223502	125223679	178	4	2.17E-06	0.128	0.068
chr12	127547987	127547994	8	2	1.21E-10	0.236	0.217
chr12	130707332	130707407	76	3	2.16E-06	0.108	0.090
chr12	131864894	131865300	407	3	2.67E-06	0.094	0.053
chr12	132845336	132846284	949	6	2.59E-12	0.182	0.083	GALNT9
chr12	133000028	133000830	803	8	4.58E-07	0.141	0.057
chr12	133035885	133036016	132	3	8.28E-13	0.157	0.153
chr13	22298502	22299319	818	8	3.81E-15	0.250	0.111
chr13	24844846	24845891	1046	7	5.68E-15	0.082	0.063	SPATA13
chr13	31306018	31306303	286	3	4.82E-11	0.184	0.167	ALOX5AP
chr13	36728869	36729247	379	6	5.38E-23	0.155	0.090
chr13	107069935	107070047	113	2	4.92E-05	0.074	0.073
chr13	110319562	110319607	46	3	0.001200605	0.098	0.072
chr13	110521956	110522297	342	5	2.55E-08	0.082	0.052
chr13	112166963	112167237	275	2	0.000243454	0.168	0.093
chr13	112225387	112225526	140	3	4.52E-11	0.083	0.070
chr13	112236639	112236782	144	2	0.00546976	0.085	0.050
chr13	112609986	112611028	1043	10	3.47E-06	0.231	0.064
chr13	112626684	112628448	1765	4	2.26E-13	0.267	0.152
chr13	113097140	113097975	836	5	0.000002085	0.139	0.052
chr14	23822408	23823420	1013	3	0.000199904	0.184	0.070
chr14	24540773	24541377	605	2	0.00493426	0.070	0.054	CPNE6
chr14	24641706	24642317	612	4	2.14E-05	0.083	0.061	REC8
chr14	24728481	24728974	494	2	0.000122183	0.112	0.089	TGM1
chr14	24732234	24733757	1524	6	4.91E-11	0.119	0.088	TGM1
chr14	24741663	24741821	159	3	1.47E-05	0.093	0.080
chr14	37125004	37131008	6005	25	7.54E-25	0.221	0.064	PAX9
chr14	37133116	37133714	599	3	0.033225306	0.165	0.057	PAX9
chr14	37135384	37136283	900	7	3.76E-25	0.191	0.135	PAX9
chr14	54815802	54816172	371	2	0.000061178	0.071	0.069
chr14	61108227	61109545	1319	6	1.78E-12	0.143	0.095
chr14	62035431	62035585	155	3	9.79E-06	0.105	0.095
chr14	65173327	65173434	108	2	1.63E-05	0.082	0.078	PLEKHG3
chr14	73209128	73209188	61	2	0.002981772	0.139	0.106	DPF3
chr14	90091931	90092049	119	2	2.45E-07	0.161	0.117
chr14	91744409	91744430	22	2	2.78E-05	0.128	0.101	CCDC88C
chr14	95237386	95240560	3175	16	1.34E-18	0.106	0.060
chr14	95693784	95693981	198	4	3.16E-07	0.077	0.065	CLMN
chr14	97129452	97129577	126	2	2.39E-09	0.261	0.177
chr14	97165167	97165297	131	2	3.06E-10	0.140	0.126
chr14	97492133	97492191	59	2	2.98E-07	0.091	0.074
chr14	99664107	99665210	1104	7	3.38E-17	0.140	0.078	BCL11B
chr14	99728984	99729088	105	3	5.73E-06	0.124	0.100	BCL11B
chr14	101157915	101158251	337	5	0.000021854	0.084	0.079
chr14	101470446	101471511	1066	3	5.77E-05	0.077	0.064
chr14	101908561	101909681	1121	7	2.08E-09	0.147	0.075
chr14	102516429	102517094	666	4	0.000816761	0.125	0.061	DYNC1H1
chr14	103150012	103150300	289	3	0.000490772	0.105	0.056	RCOR1
chr14	103294363	103294740	378	3	0.000284608	0.119	0.065	TRAF3
chr14	104789261	104789524	264	3	4.72E-12	0.125	0.101
chr14	105033467	105034096	630	3	3.49E-05	0.089	0.069
chr14	105667315	105667508	194	2	5.57E-05	0.068	0.055
chr15	27184766	27185073	308	3	7.37E-10	0.123	0.108	GABRA5
chr15	28197292	28197405	114	2	1.29E-10	0.235	0.199	OCA2
chr15	41850280	41850503	224	2	0.016622105	0.070	0.050
chr15	43512998	43513563	566	5	9.40E-12	0.092	0.081	EPB42
chr15	57592083	57592222	140	2	9.22E-05	0.122	0.106
chr15	58429729	58430391	663	3	0.00366217	0.155	0.095	ALDH1A2
chr15	58782685	58782688	4	2	0.000552776	0.159	0.120	LIPC
chr15	65032585	65032946	362	2	3.08E-07	0.118	0.102	RBPMS2
chr15	65214075	65214588	514	3	4.33E-05	0.123	0.085	ANKDD1A
chr15	65677377	65678103	727	5	1.14E-09	0.128	0.065	IGDCC4
chr15	66998926	66999484	559	4	1.95E-05	0.148	0.092	SMAD6
chr15	70168944	70169112	169	3	1.66E-07	0.178	0.166
chr15	70354647	70354825	179	3	9.39E-05	0.071	0.058	TLE3
chr15	75104978	75105286	309	6	9.42E-13	0.164	0.082	LMAN1L
chr15	89150842	89151805	964	3	1.15E-06	0.145	0.065	MIR1179
chr15	92944664	92944756	93	3	0.000162404	0.142	0.069	ST8SIA2
chr15	93579332	93579395	64	3	0.000901564	0.097	0.071
chr15	93652756	93653310	555	6	1.04E-14	0.147	0.076
chr15	93823645	93823703	59	2	0.000395248	0.080	0.057
chr15	95739437	95739493	57	2	1.13E-05	0.061	0.054
chr15	96868935	96871576	2642	10	5.91E-07	0.188	0.067	NR2F2-AS1; NR2F2
chr15	96876367	96878385	2019	10	3.37E-10	0.144	0.052	MIR1469; NR2F2
chr15	96884100	96885197	1098	7	3.30E-05	0.156	0.059
chr15	96886238	96892116	5879	23	2.71E-59	0.272	0.159
chr15	96894987	96895542	556	4	7.72E-07	0.103	0.077
chr15	97629221	97629235	15	2	8.91E-07	0.119	0.113
chr15	99443249	99443666	418	3	0.000001482	0.189	0.111	IGF1R
chr15	101728611	101729526	916	6	8.55E-06	0.152	0.091	CHSY1
chr16	809476	811744	2269	17	7.47E-14	0.104	0.059	MSLN
chr16	2048750	2049878	1129	4	3.84E-06	0.200	0.060	ZNF598
chr16	2121682	2121747	66	2	2.84E-09	0.148	0.119	TSC2
chr16	3142207	3143250	1044	6	1.18E-13	0.155	0.059	ZSCAN10
chr16	4049855	4050400	546	3	3.87E-08	0.093	0.071	ADCY9
chr16	4289417	4289562	146	2	2.95E-07	0.144	0.114	SRL
chr16	4307906	4308192	287	3	4.78E-14	0.164	0.148	TFAP4
chr16	4729905	4732406	2502	11	9.33E-17	0.263	0.080	MGRN1
chr16	6696189	6696222	34	2	2.86E-08	0.208	0.165	RBFOX1
chr16	7855518	7855622	105	2	0.000000015	0.158	0.120
chr16	20774873	20775352	480	4	1.12E-10	0.150	0.097	ACSM3
chr16	23850106	23850404	299	2	0.000106613	0.158	0.055	PRKCB
chr16	46683644	46683727	84	2	0.000346478	0.102	0.091
chr16	54315551	54319624	4074	18	1.74E-45	0.274	0.134	IRX3
chr16	54321165	54325929	4765	19	1.27E-83	0.306	0.170
chr16	54404353	54404655	303	5	4.81E-23	0.264	0.144
chr16	54542167	54542303	137	3	3.21E-14	0.219	0.155
chr16	54619969	54620105	137	3	1.83E-09	0.157	0.105
chr16	54971598	54974287	2690	16	2.55E-31	0.210	0.084
chr16	55067613	55067650	38	2	9.14E-10	0.212	0.168
chr16	55359355	55360333	979	3	2.37E-08	0.178	0.105	IRX6
chr16	55361547	55363601	2055	6	2.87E-20	0.150	0.114	IRX6
chr16	55364614	55366021	1408	7	7.64E-28	0.169	0.126	IRX6
chr16	56702802	56703551	750	4	0.000241314	0.142	0.053
chr16	56709503	56710256	754	4	2.10E-11	0.205	0.122	MT1IP
chr16	73098934	73101069	2136	7	1.81E-07	0.118	0.062
chr16	73517129	73517493	365	2	3.19E-06	0.108	0.094
chr16	79381402	79381496	95	2	1.00E-12	0.193	0.172
chr16	83171068	83171992	925	4	5.28E-16	0.178	0.113	CDH13
chr16	84230590	84231032	443	2	9.38E-07	0.057	0.057	ADAD2
chr16	84866150	84866208	59	2	0.000225843	0.128	0.116	CRISPLD2
chr16	84870066	84870203	138	2	7.68E-07	0.096	0.072	CRISPLD2
chr16	85650374	85650522	149	3	4.67E-06	0.133	0.084	GSE1
chr16	85876389	85877183	795	2	0.000319089	0.136	0.057
chr16	86120849	86121393	545	3	0.000011176	0.120	0.078
chr16	86337418	86337819	402	5	0.000284867	0.076	0.050
chr16	86411222	86411456	235	5	1.58E-11	0.115	0.066
chr16	86464913	86466427	1515	5	6.19E-10	0.128	0.081
chr16	86488958	86489790	833	4	1.27E-06	0.130	0.058
chr16	86492912	86492943	32	2	1.44E-05	0.097	0.093
chr16	86609963	86610434	472	3	0.000101239	0.103	0.051
chr16	86840467	86840653	187	2	6.08E-06	0.093	0.083
chr16	86959156	86960025	870	3	2.12E-06	0.139	0.090
chr16	87633337	87634399	1063	3	0.000491788	0.133	0.054
chr16	87682036	87682142	107	2	0.001136791	0.070	0.055	JPH3
chr16	87978839	87979202	364	3	4.64E-06	0.099	0.055
chr16	88539861	88540992	1132	6	3.35E-07	0.090	0.063	ZFPM1
chr16	88946905	88947943	1039	3	5.01E-14	0.180	0.159	CBFA2T3
chr16	88977768	88979364	1597	6	1.38E-15	0.088	0.064	CBFA2T3
chr16	89225592	89226194	603	6	8.47E-13	0.228	0.110	LINC00304
chr17	693243	693388	146	3	4.36E-09	0.138	0.117	RNMTL1
chr17	707032	708009	978	4	5.79E-08	0.091	0.061	NXN
chr17	782910	783036	127	2	0.000341344	0.071	0.050	NXN
chr17	807121	807555	435	3	4.99E-07	0.168	0.120	NXN
chr17	855187	855312	126	3	9.33E-08	0.062	0.053	NXN
chr17	1366091	1366164	74	2	0.000155302	0.083	0.076
chr17	3705631	3705875	245	2	1.05E-06	0.097	0.082
chr17	7111414	7111551	138	3	0.000112851	0.092	0.058	DLG4
chr17	9802783	9802860	78	3	1.57E-06	0.102	0.077	RCVRN
chr17	14205882	14209343	3462	17	4.41E-23	0.133	0.053	MGC12916; HS3ST3B1
chr17	17684010	17684240	231	3	6.13E-06	0.071	0.053	RAI1
chr17	17695459	17696392	934	3	1.31E-09	0.118	0.097	RAI1
chr17	17713364	17713671	308	2	0.004201968	0.065	0.055	RAI1
chr17	35017872	35017916	45	2	4.23E-05	0.124	0.092
chr17	35241844	35242990	1147	6	1.70E-07	0.175	0.069
chr17	37719913	37720009	97	2	0.000000224	0.121	0.100
chr17	39143239	39143567	329	4	1.80E-10	0.136	0.067	KRT40
chr17	40705273	40705708	436	2	0.003440198	0.108	0.061	HSD17B1
chr17	40851109	40851514	406	2	0.000497465	0.095	0.067	CNTNAP1
chr17	43318610	43319382	773	7	0.000001565	0.121	0.079	FMNL1
chr17	46628224	46630630	2407	11	3.86E-09	0.106	0.054	HOXB-AS1; HOXB3
chr17	46631910	46633726	1817	6	7.11E-07	0.073	0.059	HOXB3
chr17	46651186	46654330	3145	14	1.71E-13	0.109	0.062	HOXB3; HOXB4
chr17	46704410	46705577	1168	4	2.07E-05	0.080	0.054
chr17	55828038	55828107	70	3	0.00012685	0.073	0.055
chr17	56405155	56405967	813	3	2.25E-05	0.073	0.059	BZRAP1-AS1; BZRAP1
chr17	59531104	59531744	641	3	0.000575875	0.164	0.068	TBX4
chr17	59533081	59535723	2643	11	3.26E-44	0.340	0.185	TBX4
chr17	59553911	59554806	896	4	7.80E-10	0.120	0.093	TBX4
chr17	62775188	62776530	1343	5	5.88E-08	0.095	0.057	LOC146880; PLEKHM1P1
chr17	63225020	63225392	373	2	1.45E-08	0.217	0.145
chr17	63532630	63533152	523	2	0.000034281	0.071	0.050	AXIN2
chr17	63534340	63535567	1228	5	5.55E-06	0.123	0.061	AXIN2
chr17	63554468	63555464	997	3	4.06E-13	0.240	0.151	AXIN2
chr17	63624567	63624619	53	2	4.83E-07	0.153	0.134	AXIN2
chr17	71702669	71702722	54	2	0.000203961	0.094	0.074
chr17	75033233	75033339	107	2	2.92E-10	0.251	0.232
chr17	75672423	75672801	379	3	0.000000285	0.216	0.146
chr17	76220608	76222194	1587	8	4.66E-08	0.137	0.067	BIRC5
chr17	77133001	77134159	1159	4	3.46E-10	0.222	0.090	RBFOX3
chr17	78039096	78039528	433	4	8.14E-10	0.100	0.084	CCDC40
chr17	78475383	78475995	613	3	4.85E-08	0.172	0.133
chr17	79004850	79005548	699	5	0.000148128	0.105	0.060	BAIAP2-AS1
chr17	79251255	79251354	100	3	1.26E-13	0.205	0.190	SLC38A10
chr17	79339158	79339342	185	3	5.35E-06	0.057	0.051
chr17	79825681	79827169	1489	4	5.06E-07	0.114	0.064	ARHGDIA
chr17	80289701	80290217	517	4	0.004268877	0.086	0.053	SECTM1
chr18	10131790	10132097	308	3	4.88E-05	0.159	0.090
chr18	19751335	19752414	1080	5	4.26E-11	0.192	0.102	GATA6
chr18	19756877	19757022	146	3	3.31E-07	0.079	0.068	GATA6
chr18	19926966	19927125	160	2	0.000000153	0.129	0.117
chr18	21452730	21453131	402	7	3.47E-09	0.112	0.050	LAMA3
chr18	33484837	33485594	758	5	4.56E-07	0.135	0.061	MIR187
chr18	40857256	40857693	438	3	0.007244609	0.152	0.053	SYT4
chr18	55712976	55713183	208	2	0.000503234	0.106	0.058	NEDD4L
chr19	497828	498062	235	3	0.003221003	0.069	0.052	MADCAM1
chr19	551401	551536	136	2	4.42E-05	0.103	0.085
chr19	1007843	1011150	3308	14	2.34E-16	0.245	0.079	GRIN3B; TMEM259
chr19	1168354	1169138	785	5	1.32E-15	0.152	0.117	SBNO2
chr19	1734255	1734365	111	2	0.000177349	0.075	0.070
chr19	2650727	2650863	137	4	9.76E-15	0.112	0.093	GNG7
chr19	3964369	3964912	544	4	1.77E-07	0.106	0.091	DAPK3
chr19	5093370	5093659	290	4	0.000005457	0.117	0.060	KDM4B
chr19	5250376	5251120	745	5	7.69E-05	0.088	0.065	PTPRS
chr19	5506597	5507540	944	6	1.60E-15	0.191	0.100
chr19	5822369	5822630	262	3	0.000180939	0.092	0.059
chr19	10197856	10197996	141	2	0.000389074	0.065	0.054	C19orf66
chr19	11093459	11093622	164	2	0.000905254	0.129	0.058	SMARCA4
chr19	12880420	12880789	370	2	0.000219375	0.082	0.072	HOOK2
chr19	16198843	16199792	950	3	3.21E-07	0.122	0.092	TPM4
chr19	16466298	16466823	526	6	1.52E-16	0.178	0.115	EPS15L1
chr19	17437420	17440072	2653	9	3.53E-18	0.233	0.123	ANO8
chr19	29284511	29285119	609	3	0.003450977	0.136	0.053
chr19	31159573	31159736	164	2	7.73E-06	0.068	0.059
chr19	31640194	31640711	518	7	4.91E-19	0.150	0.104
chr19	35632493	35634556	2064	13	2.65E-13	0.142	0.061	LGI4; FXYD1; FXYD7
chr19	35992791	35992984	194	3	0.00051065	0.084	0.064	DMKN
chr19	40195028	40195142	115	2	0.000267464	0.158	0.096	LGALS14
chr19	41129636	41130041	406	5	0.000378668	0.122	0.075	LTBP4
chr19	45150513	45150725	213	3	7.18E-10	0.210	0.191	PVR
chr19	46056723	46057298	576	5	1.11E-07	0.117	0.076	OPA3
chr19	46282571	46283080	510	3	6.05E-06	0.066	0.054	DMPK
chr19	46544711	46544802	92	2	2.90E-06	0.164	0.125
chr19	47126783	47127365	583	4	1.13E-07	0.115	0.073	PTGIR
chr19	49699496	49700427	932	6	2.43E-07	0.115	0.052	TRPM4
chr19	50037018	50037880	863	6	1.39E-20	0.175	0.114	RCN3
chr19	51600935	51602462	1528	5	4.48E-09	0.114	0.063	CTU1
chr19	52222431	52223099	669	3	0.000243539	0.108	0.051	HAS1
chr19	56701088	56701254	167	2	0.003950701	0.108	0.051	ZSCAN5B
chr19	57337421	57337648	228	2	0.001303026	0.164	0.079	ZIM2; PEG3
chr2	47150	47889	740	7	5.81E-06	0.104	0.055
chr2	317618	317633	16	2	1.84E-07	0.132	0.108
chr2	489332	489360	29	2	6.33E-05	0.093	0.091
chr2	545599	545645	47	2	1.16E-05	0.085	0.080
chr2	691012	692026	1015	6	3.35E-07	0.098	0.065
chr2	778688	779099	412	3	0.017252227	0.127	0.059
chr2	863889	863946	58	3	3.32E-05	0.099	0.072	LINC01115
chr2	1287787	1287856	70	2	2.70E-06	0.146	0.116	SNTG2
chr2	1595498	1595933	436	4	3.47E-08	0.102	0.062
chr2	2547089	2547117	29	2	1.31E-06	0.108	0.093
chr2	2643372	2643480	109	2	3.53E-06	0.138	0.109
chr2	2964849	2965744	896	2	3.18E-07	0.166	0.157
chr2	3173204	3173292	89	4	3.64E-08	0.114	0.070
chr2	3286338	3286479	142	3	0.000227438	0.084	0.068	TSSC1
chr2	3452347	3453196	850	6	3.25E-12	0.140	0.109	TRAPPC12
chr2	3933739	3934010	272	2	2.50E-09	0.186	0.171
chr2	4600947	4601053	107	3	3.04E-10	0.125	0.115
chr2	8715754	8715811	58	2	1.92E-08	0.120	0.094
chr2	10302391	10302462	72	3	0.000394555	0.096	0.087	C2orf48
chr2	10586873	10587627	755	3	3.86E-05	0.063	0.053	SNORA80B; ODC1
chr2	16124662	16124940	279	3	1.15E-05	0.106	0.077
chr2	19555572	19556586	1015	3	0.000000565	0.078	0.059	OSR1
chr2	27370956	27373014	2059	11	4.92E-13	0.144	0.064	TCF23
chr2	30334305	30334318	14	2	3.78E-08	0.179	0.141
chr2	38742789	38742843	55	2	0.001011791	0.111	0.093
chr2	45397802	45398381	580	5	6.47E-07	0.122	0.066
chr2	46612724	46613544	821	3	1.35E-09	0.100	0.080	EPAS1
chr2	66803697	66805939	2243	10	2.82E-17	0.194	0.078
chr2	66809119	66810606	1488	8	7.17E-18	0.217	0.121
chr2	67939740	67939758	19	2	1.57E-09	0.153	0.138
chr2	69001115	69002378	1264	10	7.26E-27	0.186	0.105	ARHGAP25
chr2	71131629	71131748	120	2	0.002722716	0.061	0.053	VAX2
chr2	74210857	74211440	584	4	1.69E-05	0.089	0.059
chr2	74780172	74780617	446	6	1.65E-10	0.140	0.076	DOK1; LOXL3
chr2	98701516	98702260	745	2	9.93E-05	0.132	0.055
chr2	109605518	109606018	501	3	0.004472946	0.140	0.076	EDAR
chr2	119134044	119134313	270	2	0.002270123	0.112	0.060
chr2	119566109	119566332	224	3	1.46E-08	0.141	0.097
chr2	119589844	119593464	3621	12	4.78E-30	0.213	0.112
chr2	119602212	119617128	14917	65	2.21E-196	0.328	0.086	EN1
chr2	134023210	134024418	1209	5	3.13E-05	0.158	0.059	NCKAP5
chr2	149859227	149859732	506	3	6.50E-05	0.118	0.069	KIF5C
chr2	154336045	154336401	357	5	0.00019239	0.095	0.064
chr2	158183846	158184543	698	4	3.78E-07	0.175	0.055	ERMN
chr2	174917275	174917344	70	2	6.73E-07	0.165	0.125
chr2	176931003	176934369	3367	12	1.76E-21	0.139	0.057
chr2	176977773	176979788	2016	6	1.64E-13	0.166	0.098
chr2	176983519	176983949	431	4	0.000136996	0.193	0.089	HOXD10
chr2	176985174	176989586	4413	22	1.97E-20	0.309	0.081	HOXD9
chr2	176997277	176997707	431	2	0.000311839	0.145	0.107	HOXD8
chr2	177012117	177017797	5681	31	8.36E-114	0.265	0.189	HOXD4; MIR10B
chr2	177021702	177030228	8527	43	1.05E-121	0.346	0.166	HOXD3
chr2	177036436	177037631	1196	5	6.30E-22	0.242	0.192	HOXD3
chr2	177039295	177040938	1644	8	2.57E-18	0.194	0.113	HAGLR
chr2	200326721	200329850	3130	12	3.44E-30	0.242	0.095	SATB2
chr2	200330851	200335874	5024	21	2.81E-50	0.204	0.080	SATB2-AS1; SATB2
chr2	200468445	200468626	182	2	0.004665588	0.081	0.051
chr2	208631081	208633331	2251	8	2.41E-08	0.142	0.054	FZD5
chr2	208794914	208795859	946	5	0.002344176	0.102	0.052	PLEKHM3
chr2	220309434	220310232	799	5	2.54E-06	0.173	0.083	SPEG
chr2	223156106	223159305	3200	8	5.02E-15	0.160	0.080	PAX3
chr2	228324937	228324983	47	2	6.05E-05	0.197	0.182
chr2	232220549	232220566	18	2	0.00061394	0.159	0.121	ARMC9
chr2	236826311	236826485	175	3	3.02E-05	0.129	0.071	AGAP1
chr2	237379039	237379137	99	2	0.001486345	0.097	0.053	IQCA1
chr2	240568150	240568824	675	2	0.000210196	0.059	0.054
chr20	21681966	21683478	1513	5	2.55E-11	0.152	0.066
chr20	21687378	21690036	2659	6	4.75E-12	0.099	0.065	PAX1
chr20	33585188	33585849	662	2	0.019242545	0.138	0.067	MYH7B
chr20	61953801	61954258	458	4	6.38E-06	0.104	0.057	COL20A1
chr21	38067101	38070148	3048	10	5.41E-10	0.087	0.059
chr21	38080526	38082613	2088	7	0.000000047	0.136	0.067	SIM2
chr21	42219771	42219853	83	2	0.011928132	0.061	0.060
chr21	43098516	43098598	83	2	0.001220376	0.082	0.057
chr21	44821392	44821451	60	2	2.67E-05	0.119	0.111
chr21	47813025	47813491	467	5	0.000092856	0.061	0.052	PCNT
chr22	19709548	19711327	1780	11	5.87E-10	0.109	0.058	SEPT5-GP1BB
chr22	19746156	19747140	985	7	3.11E-30	0.260	0.130	TBX1
chr22	19749961	19755334	5374	12	2.07E-26	0.374	0.117	TBX1
chr22	19879176	19880135	960	5	7.39E-07	0.118	0.078	TXNRD2
chr22	37607676	37608037	362	2	8.29E-05	0.125	0.103	SSTR3
chr22	37975941	37976725	785	5	0.000000029	0.150	0.071	LGALS2
chr22	41613692	41613790	99	2	4.98E-05	0.100	0.068	L3MBTL2
chr22	43166139	43166347	209	3	4.21E-07	0.149	0.111
chr22	43820888	43821227	340	4	5.41E-06	0.068	0.057	MPPED1
chr22	49088813	49088904	92	3	4.80E-05	0.070	0.058	FAM19A5
chr22	49766935	49767416	482	2	1.90E-05	0.146	0.060
chr22	49975775	49976175	401	2	0.001044608	0.134	0.069
chr22	50097381	50098317	937	4	2.44E-14	0.117	0.087
chr22	50481514	50482045	532	2	0.001039382	0.095	0.064
chr22	50523761	50524124	364	5	0.000111547	0.086	0.058	MLC1
chr22	50720288	50721120	833	4	4.47E-06	0.154	0.098	PLXNB2
chr3	3151899	3152916	1018	5	0.000017006	0.228	0.058	IL5RA
chr3	15563072	15563149	78	2	1.02E-06	0.108	0.100	HACL1; COLQ
chr3	48466700	48466751	52	2	3.86E-06	0.140	0.115	PLXNB1
chr3	56809497	56810320	824	3	2.76E-05	0.072	0.053	ARHGEF3
chr3	71293694	71293767	74	2	1.83E-07	0.165	0.152	FOXP1
chr3	72149324	72149974	651	5	0.000722406	0.107	0.052
chr3	88050165	88050264	100	2	0.00067466	0.061	0.052
chr3	101406347	101406543	197	2	3.19E-06	0.143	0.116
chr3	124103021	124103696	676	5	9.35E-06	0.095	0.053	KALRN
chr3	132035647	132036382	736	3	2.74E-09	0.149	0.099	ACPP
chr3	147115506	147116807	1302	5	1.77E-08	0.115	0.051	ZIC4
chr3	149095573	149096029	457	3	5.40E-05	0.093	0.059
chr3	157812018	157813417	1400	7	1.13E-20	0.106	0.083
chr3	157815145	157816403	1259	6	6.18E-21	0.152	0.108	SHOX2
chr3	157817483	157817678	196	2	3.38E-06	0.147	0.139	SHOX2
chr3	157820591	157822072	1482	8	6.88E-19	0.146	0.104	SHOX2
chr3	159557552	159558031	480	4	1.83E-06	0.084	0.064	IQCJ-SCHIP1; SCHIP1
chr4	715865	716282	418	4	6.96E-07	0.116	0.090	PCGF3
chr4	802229	802348	120	2	6.48E-10	0.227	0.193	CPLX1
chr4	1007657	1008738	1082	5	8.97E-07	0.112	0.068	FGFRL1
chr4	1604456	1604798	343	4	0.00061578	0.135	0.067
chr4	1844807	1844878	72	2	0.000317581	0.102	0.082	LETM1
chr4	2625790	2627246	1457	9	7.84E-12	0.169	0.057	FAM193A
chr4	3244206	3244256	51	3	0.000179687	0.088	0.070	HTT
chr4	4866047	4870123	4077	21	2.91E-21	0.117	0.060
chr4	7052403	7052788	386	4	1.05E-11	0.158	0.143	TADA2B
chr4	7287492	7287737	246	3	1.80E-09	0.146	0.114	SORCS2
chr4	7774382	7774950	569	4	3.39E-09	0.109	0.081	AFAP1; AFAP1-AS1
chr4	8702279	8702475	197	3	0.000369963	0.096	0.068
chr4	13300487	13300500	14	2	1.63E-09	0.218	0.206
chr4	20985623	20986246	624	5	0.026939293	0.267	0.057	KCNIP4
chr4	21699209	21699988	780	8	1.17E-20	0.170	0.112	KCNIP4
chr4	27102907	27102927	21	2	2.62E-08	0.168	0.154
chr4	69818856	69819820	965	2	0.00049856	0.145	0.051
chr4	77723057	77723415	359	4	0.000168139	0.116	0.073
chr4	78077151	78077358	208	2	0.001073531	0.190	0.116
chr4	81118188	81119473	1286	8	9.54E-07	0.091	0.058	PRDM8
chr4	107423468	107423690	223	2	0.000102969	0.090	0.081
chr4	111535528	111537907	2380	9	4.18E-20	0.249	0.124
chr4	111539291	111543401	4111	16	9.65E-40	0.286	0.117	PITX2
chr4	111545062	111545119	58	2	0.000369952	0.067	0.056	PITX2
chr4	111547790	111548118	329	2	6.47E-09	0.193	0.155	PITX2
chr4	111549880	111555503	5624	23	1.62E-97	0.345	0.196	PITX2
chr4	111560494	111561114	621	3	6.09E-13	0.244	0.124	PITX2
chr4	111562513	111563111	599	3	9.47E-11	0.208	0.130	PITX2
chr4	112709384	112709411	28	2	1.40E-09	0.139	0.109
chr4	113970660	113971324	665	6	4.92E-20	0.114	0.083	ANK2
chr4	141218072	141218466	395	2	0.000222077	0.094	0.083	SCOC-AS1; SCOC
chr4	152095865	152098105	2241	5	3.39E-08	0.124	0.053	SH3D19
chr4	169798931	169799308	378	3	0.000513688	0.084	0.066	PALLD; CBR4
chr4	174912178	174912210	33	2	0.000347614	0.092	0.072
chr4	180978709	180978836	128	2	0.003080015	0.085	0.056
chr4	182568983	182569038	56	2	4.39E-05	0.083	0.059
chr4	183167912	183168158	247	3	4.04E-07	0.177	0.116	TENM3
chr4	183710344	183710473	130	3	0.000172721	0.123	0.053	TENM3
chr4	186425697	186425754	58	3	2.67E-05	0.086	0.067	PDLIM3
chr4	186658766	186659155	390	4	0.002419088	0.105	0.053	SORBS2
chr4	186732153	186734622	2470	7	3.73E-16	0.228	0.081	SORBS2
chr4	187491362	187491428	67	2	8.30E-05	0.107	0.082
chr5	859540	859700	161	3	1.15E-05	0.094	0.053
chr5	1099476	1100385	910	4	0.000000009	0.128	0.067	SLC12A7
chr5	1702158	1702805	648	5	2.43E-06	0.124	0.064
chr5	1949480	1950842	1363	7	2.29E-06	0.196	0.063
chr5	2111458	2112561	1104	8	3.81E-08	0.248	0.057
chr5	2169371	2170490	1120	7	2.53E-15	0.196	0.130
chr5	2279098	2279429	332	4	3.14E-12	0.307	0.167
chr5	2338565	2339100	536	4	0.000320881	0.098	0.057
chr5	2537210	2537906	697	8	1.30E-05	0.188	0.060
chr5	2686914	2687086	173	3	5.43E-08	0.119	0.070
chr5	2727645	2727907	263	4	3.72E-20	0.292	0.228
chr5	2738626	2741047	2422	8	1.89E-11	0.229	0.069
chr5	2743124	2743655	532	5	3.53E-17	0.272	0.190
chr5	2749302	2751041	1740	5	4.44E-09	0.166	0.067	IRX2
chr5	2752545	2755540	2996	14	1.34E-22	0.250	0.102	C5orf38
chr5	2757023	2758088	1066	7	0.000000001	0.288	0.077
chr5	2914593	2915236	644	4	6.45E-06	0.183	0.080
chr5	3059042	3059243	202	3	6.27E-08	0.073	0.067
chr5	3104873	3105012	140	2	0.001884637	0.109	0.070
chr5	3116683	3116792	110	2	5.53E-07	0.091	0.087
chr5	3188066	3188957	892	6	1.67E-11	0.209	0.108
chr5	3393872	3394498	627	5	4.11E-07	0.152	0.068
chr5	3589702	3592718	3017	15	4.26E-44	0.256	0.137
chr5	3593809	3594178	370	2	1.35E-05	0.200	0.121
chr5	3605783	3607134	1352	12	1.73E-18	0.152	0.071
chr5	3768144	3768181	38	2	3.74E-10	0.226	0.218
chr5	4230502	4230872	371	6	2.70E-22	0.224	0.121
chr5	5572550	5572628	79	2	9.52E-05	0.061	0.055
chr5	16508920	16509123	204	4	1.46E-07	0.158	0.088	FAM134B
chr5	37952447	37952644	198	3	6.15E-05	0.156	0.089
chr5	38134954	38135185	232	3	7.19E-12	0.180	0.145
chr5	38445220	38446192	973	7	2.77E-12	0.122	0.079	EGFLAM
chr5	41071405	41072796	1392	3	0.000000626	0.164	0.076	MROH2B
chr5	55775841	55776364	524	3	0.00228637	0.156	0.063
chr5	61028265	61028899	635	4	1.73E-13	0.246	0.154
chr5	72526137	72526964	828	6	4.13E-11	0.086	0.059
chr5	92923623	92924603	981	2	3.84E-08	0.166	0.160	NR2F1
chr5	92936507	92936528	22	2	6.14E-07	0.107	0.100
chr5	122428653	122431419	2767	13	7.23E-19	0.114	0.079	PRDM6
chr5	122433740	122435550	1811	11	1.49E-20	0.148	0.082	PRDM6
chr5	134362967	134367394	4428	22	4.36E-60	0.319	0.143	PITX1
chr5	134823888	134823969	82	2	0.000545035	0.080	0.052
chr5	153852554	153856213	3660	16	2.99E-18	0.101	0.061	HAND1
chr5	155753616	155754265	650	5	6.30E-09	0.118	0.056	SGCD
chr5	166802258	166802870	613	4	4.72E-07	0.117	0.063	TENM2
chr5	174158984	174160335	1352	7	3.04E-07	0.068	0.052
chr5	176270808	176270936	129	2	0.000432119	0.086	0.063	UNC5A
chr5	177764003	177764237	235	3	0.000706308	0.071	0.052	COL23A1
chr5	177823856	177824403	548	4	1.44E-06	0.112	0.078	COL23A1
chr5	177913434	177913468	35	2	7.39E-10	0.206	0.206	COL23A1
chr5	180028658	180028818	161	3	0.000001047	0.089	0.066	FLT4
chr5	180479622	180480982	1361	6	1.74E-13	0.127	0.071	BTNL9
chr6	474297	475375	1079	8	2.43E-15	0.156	0.076
chr6	1180377	1180445	69	2	2.81E-06	0.072	0.068
chr6	1309779	1311825	2047	6	0.000000011	0.142	0.052
chr6	1410167	1410497	331	5	0.000000573	0.118	0.061
chr6	1601369	1602137	769	5	1.93E-12	0.097	0.071
chr6	1766046	1766129	84	2	0.035333122	0.104	0.051	GMDS
chr6	1873340	1873540	201	2	0.000755576	0.087	0.080	GMDS
chr6	2891973	2892152	180	5	0.002594105	0.197	0.059	SERPINB9
chr6	5994235	5997375	3141	21	1.92E-18	0.217	0.057
chr6	6614719	6614798	80	2	0.002981577	0.130	0.098	LY86-AS1; LY86
chr6	7468673	7468973	301	4	9.23E-06	0.069	0.062
chr6	10099432	10099656	225	3	0.000055272	0.093	0.066
chr6	12717776	12718408	633	3	6.30E-07	0.173	0.130	PHACTR1
chr6	22294766	22294829	64	2	0.000000016	0.245	0.173	PRL
chr6	26160318	26160478	161	2	1.12E-06	0.109	0.074	HIST1H2BD
chr6	28583971	28584288	318	16	7.74E-20	0.148	0.064
chr6	28715027	28715664	638	4	2.34E-06	0.057	0.050
chr6	28725789	28725957	169	2	1.31E-07	0.231	0.172
chr6	31650735	31651291	557	19	2.08E-14	0.126	0.050
chr6	31913250	31914305	1056	11	2.31E-07	0.089	0.051
chr6	33362567	33363179	613	9	4.52E-23	0.135	0.112
chr6	33862289	33862743	455	4	1.18E-05	0.111	0.068	LINC01016
chr6	35453638	35454434	797	4	1.19E-05	0.109	0.072	TEAD3
chr6	37460940	37461350	411	5	1.43E-14	0.277	0.159	CCDC167
chr6	38145232	38145464	233	2	0.000403212	0.103	0.078	BTBD9
chr6	48035985	48036676	692	11	3.41E-32	0.169	0.117	PTCHD4
chr6	75794881	75794995	115	2	8.81E-05	0.084	0.070	COL12A1
chr6	85476210	85476921	712	3	7.99E-15	0.267	0.181
chr6	85478207	85478807	601	4	2.23E-16	0.194	0.151
chr6	85482570	85484863	2294	13	6.74E-22	0.247	0.087
chr6	85824168	85824216	49	3	0.004821374	0.110	0.073
chr6	90660913	90661373	461	5	5.62E-05	0.102	0.068	BACH2
chr6	99289733	99292286	2554	13	1.13E-15	0.115	0.055
chr6	100676889	100677145	257	5	0.000000004	0.134	0.065
chr6	100894513	100897445	2933	16	4.44E-43	0.182	0.105	SIM1
chr6	100901804	100904376	2573	13	2.14E-26	0.122	0.084	SIM1
chr6	100905458	100906895	1438	8	8.91E-20	0.181	0.095	SIM1
chr6	100916959	100917871	913	7	2.01E-14	0.141	0.077
chr6	134209935	134211217	1283	14	6.57E-43	0.175	0.095	TCF21
chr6	139563884	139564250	367	4	5.97E-11	0.131	0.073	TXLNB
chr6	143929300	143929511	212	3	7.48E-05	0.090	0.071	PHACTR2
chr6	156429014	156429169	156	2	8.37E-05	0.111	0.066
chr6	156717406	156718546	1141	6	3.24E-12	0.204	0.091
chr6	156828989	156829146	158	3	1.78E-06	0.141	0.095
chr6	164029303	164029556	254	3	1.18E-06	0.092	0.062
chr6	164056932	164057029	98	2	2.23E-07	0.111	0.081
chr6	164171960	164172519	560	3	0.0042267	0.091	0.059
chr6	164288623	164288814	192	2	0.000156213	0.080	0.057
chr6	164345272	164345307	36	2	7.60E-11	0.232	0.230
chr6	166260319	166261046	728	6	0.00000025	0.137	0.072
chr6	166921760	166921890	131	3	2.90E-05	0.076	0.059	RPS6KA2
chr6	167104601	167104926	326	4	0.000000389	0.085	0.055	RPS6KA2
chr6	168553478	168553516	39	2	9.00E-05	0.137	0.098
chr6	168597617	168597666	50	2	4.68E-08	0.110	0.096
chr6	168777717	168778312	596	4	1.85E-12	0.113	0.097
chr6	169852316	169852806	491	3	1.62E-16	0.222	0.207
chr6	170408630	170408669	40	2	0.001771461	0.083	0.052
chr7	810958	811786	829	5	0.000000003	0.144	0.083	DNAAF5
chr7	1135747	1136023	277	4	0.000142488	0.095	0.052	C7orf50
chr7	1335650	1337353	1704	10	1.20E-09	0.203	0.058
chr7	3096493	3096561	69	2	5.64E-10	0.221	0.214
chr7	3227277	3227332	56	2	0.004275071	0.081	0.052
chr7	3988772	3989097	326	3	2.33E-10	0.217	0.181	SDK1
chr7	4778839	4779342	504	6	1.57E-19	0.181	0.135	FOXK1
chr7	5911701	5911900	200	2	0.000017063	0.137	0.050
chr7	7557590	7557741	152	2	1.06E-07	0.131	0.119	COL28A1
chr7	18329602	18329916	315	2	1.28E-07	0.155	0.122	HDAC9
chr7	19182334	19185407	3074	16	2.69E-28	0.189	0.061	FERD3L
chr7	26897182	26897714	533	7	2.62E-08	0.099	0.066	SKAP2
chr7	27138173	27138850	678	4	7.64E-05	0.096	0.057	HOTAIRM1
chr7	27141388	27143806	2419	29	6.24E-42	0.095	0.063	HOXA2
chr7	27147084	27147590	507	3	8.31E-05	0.106	0.083	HOXA3
chr7	27153944	27156062	2119	14	1.21E-21	0.210	0.121	HOXA3
chr7	27157818	27157855	38	2	2.30E-05	0.129	0.120	HOXA3
chr7	27159883	27166103	6221	17	4.19E-31	0.225	0.110	HOXA3
chr7	27215464	27215610	147	3	3.72E-07	0.114	0.083	HOXA10-HOXA9; HOXA10
chr7	27222869	27226329	3461	41	3.57E-73	0.286	0.087	HOXA11-AS; HOXA11
chr7	27227340	27229163	1824	7	7.22E-30	0.295	0.183	HOXA11-AS
chr7	27230252	27233480	3229	14	1.89E-35	0.255	0.118
chr7	27260102	27260466	365	5	5.79E-14	0.130	0.093
chr7	29519388	29519651	264	5	1.69E-11	0.114	0.079	CHN2
chr7	34801131	34801759	629	2	0.031713803	0.125	0.058	NPSR1; NPSR1-AS1
chr7	39332739	39332836	98	2	5.30E-09	0.122	0.121	POU6F2
chr7	41982337	41982794	458	5	4.77E-09	0.221	0.091
chr7	55177182	55177623	442	2	9.53E-05	0.102	0.088	EGFR
chr7	55224743	55225183	441	7	1.84E-13	0.112	0.076	EGFR
chr7	66856314	66856380	67	2	7.73E-07	0.112	0.086
chr7	73389632	73389660	29	2	7.40E-06	0.090	0.085
chr7	76053013	76053224	212	2	0.000919388	0.099	0.092	ZP3
chr7	90895894	90896701	808	4	3.31E-11	0.147	0.093	FZD1
chr7	95454615	95455393	779	2	0.000104558	0.210	0.099	DYNC1I1
chr7	99332914	99333757	844	2	3.75E-05	0.145	0.063	ZSCAN25
chr7	100091181	100091786	606	5	4.09E-09	0.236	0.140	NYAP1
chr7	101499638	101500514	877	4	0.000000003	0.221	0.152	CUX1
chr7	101512529	101513100	572	3	0.01042381	0.212	0.099	CUX1
chr7	101556183	101556907	725	4	1.76E-09	0.127	0.077	CUX1
chr7	101566857	101566940	84	2	3.50E-09	0.221	0.197	CUX1
chr7	101596131	101596404	274	5	8.53E-07	0.108	0.054	CUX1
chr7	101754758	101755186	429	4	0.000000192	0.137	0.109	CUX1
chr7	106819954	106820841	888	2	2.78E-05	0.138	0.057	HBP1
chr7	107641770	107642539	770	5	6.42E-06	0.143	0.056	LAMB1
chr7	113722758	113723786	1029	7	3.18E-11	0.136	0.060
chr7	140227195	140227335	141	3	1.73E-05	0.128	0.089	DENND2A
chr7	142377275	142378117	843	2	7.42E-06	0.100	0.073
chr7	150021488	150021553	66	3	0.001550339	0.088	0.066	LRRC61
chr7	150035787	150036287	501	2	5.86E-05	0.093	0.067	RARRES2
chr7	150651937	150653195	1259	9	1.49E-17	0.156	0.062	KCNH2
chr7	150668669	150669058	390	2	0.002391004	0.187	0.101	KCNH2
chr7	150758892	150759280	389	2	0.000323702	0.083	0.060	SLC4A2
chr7	151546240	151546374	135	2	6.57E-05	0.139	0.109	PRKAG2
chr7	154473202	154474113	912	3	1.89E-08	0.225	0.126	DPP6
chr7	155834083	155834151	69	2	1.06E-08	0.153	0.149
chr7	156259194	156259219	26	3	3.55E-13	0.263	0.241
chr7	156786185	156786278	94	2	0.000665903	0.064	0.058
chr7	157257054	157258854	1801	7	2.29E-15	0.325	0.085
chr7	157593864	157594102	239	3	0.000519298	0.082	0.062	PTPRN2
chr7	157612081	157612661	581	3	0.000038697	0.122	0.069	PTPRN2
chr7	157692857	157692973	117	2	3.14E-06	0.101	0.094	PTPRN2
chr7	157782817	157782916	100	3	1.74E-10	0.198	0.127	PTPRN2
chr7	158819193	158820591	1399	6	3.34E-09	0.148	0.064	LINC00689
chr8	496327	496618	292	2	1.95E-05	0.079	0.073
chr8	1312682	1312875	194	2	0.000001585	0.172	0.117
chr8	1460216	1460718	503	5	0.000004167	0.134	0.062	DLGAP2
chr8	1707553	1708526	974	4	1.32E-07	0.138	0.101
chr8	1764329	1766281	1953	16	5.39E-20	0.124	0.051	MIR596
chr8	2885516	2885627	112	2	0.019576299	0.108	0.058	CSMD1
chr8	3141844	3141907	64	2	9.32E-07	0.178	0.123	CSMD1
chr8	3429382	3429480	99	3	0.000009341	0.089	0.062	CSMD1
chr8	17016860	17018331	1472	3	8.07E-06	0.103	0.084	ZDHHC2
chr8	18541446	18541529	84	2	4.61E-08	0.224	0.170	PSD3
chr8	22078982	22079882	901	7	2.76E-07	0.107	0.052	PHYHIP
chr8	25897201	25900020	2820	14	6.51E-13	0.104	0.059	PPP2R2A; EBF2
chr8	26721736	26723365	1630	7	2.05E-10	0.155	0.064	ADRA1A
chr8	33575794	33576374	581	2	2.96E-07	0.141	0.123
chr8	37657824	37658755	932	3	6.72E-06	0.128	0.083	ADGRA2
chr8	37755254	37755555	302	2	3.10E-05	0.119	0.096	RAB11FIP1
chr8	38411598	38411708	111	3	0.000486209	0.103	0.072
chr8	54504774	54505303	530	2	0.00016249	0.087	0.061
chr8	67038272	67039461	1190	4	7.40E-09	0.139	0.069	TRIM55
chr8	91952780	91953125	346	2	3.81E-05	0.126	0.123	NECAB1
chr8	102450860	102451058	199	3	3.15E-05	0.103	0.051
chr8	116679763	116680825	1063	7	3.16E-14	0.191	0.090	TRPS1
chr8	119086580	119086762	183	3	0.00014055	0.087	0.065	EXT1
chr8	139613712	139613769	58	3	1.94E-11	0.252	0.185	COL22A1
chr8	140937350	140937410	61	2	1.43E-06	0.153	0.139	TRAPPC9
chr8	141220177	141220490	314	3	1.65E-14	0.247	0.178	TRAPPC9
chr8	141619425	141619483	59	2	0.000616492	0.113	0.079	AGO2
chr8	143206414	143207542	1129	4	5.09E-09	0.097	0.056
chr8	143262091	143262572	482	5	5.14E-09	0.162	0.104
chr8	143961141	143961391	251	4	8.81E-08	0.117	0.087	CYP11B1
chr9	969473	973198	3726	14	1.82E-64	0.357	0.192
chr9	974533	976638	2106	7	3.47E-17	0.331	0.138
chr9	1042202	1043825	1624	6	2.77E-11	0.146	0.066
chr9	1045050	1046103	1054	4	8.98E-07	0.150	0.063
chr9	13323113	13323130	18	2	7.69E-08	0.066	0.060
chr9	36879449	36880055	607	2	0.030426435	0.151	0.075	PAX5
chr9	126126377	126127116	740	2	0.000357629	0.071	0.061	CRB2
chr9	126130901	126131309	409	2	1.93E-05	0.079	0.073	CRB2
chr9	132402607	132403257	651	3	8.54E-06	0.157	0.083	ASB6
chr9	133308058	133309447	1390	5	1.14E-12	0.265	0.150
chr9	134698926	134699710	785	4	0.000266147	0.196	0.067
chr9	137392877	137393288	412	4	0.000156339	0.169	0.075
chr9	139261981	139262133	153	2	0.001163501	0.086	0.066	CARD9
chrX	7136807	7137913	1107	5	1.85E-08	0.174	0.067	STS
chrX	105937121	105937158	38	2	0.000112554	0.070	0.053	RNF128
