# Supplementary material for: Genome-wide DNA methylation analysis reveals loci that distinguish different types of adipose tissue in obese individuals
Source: Clin Epigenetics. 2017 May 3;9:48. doi: 10.1186/s13148-017-0344-4 (PMC5415776; doi:10.1186/s13148-017-0344-4)
Supplement: Supplementary file 4 — Annotated data for the 1129 significant DMRs between omental and abdominal subcutaneous adipose after weight loss. Chromosomal location including DMR start and finish, number of CpG sites, gene symbol and level of differential methylation are included. (CSV 63 kb) [file 13148_2017_344_MOESM4_ESM.csv]

Chromosome	DMR_start	DMR_end	DMR_size_bp	Number_CpGs	Stouffer_pvalue	Max_Dbeta	Mean_Dbeta	Gene
chr1	879375	879958	584	4	6.21E-17	0.280	0.159	SAMD11; NOC2L
chr1	1549615	1550031	417	5	2.50E-07	0.080	0.055
chr1	1897585	1897785	201	3	4.09E-06	0.070	0.057	CFAP74
chr1	2205770	2205902	133	3	0.00029985	0.098	0.058	SKI
chr1	2266138	2267226	1089	6	8.59E-10	0.156	0.081	MORN1
chr1	2782967	2783100	134	2	2.00E-11	0.318	0.259
chr1	2834040	2834108	69	2	2.35E-06	0.066	0.052
chr1	2996020	2997742	1723	6	2.43E-09	0.307	0.086	PRDM16
chr1	3003239	3003609	371	2	1.54E-08	0.193	0.148	PRDM16
chr1	3028230	3029051	822	9	2.78E-25	0.224	0.150	PRDM16
chr1	3062497	3062633	137	2	8.35E-08	0.191	0.134	PRDM16
chr1	3086487	3086509	23	2	8.40E-09	0.227	0.155	PRDM16
chr1	3106929	3107290	362	2	2.07E-07	0.107	0.058	PRDM16
chr1	3265739	3266440	702	3	1.32E-06	0.159	0.097	PRDM16
chr1	3280682	3281321	640	3	0.00000006	0.106	0.068	PRDM16
chr1	3308286	3308568	283	3	1.02E-12	0.165	0.129	PRDM16
chr1	3314443	3315497	1055	5	6.13E-15	0.300	0.150	PRDM16
chr1	3319264	3321869	2606	10	1.92E-17	0.104	0.059	PRDM16
chr1	3473186	3474376	1191	6	2.26E-18	0.174	0.074	MEGF6
chr1	3680345	3680420	76	2	9.89E-06	0.110	0.069	CCDC27
chr1	4000125	4000600	476	3	1.63E-12	0.201	0.140
chr1	4087214	4087676	463	3	4.93E-10	0.102	0.085
chr1	4192931	4194412	1482	6	6.18E-07	0.168	0.071
chr1	5356471	5356578	108	2	1.24E-07	0.145	0.140
chr1	7692321	7692367	47	3	6.59E-15	0.448	0.259	CAMTA1
chr1	9504049	9504429	381	2	3.38E-08	0.129	0.128
chr1	9789165	9789174	10	2	0.006301595	0.079	0.053	CLSTN1; PIK3CD
chr1	11211274	11211495	222	2	0.000013906	0.105	0.078	MTOR
chr1	11249037	11249761	725	5	8.79E-05	0.107	0.062	ANGPTL7; MTOR
chr1	15126781	15127907	1127	5	8.54E-07	0.191	0.088	KAZN
chr1	15255438	15256481	1044	5	1.71E-12	0.115	0.075	KAZN
chr1	17846708	17846815	108	5	3.40E-11	0.086	0.064
chr1	18406786	18406812	27	2	2.73E-07	0.143	0.128
chr1	22611618	22612776	1159	5	1.22E-17	0.277	0.197
chr1	26346812	26348484	1673	6	8.51E-13	0.145	0.062	EXTL1
chr1	27336989	27337923	935	3	1.90E-06	0.129	0.089	FAM46B
chr1	27668058	27668610	553	7	1.55E-10	0.108	0.068	SYTL1
chr1	27683139	27683912	774	6	4.70E-18	0.155	0.099	MAP3K6
chr1	27894955	27895943	989	4	8.14E-17	0.138	0.058	AHDC1
chr1	31158026	31158299	274	5	5.01E-13	0.148	0.095
chr1	31478730	31478765	36	2	0.000000503	0.102	0.078	PUM1
chr1	33169666	33169850	185	2	1.53E-07	0.126	0.118
chr1	33231070	33231306	237	6	2.81E-07	0.089	0.051	KIAA1522
chr1	36042433	36043633	1201	8	3.55E-26	0.200	0.077	TFAP2E; PSMB2
chr1	38101266	38101652	387	2	9.76E-05	0.095	0.070
chr1	39249315	39249664	350	5	7.20E-12	0.141	0.088
chr1	39281613	39282666	1054	5	4.20E-20	0.154	0.075
chr1	41950237	41952221	1985	8	3.00E-17	0.182	0.059	EDN2
chr1	43770523	43770899	377	5	0.000000023	0.201	0.082	TIE1
chr1	44016023	44016049	27	2	5.78E-11	0.211	0.204	PTPRF
chr1	44087716	44087800	85	3	1.63E-08	0.105	0.071	PTPRF
chr1	44703923	44704073	151	2	0.000000035	0.186	0.142	ERI3
chr1	45103896	45103967	72	3	1.34E-10	0.185	0.126	RNF220
chr1	47904171	47906276	2106	6	3.94E-09	0.203	0.071	FOXD2
chr1	47909595	47912079	2485	14	2.23E-24	0.168	0.052
chr1	48449120	48450218	1099	6	3.65E-13	0.144	0.090	TRABD2B
chr1	53600741	53600821	81	2	3.66E-07	0.110	0.088	SLC1A7
chr1	54195800	54195830	31	2	0.00001468	0.063	0.060	GLIS1
chr1	54869007	54869371	365	2	0.000078276	0.062	0.057	SSBP3
chr1	58332862	58333307	446	2	5.07E-07	0.114	0.105	DAB1
chr1	60539135	60539932	798	9	2.56E-10	0.162	0.062	C1orf87
chr1	66458116	66458803	688	3	1.27E-08	0.144	0.061	PDE4B
chr1	77230619	77230837	219	3	6.79E-06	0.127	0.071
chr1	84326185	84327319	1135	9	3.67E-25	0.143	0.079	MIR548AP
chr1	85313079	85313514	436	2	4.45E-06	0.083	0.067	LPAR3
chr1	95201226	95201495	270	2	2.01E-05	0.096	0.076
chr1	102312608	102312671	64	3	4.81E-07	0.105	0.090	OLFM3
chr1	107680714	107682302	1589	5	4.45E-05	0.159	0.063
chr1	115826274	115826414	141	2	2.35E-08	0.162	0.134
chr1	116925613	116925753	141	2	5.19E-10	0.247	0.235	ATP1A1
chr1	118727658	118728991	1334	10	6.73E-15	0.131	0.053	SPAG17
chr1	119521928	119522855	928	4	1.42E-21	0.320	0.217	TBX15
chr1	119534644	119536064	1421	7	2.40E-43	0.343	0.268
chr1	119541833	119544772	2940	18	1.58E-42	0.385	0.144
chr1	119548527	119551851	3325	16	6.45E-70	0.390	0.183
chr1	145413193	145413337	145	2	1.70E-09	0.151	0.121	NBPF10; NBPF20; HFE2
chr1	150953680	150954826	1147	5	3.00E-15	0.175	0.115	ANXA9
chr1	151509723	151509825	103	2	1.52E-05	0.147	0.133	CGN
chr1	151805241	151805661	421	3	0.000434241	0.143	0.060
chr1	154986238	154986512	275	2	0.00002808	0.088	0.058	ZBTB7B
chr1	160783054	160783181	128	2	0.014022269	0.129	0.070	LY9
chr1	160854954	160855148	195	3	0.002044962	0.086	0.056	ITLN1
chr1	161007634	161009463	1830	12	7.40E-09	0.124	0.058	TSTD1; F11R; USF1
chr1	162602217	162602559	343	4	4.08E-06	0.074	0.063	DDR2
chr1	165321224	165327005	5782	26	3.46E-45	0.309	0.098	LMX1A
chr1	167682648	167683013	366	5	0.000465708	0.078	0.057
chr1	172628020	172628514	495	4	4.43E-06	0.134	0.060	FASLG
chr1	173176362	173176523	162	3	0.000263511	0.078	0.057	TNFSF4
chr1	175568216	175568710	495	4	6.40E-05	0.095	0.054	TNR
chr1	203155737	203156764	1028	7	7.74E-08	0.080	0.051	CHI3L1
chr1	205648187	205649091	905	3	6.88E-06	0.152	0.067	ELK4; SLC45A3
chr1	211501629	211502171	543	2	0.00021592	0.078	0.062	TRAF5
chr1	214151615	214154085	2471	11	1.28E-21	0.199	0.063
chr1	214156644	214157565	922	6	0.000181635	0.217	0.065
chr1	219834537	219834581	45	2	0.000000066	0.111	0.094
chr1	221054273	221055964	1692	8	4.90E-06	0.146	0.065	HLX
chr1	226288408	226288430	23	2	0.000375523	0.082	0.076
chr1	227924055	227924115	61	2	5.03E-06	0.084	0.072	SNAP47
chr1	231005387	231005552	166	2	2.64E-07	0.135	0.101
chr1	234871410	234871477	68	3	4.63E-08	0.073	0.066
chr1	236680224	236680761	538	2	3.51E-07	0.218	0.152
chr1	240783328	240783389	62	3	3.51E-11	0.216	0.169
chr1	244262921	244263106	186	2	9.57E-06	0.099	0.089
chr10	639935	640770	836	5	2.68E-08	0.112	0.056	DIP2C
chr10	1166782	1167786	1005	7	7.52E-11	0.290	0.080	WDR37
chr10	1256339	1256651	313	5	2.92E-16	0.350	0.178	ADARB2
chr10	1446913	1447183	271	2	0.024532987	0.122	0.059	ADARB2
chr10	1517083	1517340	258	5	1.67E-15	0.111	0.085	ADARB2
chr10	1531034	1531529	496	5	1.58E-22	0.267	0.179	ADARB2
chr10	1551251	1551326	76	3	2.19E-15	0.392	0.320	ADARB2
chr10	1558762	1559249	488	6	4.11E-21	0.210	0.136	ADARB2
chr10	1577265	1577404	140	2	0.019292151	0.140	0.074	ADARB2; ADARB2-AS1
chr10	1686427	1686470	44	2	0.002692068	0.159	0.087	ADARB2
chr10	1939618	1939683	66	3	1.76E-10	0.249	0.228
chr10	2370970	2371438	469	7	3.62E-16	0.159	0.085
chr10	2776004	2777128	1125	6	3.00E-11	0.525	0.228
chr10	2815004	2815547	544	6	4.59E-25	0.408	0.305
chr10	3536362	3537285	924	4	6.35E-11	0.192	0.107
chr10	3678924	3679085	162	3	0.00017896	0.132	0.102
chr10	6297748	6297911	164	3	7.91E-05	0.100	0.056
chr10	7486948	7486967	20	2	1.41E-13	0.229	0.199
chr10	13534652	13534679	28	2	0.000042029	0.060	0.050	BEND7
chr10	14372431	14372913	483	4	8.39E-13	0.218	0.127	FRMD4A
chr10	14861832	14862453	622	2	1.58E-08	0.110	0.106	CDNF
chr10	22893655	22894054	400	2	0.020670293	0.092	0.052	PIP4K2A
chr10	29228804	29228916	113	3	8.58E-06	0.090	0.070
chr10	29811530	29811659	130	3	1.40E-14	0.174	0.136	SVIL
chr10	43857301	43857641	341	2	0.0001447	0.186	0.106
chr10	56560945	56561543	599	6	0.000000016	0.110	0.056	PCDH15
chr10	60473872	60474252	381	3	0.043619513	0.160	0.063	BICC1
chr10	70979777	70980112	336	5	0.000106084	0.126	0.062	HKDC1
chr10	71142347	71142526	180	3	0.001251907	0.085	0.053	HK1
chr10	73534286	73534338	53	2	0.000248984	0.076	0.058	CDH23
chr10	75410777	75411571	795	4	7.39E-07	0.127	0.066	SYNPO2L
chr10	77158502	77159055	554	2	0.000015934	0.058	0.057	ZNF503
chr10	77163983	77165750	1768	10	1.66E-10	0.117	0.085	ZNF503-AS2
chr10	79628941	79629102	162	2	0.000225384	0.137	0.094	DLG5
chr10	79637979	79638108	130	2	0.000018015	0.099	0.078	DLG5
chr10	80008481	80008637	157	2	0.000215359	0.110	0.078	LINC00856
chr10	81708991	81709191	201	2	0.000131544	0.093	0.069
chr10	85956013	85956635	623	2	0.000059633	0.090	0.072	CDHR1
chr10	90712478	90713603	1126	8	7.47E-18	0.120	0.072	STAMBPL1; ACTA2
chr10	94825257	94826319	1063	8	1.08E-16	0.140	0.072	CYP26C1
chr10	103333981	103334202	222	2	9.36E-06	0.150	0.078
chr10	104195371	104196541	1171	7	5.59E-11	0.111	0.060	MIR146B
chr10	106340169	106340228	60	2	0.000067661	0.111	0.097
chr10	119292062	119297716	5655	30	1.81E-69	0.307	0.109	EMX2OS
chr10	119307692	119307931	240	3	2.91E-16	0.340	0.274	EMX2
chr10	119310053	119312077	2025	9	1.58E-34	0.342	0.235
chr10	119494317	119494959	643	4	5.27E-15	0.239	0.119
chr10	119590450	119590608	159	3	3.77E-10	0.120	0.084
chr10	123778187	123779362	1176	4	7.08E-17	0.347	0.164	TACC2
chr10	125117367	125117429	63	3	1.13E-07	0.119	0.072
chr10	127059333	127059374	42	3	0.000276731	0.162	0.087
chr10	127220270	127220354	85	2	0.002621207	0.127	0.080
chr10	128209602	128211324	1723	6	1.77E-05	0.287	0.056	C10orf90
chr10	129191314	129191358	45	2	0.000212163	0.068	0.055	DOCK1
chr10	129828720	129828798	79	3	1.73E-07	0.082	0.059	PTPRE
chr10	130063978	130064296	319	3	5.38E-08	0.115	0.092
chr10	130268585	130269030	446	4	7.91E-05	0.261	0.088
chr10	130854343	130855264	922	5	0.000002117	0.197	0.056
chr10	131193104	131193272	169	3	0.000127714	0.058	0.050
chr10	131194447	131194523	77	2	0.000184579	0.096	0.075
chr10	131217836	131218009	174	3	4.54E-15	0.280	0.255
chr10	131380455	131380610	156	2	1.80E-09	0.112	0.110	MGMT
chr10	131584276	131584334	59	2	1.07E-09	0.077	0.072
chr10	131697080	131697980	901	6	5.15E-08	0.128	0.068	EBF3
chr10	131764852	131768755	3904	15	2.81E-20	0.135	0.064
chr10	132291864	132291912	49	2	3.78E-05	0.064	0.051
chr10	133448537	133450089	1553	6	3.59E-17	0.165	0.100
chr10	134106565	134107111	547	4	2.68E-17	0.218	0.138	STK32C
chr10	134441085	134442032	948	3	1.41E-06	0.109	0.062	INPP5A
chr10	134974877	134976041	1165	4	3.16E-08	0.195	0.102	KNDC1
chr10	135037359	135038446	1088	3	2.48E-12	0.157	0.065	KNDC1
chr11	334298	334833	536	3	0.002439616	0.142	0.071
chr11	357882	358595	714	4	0.000402324	0.129	0.061
chr11	459104	460914	1811	6	3.05E-14	0.278	0.116	PTDSS2
chr11	487083	488555	1473	8	1.17E-08	0.266	0.062	PTDSS2
chr11	606568	607465	898	3	5.85E-07	0.197	0.115	PHRF1
chr11	849088	851048	1961	7	4.20E-10	0.130	0.065	TSPAN4
chr11	1220954	1221812	859	6	1.71E-06	0.113	0.055	MUC5B
chr11	1252192	1252312	121	3	1.61E-05	0.064	0.055	MUC5B
chr11	1945564	1945918	355	4	3.06E-09	0.196	0.073	TNNT3
chr11	1985762	1986191	430	2	0.007463204	0.108	0.053
chr11	1988758	1991875	3118	15	5.37E-20	0.147	0.054
chr11	2176433	2177498	1066	6	1.53E-20	0.192	0.096	INS-IGF2
chr11	2571399	2571525	127	3	2.22E-09	0.089	0.075	KCNQ1
chr11	2612781	2612876	96	3	5.81E-05	0.126	0.068	KCNQ1
chr11	5290746	5291298	553	3	6.37E-05	0.153	0.083	HBE1; HBG2
chr11	6589761	6590092	332	2	1.71E-08	0.120	0.120	DNHD1
chr11	8337383	8337468	86	2	3.02E-06	0.106	0.102
chr11	8378791	8378827	37	2	0.000000016	0.169	0.161
chr11	12884884	12885131	248	2	3.54E-09	0.200	0.142	TEAD1
chr11	15959602	15960510	909	6	1.49E-13	0.264	0.125
chr11	26743403	26744484	1082	5	2.65E-06	0.135	0.050	SLC5A12
chr11	27061899	27062416	518	2	0.00061017	0.081	0.069
chr11	34517541	34517751	211	3	6.87E-08	0.073	0.055	ELF5
chr11	43290958	43291210	253	3	4.22E-10	0.130	0.126
chr11	44335005	44335060	56	2	6.79E-05	0.080	0.061
chr11	48019123	48019467	345	2	0.000081852	0.075	0.061	PTPRJ
chr11	59950068	59950525	458	2	1.11E-06	0.099	0.091	MS4A6A
chr11	60690972	60691287	316	2	6.58E-05	0.103	0.098
chr11	61522002	61523045	1044	9	2.45E-22	0.178	0.115	DKFZP434K028; MYRF
chr11	61525216	61525922	707	6	2.68E-11	0.126	0.064	MYRF
chr11	61536955	61537000	46	2	0.001804124	0.201	0.109	MYRF
chr11	62621178	62622622	1445	8	7.99E-15	0.105	0.074	SNHG1; SNORD29; SNORD30; SNORD28; SNORD27
chr11	63304337	63304614	278	2	0.000415982	0.157	0.082	RARRES3
chr11	63528181	63532696	4516	11	8.03E-20	0.194	0.052	C11orf95
chr11	63676370	63679637	3268	9	8.56E-18	0.236	0.053	MARK2; RCOR2
chr11	64127791	64127816	26	2	0.000217647	0.069	0.068	RPS6KA4
chr11	64522197	64522266	70	3	1.42E-06	0.124	0.063	PYGM
chr11	64610635	64611087	453	2	7.84E-06	0.089	0.078	CDC42BPG
chr11	64635728	64635846	119	3	3.96E-12	0.206	0.156	EHD1
chr11	65313608	65314556	949	5	0.000159598	0.119	0.061	LTBP3
chr11	65352168	65353416	1249	6	9.48E-10	0.151	0.073	EHBP1L1
chr11	65414099	65415260	1162	5	0.000000038	0.167	0.071	SIPA1
chr11	67325980	67326225	246	5	1.53E-16	0.092	0.084
chr11	67981677	67982703	1027	5	7.84E-07	0.104	0.054
chr11	68023919	68024285	367	2	2.51E-09	0.170	0.117
chr11	68611016	68611806	791	6	0.000361527	0.117	0.050
chr11	68781357	68782211	855	5	1.54E-05	0.130	0.062
chr11	69587394	69587568	175	3	7.54E-06	0.201	0.110
chr11	71050395	71050535	141	2	0.000000926	0.106	0.091
chr11	83393344	83394074	731	2	2.53E-05	0.097	0.085	DLG2
chr11	84028382	84028582	201	3	4.04E-05	0.090	0.072	DLG2
chr11	89954258	89954679	422	2	1.68E-05	0.147	0.088	CHORDC1
chr11	102496159	102496501	343	2	0.004189394	0.147	0.079
chr11	102678620	102678779	160	3	0.000139681	0.103	0.052	WTAPP1
chr11	102745854	102745934	81	2	0.000185301	0.193	0.080
chr11	107578640	107578793	154	3	0.000001094	0.077	0.069	SLN
chr11	109295290	109295767	478	2	0.000597152	0.101	0.061	C11orf87
chr11	115088649	115088907	259	3	1.51E-05	0.126	0.064	CADM1
chr11	118213272	118213414	143	3	1.35E-09	0.083	0.073	CD3D
chr11	118214762	118215112	351	4	4.66E-05	0.109	0.056	CD3G
chr11	123122152	123122685	534	2	0.009011761	0.098	0.050
chr11	124387060	124387454	395	4	1.51E-09	0.225	0.063
chr11	128646953	128647107	155	3	2.27E-17	0.173	0.156	FLI1
chr11	132582488	132582808	321	4	7.98E-19	0.466	0.344	OPCML
chr11	132912205	132912309	105	2	1.13E-08	0.156	0.151	OPCML
chr11	133852938	133853531	594	3	0.00090276	0.136	0.078
chr12	2045722	2045730	9	2	0.009741396	0.113	0.062	LINC00940
chr12	3371110	3371908	799	4	3.58E-07	0.151	0.095	TSPAN9
chr12	3563020	3563899	880	4	6.18E-08	0.216	0.059	PRMT8
chr12	4714179	4714327	149	2	0.000347125	0.072	0.055	DYRK4
chr12	6162821	6163024	204	2	4.83E-09	0.126	0.103	VWF
chr12	6657167	6659524	2358	12	7.46E-22	0.156	0.076	IFFO1
chr12	7055153	7056008	856	8	5.00E-17	0.154	0.072	C12orf57; PTPN6
chr12	7280912	7281783	872	6	3.77E-14	0.132	0.055	RBP5
chr12	14996143	14996587	445	8	1.30E-19	0.150	0.092	ART4
chr12	16135031	16135308	278	2	2.89E-06	0.099	0.088	DERA
chr12	31476479	31476565	87	2	2.06E-06	0.109	0.104	FAM60A
chr12	52214320	52216298	1979	10	1.30E-15	0.192	0.063	FIGNL2
chr12	52564910	52565270	361	2	2.10E-05	0.211	0.100	KRT80
chr12	54357408	54357771	364	5	6.76E-07	0.078	0.053	HOTAIR
chr12	54359712	54360836	1125	8	3.74E-08	0.157	0.063	HOTAIR
chr12	54362496	54363943	1448	4	1.63E-10	0.154	0.088	HOTAIR
chr12	54376019	54377550	1532	6	2.98E-27	0.347	0.258
chr12	54384666	54385625	960	7	1.78E-12	0.281	0.136	MIR196A2
chr12	54446019	54448265	2247	22	1.52E-86	0.531	0.148	HOXC4
chr12	54449761	54450826	1066	4	1.17E-06	0.120	0.065	HOXC4
chr12	54609870	54610419	550	3	0.000000065	0.165	0.089
chr12	54784180	54785309	1130	8	4.07E-11	0.140	0.053	ZNF385A
chr12	80749651	80749665	15	2	0.002817918	0.120	0.055	OTOGL
chr12	85671811	85674694	2884	19	1.10E-25	0.309	0.071	ALX1
chr12	90049560	90049657	98	2	5.83E-08	0.066	0.062	ATP2B1
chr12	95010017	95010113	97	4	0.000000001	0.093	0.088	TMCC3
chr12	99548329	99548950	622	5	1.70E-26	0.281	0.199	ANKS1B
chr12	102872937	102873312	376	2	0.002194864	0.077	0.075	IGF1
chr12	103980767	103981113	347	4	8.49E-12	0.201	0.117	STAB2
chr12	104565784	104565846	63	3	1.56E-11	0.098	0.061
chr12	108634147	108634275	129	3	4.21E-11	0.171	0.118	WSCD2
chr12	109534107	109534470	364	3	1.90E-11	0.156	0.057
chr12	114273539	114273678	140	2	4.67E-07	0.171	0.111	RBM19
chr12	114832429	114834713	2285	6	2.82E-20	0.431	0.299	TBX5
chr12	114840854	114842031	1178	11	1.02E-06	0.186	0.076	TBX5
chr12	114845180	114847578	2399	14	3.45E-12	0.139	0.050	TBX5-AS1; TBX5
chr12	114851495	114852856	1362	7	8.01E-33	0.452	0.334
chr12	114877063	114879847	2785	15	2.09E-64	0.390	0.262
chr12	114881676	114883396	1721	9	1.80E-40	0.244	0.189
chr12	114885161	114887847	2687	11	9.66E-35	0.355	0.203
chr12	115123251	115125619	2369	12	7.01E-24	0.119	0.074
chr12	115129446	115136308	6863	65	3.06E-88	0.211	0.050
chr12	116008178	116008258	81	2	1.29E-09	0.174	0.159
chr12	116036878	116037223	346	3	2.15E-10	0.073	0.068
chr12	116043958	116044032	75	3	6.56E-06	0.065	0.061
chr12	116756285	116756890	606	4	0.00038737	0.201	0.079
chr12	121104839	121104909	71	2	1.25E-09	0.166	0.122	CABP1
chr12	121678474	121678720	247	2	1.69E-10	0.226	0.183	CAMKK2
chr12	121958763	121958832	70	3	1.24E-16	0.296	0.210	KDM2B
chr12	121971790	121972602	813	3	1.71E-05	0.057	0.050	KDM2B
chr12	122296680	122297313	634	3	0.000668098	0.100	0.055	HPD
chr12	122497302	122498111	810	3	3.08E-05	0.238	0.092	BCL7A
chr12	123214554	123215553	1000	12	1.46E-17	0.129	0.069	HCAR1
chr12	124702221	124702334	114	2	0.000175873	0.071	0.057	ZNF664-FAM101A
chr12	125016675	125017134	460	2	0.001071553	0.158	0.081	NCOR2
chr12	125223502	125223679	178	4	2.08E-09	0.102	0.072
chr12	127547987	127547994	8	2	1.26E-10	0.315	0.283
chr12	129127968	129128018	51	3	1.27E-05	0.083	0.069	TMEM132C
chr12	130707332	130707407	76	3	7.70E-14	0.149	0.137
chr12	131864894	131865300	407	3	0.00036913	0.129	0.065
chr12	132845336	132846284	949	6	5.97E-08	0.181	0.085	GALNT9
chr12	132942415	132944590	2176	5	4.87E-08	0.181	0.053
chr12	133000028	133000830	803	8	7.04E-15	0.192	0.070
chr12	133035885	133036016	132	3	5.37E-20	0.213	0.200
chr13	22298502	22299319	818	8	3.67E-14	0.342	0.159
chr13	24844846	24846221	1376	8	2.57E-25	0.102	0.087	SPATA13
chr13	31306018	31306303	286	3	5.53E-13	0.235	0.213	ALOX5AP
chr13	34184932	34185311	380	5	8.69E-11	0.109	0.069	STARD13
chr13	36044768	36045352	585	7	3.83E-11	0.122	0.065	NBEA
chr13	36052605	36053118	514	4	7.31E-07	0.122	0.064	MIR548F5; NBEA
chr13	36728869	36729247	379	6	3.01E-19	0.167	0.110
chr13	43136804	43136933	130	3	0.000396248	0.113	0.050	TNFSF11
chr13	107069935	107070047	113	2	8.40E-07	0.106	0.101
chr13	110396942	110398293	1352	6	1.79E-06	0.181	0.055
chr13	112225387	112225526	140	3	4.72E-13	0.112	0.092
chr13	112609986	112611028	1043	10	1.28E-06	0.258	0.079
chr13	112626684	112628792	2109	5	8.95E-10	0.333	0.142
chr13	112788517	112788669	153	3	0.022868144	0.132	0.051
chr13	113097140	113097975	836	5	0.000055395	0.211	0.055
chr13	113819073	113819409	337	5	0.000870745	0.128	0.053	PROZ
chr14	22984401	22985112	712	2	0.006065375	0.109	0.061
chr14	22989081	22989580	500	2	3.69E-06	0.134	0.097
chr14	23447078	23447792	715	3	7.57E-05	0.156	0.070	AJUBA
chr14	23823028	23823420	393	2	9.17E-05	0.225	0.102
chr14	24641706	24642317	612	4	2.50E-05	0.110	0.072	REC8
chr14	24728481	24728974	494	2	3.77E-08	0.164	0.126	TGM1
chr14	24732234	24733757	1524	6	1.82E-15	0.166	0.112	TGM1
chr14	24741663	24741821	159	3	1.07E-08	0.128	0.116
chr14	37124434	37131329	6896	27	5.35E-43	0.284	0.075	PAX9
chr14	37135384	37136283	900	7	3.08E-35	0.245	0.175	PAX9
chr14	51955524	51956044	521	4	0.003766618	0.117	0.065	FRMD6-AS2; FRMD6
chr14	54815802	54816172	371	2	2.56E-07	0.117	0.097
chr14	61108227	61109545	1319	6	5.52E-17	0.195	0.139
chr14	62035431	62035585	155	3	1.28E-10	0.179	0.161
chr14	65172436	65173434	999	3	7.32E-11	0.117	0.093	PLEKHG3
chr14	69095057	69095171	115	2	0.001579786	0.061	0.055	RAD51B
chr14	73209128	73209188	61	2	2.08E-06	0.186	0.165	DPF3
chr14	81893829	81894271	443	3	0.00018161	0.126	0.058
chr14	90091931	90092049	119	2	2.59E-10	0.212	0.161
chr14	91744409	91744430	22	2	1.34E-09	0.150	0.125	CCDC88C
chr14	95237330	95240560	3231	17	8.28E-25	0.143	0.085
chr14	95693784	95693981	198	4	3.30E-10	0.101	0.077	CLMN
chr14	96721588	96722306	719	2	7.22E-05	0.184	0.104
chr14	96752231	96752271	41	2	0.000108688	0.145	0.139	ATG2B
chr14	97061349	97061527	179	2	1.14E-05	0.100	0.073
chr14	97129452	97129577	126	2	3.81E-10	0.339	0.232
chr14	97165167	97165297	131	2	3.76E-09	0.176	0.161
chr14	97492133	97492191	59	2	7.25E-11	0.142	0.115
chr14	99664107	99665210	1104	7	2.54E-17	0.204	0.105	BCL11B
chr14	99728984	99729088	105	3	5.52E-12	0.179	0.162	BCL11B
chr14	100632904	100633029	126	3	0.000648522	0.107	0.060
chr14	101157915	101158251	337	5	0.000000253	0.115	0.106
chr14	101470446	101471511	1066	3	2.51E-07	0.109	0.076
chr14	101908561	101909681	1121	7	1.39E-13	0.217	0.110
chr14	102516429	102517094	666	4	2.86E-05	0.151	0.076	DYNC1H1
chr14	103150012	103150300	289	3	6.30E-09	0.168	0.091	RCOR1
chr14	103294363	103294740	378	3	8.83E-08	0.158	0.095	TRAF3
chr14	104789261	104789524	264	3	5.40E-11	0.153	0.117
chr14	105033331	105034096	766	4	3.89E-06	0.113	0.060
chr14	105165186	105165730	545	2	0.000643746	0.088	0.055	INF2
chr14	105667315	105667508	194	2	1.13E-07	0.093	0.076
chr15	27184766	27185073	308	3	1.46E-11	0.160	0.133	GABRA5
chr15	28197292	28197405	114	2	6.30E-14	0.332	0.265	OCA2
chr15	29213250	29213860	611	6	3.01E-07	0.112	0.051	APBA2
chr15	42371511	42371967	457	7	1.36E-12	0.126	0.063	PLA2G4D
chr15	43512998	43513563	566	5	3.57E-13	0.120	0.101	EPB42
chr15	45027253	45028161	909	4	6.21E-07	0.102	0.057	TRIM69
chr15	57592083	57592222	140	2	9.06E-07	0.162	0.152
chr15	58429729	58430682	954	5	0.000262677	0.191	0.084	AQP9; ALDH1A2
chr15	58782685	58782688	4	2	2.09E-06	0.216	0.161	LIPC
chr15	65032585	65032946	362	2	1.57E-07	0.132	0.102	RBPMS2
chr15	65214075	65214588	514	3	6.57E-12	0.179	0.123	ANKDD1A
chr15	65677377	65678103	727	5	2.71E-08	0.143	0.076	IGDCC4
chr15	66998926	67000045	1120	6	6.89E-10	0.235	0.080	SMAD6
chr15	70168944	70169112	169	3	1.34E-16	0.255	0.219
chr15	75104978	75105286	309	6	2.43E-24	0.209	0.111	LMAN1L
chr15	82042494	82042705	212	2	3.47E-06	0.085	0.078
chr15	83951732	83954395	2664	28	8.45E-33	0.232	0.051	BNC1
chr15	89150842	89151805	964	3	8.12E-07	0.214	0.086	MIR1179
chr15	90735148	90735422	275	2	0.000275702	0.057	0.056	SEMA4B
chr15	92944664	92944756	93	3	8.37E-05	0.131	0.071	ST8SIA2
chr15	93424933	93425245	313	2	0.000305484	0.120	0.113
chr15	93652756	93653310	555	6	1.13E-14	0.168	0.096
chr15	93823645	93823703	59	2	0.008501355	0.117	0.062
chr15	95739437	95739493	57	2	0.000193087	0.085	0.071
chr15	96868935	96871576	2642	10	2.11E-13	0.261	0.093	NR2F2-AS1; NR2F2
chr15	96884100	96885197	1098	7	0.000948853	0.218	0.071
chr15	96886238	96892116	5879	23	9.71E-70	0.320	0.205
chr15	96894987	96895542	556	4	6.72E-10	0.123	0.106
chr15	97629221	97629235	15	2	7.27E-10	0.171	0.157
chr15	99443249	99443666	418	3	4.66E-10	0.246	0.134	IGF1R
chr15	101728611	101729526	916	6	1.10E-16	0.180	0.115	CHSY1
chr15	101860935	101861037	103	2	7.13E-08	0.163	0.119	PCSK6
chr16	672283	673115	833	5	0.02058057	0.141	0.051	RAB40C
chr16	809476	811744	2269	17	6.45E-27	0.155	0.076	MSLN
chr16	2048750	2049878	1129	4	2.56E-09	0.283	0.082	ZNF598
chr16	2121682	2121747	66	2	3.19E-09	0.160	0.115	TSC2
chr16	2203008	2203176	169	2	1.52E-05	0.080	0.056	RAB26
chr16	3142207	3143250	1044	6	8.28E-13	0.205	0.067	ZSCAN10
chr16	3559551	3559687	137	3	1.90E-06	0.065	0.053	CLUAP1
chr16	4049855	4050400	546	3	2.62E-09	0.108	0.082	ADCY9
chr16	4289417	4289562	146	2	2.62E-10	0.168	0.144	SRL
chr16	4307906	4308192	287	3	2.40E-19	0.200	0.182	TFAP4
chr16	4729905	4731821	1917	8	3.25E-23	0.364	0.148	MGRN1
chr16	6696189	6696222	34	2	2.11E-09	0.247	0.207	RBFOX1
chr16	7855518	7855622	105	2	3.24E-10	0.250	0.190
chr16	10346074	10346403	330	3	0.019071562	0.141	0.058
chr16	20774873	20775352	480	4	6.67E-10	0.196	0.114	ACSM3
chr16	22827393	22827807	415	2	0.000129503	0.069	0.064	HS3ST2
chr16	23850106	23850404	299	2	6.13E-06	0.218	0.084	PRKCB
chr16	29195900	29196472	573	2	0.000396047	0.145	0.081
chr16	46683644	46683727	84	2	2.48E-05	0.111	0.095
chr16	49732224	49732567	344	3	5.70E-07	0.125	0.113	ZNF423
chr16	54315551	54319624	4074	18	1.11E-56	0.416	0.175	IRX3
chr16	54321165	54325929	4765	19	6.53E-88	0.383	0.220
chr16	54404353	54404655	303	5	7.23E-28	0.337	0.192
chr16	54542167	54542303	137	3	1.15E-17	0.313	0.204
chr16	54619969	54620105	137	3	6.94E-10	0.158	0.119
chr16	54971598	54974287	2690	16	1.35E-33	0.259	0.114
chr16	55067613	55067650	38	2	4.59E-13	0.251	0.199
chr16	55359355	55360333	979	3	2.43E-10	0.245	0.140	IRX6
chr16	55361547	55363601	2055	6	6.78E-24	0.187	0.148	IRX6
chr16	55364614	55366021	1408	7	4.61E-33	0.237	0.158	IRX6
chr16	56709503	56710256	754	4	3.75E-13	0.283	0.166	MT1IP
chr16	70414430	70416101	1672	6	5.81E-09	0.117	0.064	ST3GAL2
chr16	70728001	70728425	425	2	0.000118798	0.071	0.056	VAC14
chr16	73098934	73100790	1857	6	4.01E-07	0.140	0.073
chr16	73517129	73517493	365	2	8.18E-07	0.135	0.118
chr16	78056379	78056736	358	3	8.03E-08	0.122	0.057	CLEC3A
chr16	79027453	79027744	292	3	0.000000307	0.104	0.059	WWOX
chr16	79381402	79381496	95	2	7.79E-10	0.224	0.199
chr16	80654711	80654763	53	3	8.85E-11	0.071	0.063	CDYL2
chr16	83171068	83171992	925	4	9.28E-18	0.240	0.156	CDH13
chr16	84096367	84096529	163	2	0.005388837	0.117	0.058	MBTPS1
chr16	84230590	84231032	443	2	4.51E-05	0.071	0.057	ADAD2
chr16	84866150	84866208	59	2	0.000001817	0.155	0.131	CRISPLD2
chr16	84870066	84870203	138	2	2.17E-05	0.105	0.076	CRISPLD2
chr16	85650374	85650522	149	3	6.80E-11	0.194	0.118	GSE1
chr16	85879072	85879145	74	3	7.13E-11	0.174	0.135
chr16	86120849	86121393	545	3	4.03E-08	0.153	0.110
chr16	86184935	86185338	404	4	2.30E-07	0.125	0.065
chr16	86337418	86337819	402	5	4.21E-07	0.109	0.067
chr16	86411222	86411456	235	5	7.21E-12	0.158	0.084
chr16	86464913	86466427	1515	5	1.65E-13	0.167	0.100
chr16	86492912	86492943	32	2	7.19E-06	0.119	0.117
chr16	86840467	86840653	187	2	4.86E-05	0.089	0.072
chr16	86959156	86960025	870	3	6.74E-07	0.169	0.114
chr16	87633337	87633963	627	2	0.000128047	0.164	0.100
chr16	88186669	88186835	167	2	0.000024619	0.207	0.122
chr16	88539861	88540992	1132	6	1.52E-13	0.118	0.082	ZFPM1
chr16	88563934	88565080	1147	7	1.80E-07	0.142	0.050	ZFPM1
chr16	88946905	88947943	1039	3	1.14E-13	0.206	0.188	CBFA2T3
chr16	88977768	88979364	1597	6	5.11E-21	0.119	0.085	CBFA2T3
chr16	89009557	89009929	373	2	3.26E-05	0.080	0.065	CBFA2T3
chr16	89225592	89226194	603	6	3.57E-11	0.246	0.126	LINC00304
chr17	180856	181288	433	2	3.22E-05	0.148	0.094	LOC100506388; RPH3AL
chr17	693243	693388	146	3	6.81E-15	0.187	0.158	RNMTL1
chr17	707032	708009	978	4	0.000000001	0.140	0.096	NXN
chr17	807121	807555	435	3	2.33E-12	0.200	0.151	NXN
chr17	855187	855312	126	3	7.11E-07	0.061	0.057	NXN
chr17	1366091	1366164	74	2	5.47E-06	0.100	0.091
chr17	1472819	1472984	166	2	0.001011453	0.121	0.071
chr17	3705631	3705875	245	2	0.000105308	0.087	0.071
chr17	3791902	3792074	173	3	2.51E-05	0.071	0.063	CAMKK1
chr17	5988176	5988249	74	2	5.12E-05	0.066	0.064	WSCD1
chr17	7111414	7111551	138	3	8.37E-09	0.139	0.079	DLG4
chr17	7689494	7690529	1036	8	4.62E-08	0.194	0.054	DNAH2
chr17	7832479	7834607	2129	11	5.01E-16	0.110	0.053	TRAPPC1; KCNAB3
chr17	9802783	9802860	78	3	2.17E-06	0.098	0.083	RCVRN
chr17	11145805	11146040	236	2	0.001192377	0.162	0.072	SHISA6
chr17	13505799	13506284	486	3	0.001201716	0.145	0.063
chr17	14205882	14209002	3121	16	4.69E-19	0.204	0.078	MGC12916; HS3ST3B1
chr17	17603531	17604184	654	6	6.86E-07	0.088	0.051	RAI1
chr17	17695459	17696392	934	3	1.99E-15	0.168	0.136	RAI1
chr17	25798202	25799447	1246	6	2.44E-08	0.155	0.051	KSR1
chr17	31860758	31861187	430	2	0.004121543	0.095	0.053	AA06; ASIC2
chr17	35017872	35017916	45	2	3.36E-09	0.145	0.107
chr17	35241844	35242990	1147	6	6.07E-08	0.251	0.085
chr17	37719913	37720009	97	2	2.06E-05	0.132	0.107
chr17	38859934	38860097	164	4	4.52E-12	0.160	0.076	KRT24
chr17	39143239	39143567	329	4	7.88E-10	0.183	0.078	KRT40
chr17	39203621	39203641	21	2	5.24E-07	0.114	0.083
chr17	40851109	40851514	406	2	0.000488148	0.110	0.061	CNTNAP1
chr17	41479473	41479663	191	2	6.44E-06	0.088	0.079
chr17	41835937	41837048	1112	4	9.20E-05	0.173	0.069	SOST
chr17	42785078	42785378	301	2	2.45E-05	0.066	0.059
chr17	43318045	43319382	1338	8	4.61E-14	0.158	0.082	FMNL1
chr17	43482735	43483527	793	5	0.000000865	0.086	0.058
chr17	43505638	43508428	2791	7	5.43E-07	0.106	0.063
chr17	46627484	46630630	3147	13	9.37E-27	0.134	0.080	HOXB-AS1; HOXB3
chr17	46631910	46633726	1817	6	0.000000071	0.075	0.057	HOXB3
chr17	46648525	46648582	58	3	1.55E-05	0.077	0.067	HOXB3
chr17	46650310	46654330	4021	15	1.32E-15	0.131	0.071	HOXB3; HOXB4
chr17	46669113	46670029	917	8	3.51E-08	0.145	0.093	HOXB5; HOXB-AS3
chr17	47983346	47983990	645	2	0.019409888	0.115	0.059
chr17	55828038	55828107	70	3	0.000514128	0.070	0.052
chr17	59529618	59535723	6106	22	4.92E-52	0.419	0.145	TBX4
chr17	59553911	59554806	896	4	4.51E-17	0.139	0.112	TBX4
chr17	62775713	62776530	818	4	2.38E-07	0.101	0.077	LOC146880; PLEKHM1P1
chr17	63225020	63225392	373	2	1.46E-11	0.345	0.227
chr17	63534340	63535567	1228	5	2.43E-08	0.178	0.082	AXIN2
chr17	63554468	63555464	997	3	2.02E-14	0.315	0.192	AXIN2
chr17	63624567	63624619	53	2	0.000000002	0.192	0.168	AXIN2
chr17	70112050	70112877	828	3	6.03E-06	0.075	0.063
chr17	70339149	70339343	195	3	1.05E-07	0.109	0.089
chr17	71702669	71702722	54	2	5.02E-07	0.110	0.085
chr17	71744550	71744924	375	3	0.002661889	0.126	0.059
chr17	72345476	72345492	17	2	0.000178617	0.066	0.058	KIF19
chr17	75033233	75033339	107	2	4.57E-12	0.362	0.316
chr17	75470567	75472168	1602	8	1.23E-10	0.162	0.058	Sep-09
chr17	75672423	75672801	379	3	4.02E-10	0.266	0.174
chr17	76220608	76222194	1587	8	2.11E-13	0.164	0.081	BIRC5
chr17	77076092	77076614	523	5	2.77E-07	0.109	0.059	ENGASE
chr17	77111684	77112021	338	2	0.010050417	0.199	0.098	RBFOX3
chr17	77133001	77134159	1159	4	2.13E-14	0.249	0.107	RBFOX3
chr17	77151165	77151243	79	3	0.002443275	0.110	0.054	RBFOX3
chr17	77302162	77302351	190	3	0.00003486	0.063	0.057	RBFOX3
chr17	78039096	78039528	433	4	5.36E-11	0.121	0.092	CCDC40
chr17	78163268	78163892	625	4	1.18E-07	0.158	0.061	CARD14
chr17	78475383	78475995	613	3	3.88E-13	0.226	0.169
chr17	78560478	78560916	439	3	0.000516521	0.103	0.068	RPTOR
chr17	79140481	79140589	109	3	0.000464043	0.077	0.052	AATK-AS1
chr17	79251255	79251354	100	3	2.59E-18	0.302	0.284	SLC38A10
chr17	79825681	79827632	1952	5	0.000000003	0.137	0.051	ARHGDIA
chr17	80159399	80159595	197	3	0.000174354	0.077	0.058	CCDC57
chr17	80806191	80806435	245	2	0.000132985	0.085	0.065	TBCD
chr18	10131790	10132097	308	3	5.57E-06	0.190	0.110
chr18	12407139	12407563	425	2	0.035124779	0.157	0.079
chr18	19751335	19752414	1080	5	7.12E-19	0.267	0.153	GATA6
chr18	19756877	19757022	146	3	5.02E-11	0.136	0.120	GATA6
chr18	19926966	19927125	160	2	6.84E-09	0.172	0.153
chr18	21452730	21453131	402	7	6.83E-20	0.148	0.085	LAMA3
chr18	21572622	21572748	127	4	7.03E-05	0.082	0.068	TTC39C
chr18	24125409	24126072	664	3	8.02E-06	0.089	0.055	KCTD1
chr18	33484837	33485594	758	5	7.73E-11	0.150	0.077	MIR187
chr18	76751616	76751952	337	2	0.001616899	0.067	0.051	SALL3
chr19	543909	544349	441	3	3.44E-08	0.078	0.065	GZMM
chr19	551401	551536	136	2	0.000234322	0.080	0.065
chr19	1007843	1012098	4256	16	2.39E-29	0.327	0.089	GRIN3B; TMEM259
chr19	1168354	1169138	785	5	7.38E-24	0.206	0.144	SBNO2
chr19	1280841	1281113	273	3	1.41E-06	0.076	0.057
chr19	1734255	1734365	111	2	1.43E-05	0.109	0.091
chr19	1851750	1852165	416	5	2.43E-06	0.081	0.060
chr19	2650727	2650863	137	4	4.64E-13	0.131	0.118	GNG7
chr19	3964369	3964912	544	4	4.75E-12	0.152	0.130	DAPK3
chr19	5093370	5093659	290	4	1.03E-08	0.128	0.075	KDM4B
chr19	5229744	5229816	73	2	1.29E-05	0.063	0.055	PTPRS
chr19	5250376	5251120	745	5	4.50E-06	0.122	0.081	PTPRS
chr19	5346237	5346663	427	2	0.000226611	0.076	0.060
chr19	5506597	5507540	944	6	3.30E-23	0.245	0.139
chr19	5822369	5822630	262	3	8.65E-07	0.107	0.075
chr19	6721016	6721027	12	2	6.15E-05	0.079	0.078
chr19	6822454	6822469	16	2	1.03E-05	0.069	0.061	VAV1
chr19	7991731	7992115	385	4	1.41E-07	0.066	0.060	TIMM44
chr19	8398214	8400203	1990	7	1.26E-12	0.105	0.062	KANK3
chr19	10213271	10213817	547	4	2.14E-07	0.123	0.058	ANGPTL6
chr19	11093459	11093622	164	2	1.25E-05	0.164	0.072	SMARCA4
chr19	12880420	12880789	370	2	3.29E-08	0.155	0.144	HOOK2
chr19	14072965	14074823	1859	7	6.59E-10	0.155	0.051	RFX1
chr19	16198843	16199792	950	3	5.01E-05	0.151	0.113	TPM4
chr19	16466298	16466823	526	6	4.52E-35	0.253	0.179	EPS15L1
chr19	17437420	17440072	2653	9	1.81E-30	0.326	0.164	ANO8
chr19	30864867	30865486	620	2	0.001504624	0.150	0.092	ZNF536
chr19	31159573	31159736	164	2	5.35E-08	0.112	0.089
chr19	31640194	31640711	518	7	1.90E-25	0.203	0.137
chr19	31847893	31848310	418	6	2.33E-10	0.123	0.062
chr19	35632493	35634556	2064	13	3.69E-23	0.165	0.077	LGI4; FXYD1; FXYD7
chr19	35800589	35801215	627	5	0.004484896	0.106	0.053	MAG
chr19	35992791	35992984	194	3	1.86E-06	0.091	0.072	DMKN
chr19	40195028	40195142	115	2	1.05E-06	0.199	0.114	LGALS14
chr19	41129636	41130041	406	5	2.88E-12	0.187	0.100	LTBP4
chr19	41836950	41837123	174	3	5.57E-05	0.109	0.065	TGFB1
chr19	45150513	45150725	213	3	6.00E-18	0.278	0.239	PVR
chr19	45260935	45261808	874	3	3.31E-06	0.086	0.060	BCL3
chr19	46056723	46057298	576	5	2.98E-13	0.176	0.108	OPA3
chr19	46180314	46181546	1233	6	2.23E-13	0.131	0.060	GIPR
chr19	46282571	46283080	510	3	2.81E-11	0.075	0.070	DMPK
chr19	46544711	46544802	92	2	1.15E-08	0.185	0.150
chr19	47126783	47127365	583	4	6.22E-07	0.131	0.077	PTGIR
chr19	47157825	47158242	418	2	2.37E-09	0.103	0.083	DACT3
chr19	49206444	49206635	192	2	0.001673488	0.120	0.066	FUT2
chr19	49339776	49339789	14	2	6.85E-06	0.063	0.057	HSD17B14
chr19	49699496	49700427	932	6	5.60E-10	0.171	0.065	TRPM4
chr19	50037018	50037880	863	6	3.29E-25	0.233	0.149	RCN3
chr19	51600935	51602462	1528	5	2.92E-14	0.183	0.095	CTU1
chr19	52222431	52223099	669	3	0.001410005	0.116	0.067	HAS1
chr19	54975886	54976756	871	5	0.001537981	0.117	0.060	CDC42EP5
chr19	55586179	55586676	498	3	0.000664175	0.109	0.052	EPS8L1
chr19	57337421	57337648	228	2	5.53E-06	0.249	0.118	ZIM2; PEG3
chr2	46558	47889	1332	8	2.61E-07	0.137	0.060	FAM110C
chr2	317618	317633	16	2	1.33E-08	0.143	0.124
chr2	545599	545645	47	2	4.09E-06	0.122	0.098
chr2	691012	692026	1015	6	1.88E-14	0.142	0.093
chr2	778688	779099	412	3	5.74E-05	0.153	0.080
chr2	863889	863946	58	3	1.70E-05	0.108	0.074	LINC01115
chr2	1287787	1287856	70	2	1.54E-08	0.193	0.154	SNTG2
chr2	1595498	1595933	436	4	0.003406831	0.114	0.054
chr2	1827735	1828438	704	3	1.49E-05	0.134	0.069	MYT1L
chr2	2547089	2547117	29	2	2.83E-05	0.094	0.090
chr2	2643372	2643480	109	2	4.43E-09	0.165	0.138
chr2	2964849	2965744	896	2	1.83E-08	0.183	0.178
chr2	3150924	3151931	1008	5	0.000300128	0.152	0.063
chr2	3173204	3173292	89	4	7.52E-12	0.154	0.093
chr2	3285967	3286479	513	4	2.34E-05	0.111	0.050	TSSC1
chr2	3452347	3453196	850	6	3.94E-23	0.176	0.134	TRAPPC12
chr2	3473852	3474169	318	2	1.75E-05	0.136	0.094	TRAPPC12
chr2	3583570	3583963	394	2	0.000207462	0.069	0.062
chr2	3818723	3819033	311	3	1.39E-05	0.154	0.059
chr2	3933739	3934010	272	2	7.47E-10	0.228	0.211
chr2	4600947	4601053	107	3	1.17E-15	0.193	0.166
chr2	5896473	5896549	77	3	0.000395729	0.105	0.078
chr2	8422236	8422332	97	3	8.51E-05	0.117	0.068	LINC00299
chr2	8715754	8715811	58	2	2.40E-10	0.156	0.127
chr2	10302391	10302462	72	3	8.70E-07	0.161	0.133	C2orf48
chr2	10586873	10588068	1196	4	1.10E-07	0.104	0.062	SNORA80B; ODC1
chr2	16124662	16124940	279	3	2.01E-11	0.133	0.098
chr2	19553237	19554237	1001	5	2.86E-12	0.122	0.078	OSR1
chr2	19555572	19556586	1015	3	0.00000343	0.108	0.066	OSR1
chr2	19561035	19561612	578	4	6.43E-05	0.094	0.056
chr2	27370956	27373412	2457	15	9.30E-25	0.189	0.056	TCF23
chr2	27478146	27478320	175	2	9.37E-06	0.082	0.076	SLC30A3
chr2	30334305	30334318	14	2	2.91E-08	0.192	0.159
chr2	38742789	38742843	55	2	1.14E-06	0.141	0.106
chr2	42175341	42175351	11	2	0.000138085	0.076	0.057	C2orf91
chr2	45233390	45234379	990	6	5.99E-06	0.096	0.064	SIX2
chr2	45396991	45398381	1391	6	8.76E-14	0.154	0.076
chr2	46612724	46613544	821	3	9.44E-13	0.156	0.109	EPAS1
chr2	56216086	56216938	853	5	1.42E-05	0.141	0.064	CCDC85A; MIR216A
chr2	66803837	66805939	2103	9	2.51E-21	0.293	0.124
chr2	66808261	66810606	2346	11	2.01E-27	0.303	0.151
chr2	67939740	67939758	19	2	7.77E-12	0.224	0.198
chr2	69001115	69002378	1264	10	8.18E-43	0.270	0.153	ARHGAP25
chr2	71131201	71134190	2990	10	9.35E-19	0.116	0.075	VAX2
chr2	71787501	71787827	327	5	4.82E-11	0.064	0.055	DYSF
chr2	74210857	74211440	584	4	0.000060009	0.087	0.060
chr2	74601431	74602278	848	4	2.43E-06	0.117	0.054	DCTN1
chr2	98701516	98702260	745	2	0.000021619	0.160	0.066
chr2	106927199	106927320	122	2	0.00023111	0.108	0.050
chr2	107501733	107502023	291	2	0.004956655	0.118	0.060	ST6GAL2
chr2	109605518	109606018	501	3	0.001242227	0.161	0.090	EDAR
chr2	119134044	119134313	270	2	1.82E-07	0.133	0.085
chr2	119566109	119566332	224	3	2.95E-09	0.199	0.133
chr2	119589844	119593625	3782	13	5.53E-32	0.268	0.137
chr2	119602212	119617128	14917	65	5.95E-199	0.415	0.106	EN1
chr2	121776314	121776604	291	3	7.54E-07	0.092	0.071
chr2	128158438	128159058	621	6	3.87E-10	0.083	0.063
chr2	149859227	149859732	506	3	0.00000069	0.162	0.098	KIF5C
chr2	151345498	151345544	47	2	1.13E-05	0.114	0.068
chr2	158183846	158184543	698	4	5.89E-07	0.225	0.068	ERMN
chr2	161126642	161128184	1543	11	3.94E-09	0.147	0.058	ITGB6
chr2	174917275	174917344	70	2	1.53E-07	0.201	0.156
chr2	175204844	175206501	1658	8	3.03E-07	0.124	0.055
chr2	175208144	175209075	932	6	3.48E-06	0.152	0.073
chr2	176931003	176934369	3367	12	2.56E-28	0.169	0.072
chr2	176978757	176979788	1032	5	4.84E-13	0.264	0.167
chr2	176983519	176983949	431	4	5.26E-05	0.261	0.127	HOXD10
chr2	176985174	176989586	4413	22	7.67E-37	0.387	0.106	HOXD9
chr2	177012117	177017797	5681	31	1.12E-119	0.364	0.264	HOXD4; MIR10B
chr2	177021702	177030228	8527	43	2.08E-143	0.481	0.240	HOXD3
chr2	177036436	177037631	1196	5	5.22E-25	0.392	0.308	HOXD3
chr2	177039295	177040938	1644	8	9.70E-26	0.217	0.129	HAGLR
chr2	199239878	199240043	166	2	3.05E-05	0.108	0.066
chr2	200326721	200329850	3130	12	4.83E-27	0.241	0.088	SATB2
chr2	200330851	200335874	5024	21	2.17E-58	0.201	0.079	SATB2-AS1; SATB2
chr2	200468445	200468626	182	2	0.00119982	0.116	0.070
chr2	204569955	204570067	113	3	1.21E-08	0.069	0.067
chr2	208631081	208633331	2251	8	2.96E-06	0.170	0.064	FZD5
chr2	208794914	208795859	946	5	0.000309719	0.139	0.080	PLEKHM3
chr2	216783091	216783471	381	2	0.041907158	0.152	0.084
chr2	220308747	220310232	1486	6	1.67E-10	0.251	0.095	SPEG
chr2	223155841	223159305	3465	10	1.69E-12	0.208	0.081	PAX3
chr2	223165320	223167617	2298	13	2.97E-11	0.090	0.055	CCDC140
chr2	228324937	228324983	47	2	2.43E-08	0.194	0.184
chr2	232220549	232220566	18	2	7.57E-07	0.197	0.155	ARMC9
chr2	236826311	236826485	175	3	0.000000003	0.163	0.095	AGAP1
chr2	237379039	237379137	99	2	8.19E-06	0.143	0.086	IQCA1
chr2	240568150	240568824	675	2	1.21E-06	0.093	0.092
chr2	242800973	242802192	1220	8	2.85E-12	0.102	0.059	PDCD1
chr20	3732213	3733040	828	3	0.000117098	0.117	0.059	HSPA12B
chr20	21681966	21683745	1780	6	1.69E-11	0.242	0.098
chr20	21685401	21685925	525	4	2.93E-05	0.110	0.052
chr20	21687378	21690036	2659	6	3.52E-15	0.173	0.112	PAX1
chr20	21694307	21696467	2161	8	5.53E-18	0.140	0.089	PAX1
chr20	30605656	30607220	1565	9	8.24E-14	0.076	0.050	CCM2L
chr20	33585188	33585849	662	2	0.001832428	0.159	0.076	MYH7B
chr20	56724999	56726185	1187	12	2.10E-24	0.093	0.062	C20orf85
chr20	58180616	58181392	777	2	2.69E-06	0.064	0.062	PHACTR3
chr20	61953801	61954258	458	4	0.000000039	0.116	0.065	COL20A1
chr20	62079638	62079911	274	2	0.029332801	0.124	0.060	KCNQ2
chr20	62251227	62251901	675	2	6.66E-07	0.126	0.098	GMEB2
chr21	37852334	37852665	332	4	0.000000049	0.140	0.062	CLDN14
chr21	38064236	38066047	1812	5	1.81E-09	0.192	0.112
chr21	38067101	38071066	3966	21	8.18E-16	0.223	0.078
chr21	38072998	38075599	2602	10	5.61E-10	0.134	0.066	SIM2
chr21	38076709	38083149	6441	24	8.91E-45	0.282	0.151	SIM2
chr21	38119920	38120824	905	6	0.000000067	0.252	0.115	SIM2
chr21	42212414	42212925	512	2	0.001744411	0.189	0.111	DSCAM
chr21	43526662	43526787	126	2	0.022543784	0.107	0.052	UMODL1-AS1; UMODL1
chr21	43823835	43824262	428	5	5.82E-06	0.110	0.060	UBASH3A
chr21	44821392	44821451	60	2	0.00000003	0.160	0.151
chr21	45344525	45345152	628	3	0.000321699	0.109	0.051	AGPAT3
chr21	46876385	46876904	520	3	3.99E-05	0.114	0.067	COL18A1
chr21	46892832	46893155	324	2	5.38E-08	0.135	0.102	COL18A1
chr21	47813025	47813491	467	5	1.82E-08	0.075	0.062	PCNT
chr22	18231406	18231825	420	3	9.35E-05	0.093	0.053	BID
chr22	19709548	19712741	3194	15	3.26E-27	0.136	0.061	SEPT5-GP1BB
chr22	19746156	19747140	985	7	4.65E-27	0.262	0.134	TBX1
chr22	19749961	19755334	5374	12	1.38E-28	0.455	0.138	TBX1
chr22	19879176	19880135	960	5	3.16E-10	0.135	0.089	TXNRD2
chr22	36648423	36649144	722	3	0.000694932	0.195	0.071	APOL1
chr22	37607676	37608819	1144	5	0.010662765	0.174	0.050	SSTR3
chr22	37962022	37963407	1386	5	1.19E-07	0.105	0.055	CDC42EP1
chr22	37975941	37977445	1505	6	7.55E-12	0.178	0.092	LGALS2
chr22	41613692	41613790	99	2	8.33E-07	0.126	0.093	L3MBTL2
chr22	43166139	43166347	209	3	9.94E-12	0.164	0.146
chr22	43820888	43821227	340	4	1.36E-08	0.109	0.086	MPPED1
chr22	48916910	48917166	257	2	0.000156147	0.121	0.090	FAM19A5
chr22	49088813	49088904	92	3	0.0000004	0.073	0.069	FAM19A5
chr22	49766935	49767416	482	2	9.54E-06	0.163	0.067
chr22	49975775	49976175	401	2	4.30E-05	0.150	0.080
chr22	50097381	50098317	937	4	9.54E-13	0.112	0.097
chr22	50481514	50482045	532	2	1.11E-05	0.120	0.091
chr22	50523761	50524541	781	6	1.46E-08	0.121	0.060	MLC1
chr22	50719486	50721626	2141	7	4.15E-12	0.252	0.092	PLXNB2
chr3	3151899	3152916	1018	5	2.03E-10	0.269	0.088	IL5RA
chr3	9258385	9259313	929	6	2.64E-05	0.169	0.079	SRGAP3-AS3; SRGAP3
chr3	11651759	11651881	123	2	0.000235681	0.102	0.074	VGLL4
chr3	14596904	14597729	826	5	9.32E-09	0.152	0.058
chr3	15563072	15563149	78	2	5.52E-08	0.146	0.131	HACL1; COLQ
chr3	45077070	45078075	1006	9	7.46E-19	0.144	0.061	CLEC3B
chr3	48466700	48466751	52	2	6.53E-10	0.169	0.138	PLXNB1
chr3	50306107	50307037	931	5	1.16E-07	0.078	0.055	SEMA3B
chr3	56809497	56810320	824	3	1.57E-13	0.139	0.106	ARHGEF3
chr3	71293694	71293767	74	2	7.81E-10	0.186	0.170	FOXP1
chr3	72149324	72149974	651	5	1.62E-06	0.141	0.075
chr3	88050165	88050264	100	2	0.000160901	0.075	0.068
chr3	118892068	118892330	263	4	0.000212241	0.093	0.051
chr3	119379792	119380012	221	2	1.12E-05	0.106	0.083	POPDC2
chr3	124103021	124103696	676	5	4.03E-13	0.159	0.096	KALRN
chr3	132035647	132036382	736	3	9.17E-13	0.191	0.133	ACPP
chr3	134031551	134032590	1040	7	1.34E-07	0.148	0.058
chr3	134094099	134094537	439	2	0.000128541	0.090	0.056	AMOTL2
chr3	141131189	141132146	958	2	7.15E-07	0.056	0.054	ZBTB38
chr3	147111660	147113918	2259	8	3.66E-12	0.174	0.063	ZIC4
chr3	147115043	147116807	1765	6	7.57E-09	0.169	0.065	ZIC4
chr3	147136463	147138293	1831	9	1.05E-15	0.191	0.074
chr3	149095573	149096029	457	3	1.52E-08	0.114	0.078
chr3	155394109	155394303	195	4	1.71E-10	0.108	0.090	PLCH1
chr3	157812018	157813417	1400	7	3.20E-22	0.165	0.124
chr3	157815145	157816403	1259	6	1.84E-21	0.216	0.162	SHOX2
chr3	157817483	157817678	196	2	9.93E-09	0.232	0.212	SHOX2
chr3	157820591	157822072	1482	8	1.12E-21	0.184	0.142	SHOX2
chr3	159557552	159558031	480	4	1.00E-13	0.155	0.117	IQCJ-SCHIP1; SCHIP1
chr3	169384410	169384648	239	3	3.47E-05	0.076	0.059
chr3	190039141	190040974	1834	8	0.005312831	0.239	0.052	CLDN1
chr3	195528460	195528619	160	2	7.33E-05	0.059	0.051	MUC4
chr3	195599898	195601381	1484	7	1.36E-10	0.151	0.059	TNK2
chr3	197806891	197807355	465	2	0.037954066	0.151	0.075	ANKRD18DP
chr4	715865	716282	418	4	7.08E-12	0.158	0.122	PCGF3
chr4	802229	802348	120	2	0.000007636	0.279	0.236	CPLX1
chr4	1007657	1008738	1082	5	1.90E-09	0.129	0.081	FGFRL1
chr4	1563747	1564221	475	2	0.000270616	0.104	0.067
chr4	1604456	1604798	343	4	0.00062201	0.190	0.080
chr4	1844807	1844878	72	2	2.69E-08	0.105	0.091	LETM1
chr4	2625790	2627246	1457	9	2.56E-18	0.169	0.063	FAM193A
chr4	3244206	3244256	51	3	5.43E-08	0.118	0.094	HTT
chr4	4854459	4858059	3601	19	1.57E-14	0.147	0.058
chr4	4859772	4861200	1429	20	9.21E-14	0.154	0.061
chr4	4863282	4864902	1621	15	3.37E-18	0.129	0.059	MSX1
chr4	4866047	4870123	4077	21	2.11E-20	0.135	0.075
chr4	7052403	7052788	386	4	1.10E-19	0.237	0.208	TADA2B
chr4	7287492	7287737	246	3	5.30E-11	0.186	0.142	SORCS2
chr4	7436199	7437812	1614	8	2.46E-08	0.140	0.058	SORCS2; PSAPL1
chr4	7774382	7774950	569	4	1.56E-12	0.163	0.119	AFAP1; AFAP1-AS1
chr4	8354138	8355043	906	2	1.31E-07	0.089	0.065
chr4	8651068	8651855	788	6	7.28E-10	0.141	0.051
chr4	13300487	13300500	14	2	8.21E-09	0.299	0.299
chr4	20985623	20986246	624	5	0.01820154	0.312	0.059	KCNIP4
chr4	21699209	21699988	780	8	2.38E-27	0.232	0.153	KCNIP4
chr4	22693739	22694230	492	2	0.000029117	0.114	0.074
chr4	27102907	27102927	21	2	7.46E-07	0.165	0.139
chr4	36282339	36283588	1250	6	1.35E-08	0.100	0.057	DTHD1
chr4	54457645	54458109	465	5	5.62E-06	0.085	0.053	PDGFRA; LNX1
chr4	69818856	69819820	965	2	0.014703134	0.203	0.098
chr4	76480905	76481299	395	5	1.80E-06	0.129	0.062	C4orf26
chr4	77723057	77723415	359	4	4.39E-08	0.177	0.119
chr4	78034545	78035411	867	2	0.008814531	0.104	0.052
chr4	78077151	78077912	762	3	0.000821587	0.184	0.083
chr4	81118343	81119473	1131	7	5.05E-09	0.091	0.074	PRDM8
chr4	107423468	107423690	223	2	7.28E-11	0.123	0.114
chr4	109087312	109087912	601	3	6.03E-06	0.116	0.075	LEF1
chr4	111535597	111537907	2311	8	2.76E-16	0.279	0.130
chr4	111539291	111545119	5829	27	2.09E-49	0.298	0.087	PITX2
chr4	111547790	111548118	329	2	2.29E-10	0.238	0.193	PITX2
chr4	111549880	111555503	5624	23	1.20E-94	0.398	0.239	PITX2
chr4	111560494	111561114	621	3	6.69E-12	0.313	0.149	PITX2
chr4	111562513	111563111	599	3	3.73E-10	0.211	0.149	PITX2
chr4	112709384	112709411	28	2	1.04E-06	0.218	0.159
chr4	113970660	113971324	665	6	9.94E-25	0.191	0.125	ANK2
chr4	116034871	116035232	362	2	0.008779141	0.154	0.082	NDST4
chr4	140782938	140783585	648	2	1.17E-05	0.081	0.068	MAML3
chr4	141217605	141218466	862	3	5.49E-06	0.117	0.075	SCOC-AS1; SCOC
chr4	152095865	152098105	2241	5	4.92E-07	0.168	0.073	SH3D19
chr4	169798931	169799308	378	3	4.31E-05	0.092	0.073	PALLD; CBR4
chr4	174912178	174912210	33	2	4.41E-07	0.155	0.119
chr4	180978709	180978836	128	2	0.000125372	0.108	0.078
chr4	182568983	182569038	56	2	0.000735903	0.097	0.058
chr4	183167912	183168158	247	3	1.10E-11	0.263	0.176	TENM3
chr4	184018527	184019125	599	3	4.22E-05	0.121	0.054	WWC2-AS2
chr4	186425697	186425754	58	3	1.26E-09	0.133	0.101	PDLIM3
chr4	186732153	186734622	2470	7	4.83E-21	0.299	0.115	SORBS2
chr4	187491362	187491428	67	2	1.57E-06	0.109	0.088
chr4	189129993	189130064	72	2	0.000180276	0.151	0.082
chr4	189321136	189321244	109	2	0.0000002	0.107	0.105
chr5	859540	859700	161	3	7.44E-07	0.110	0.070
chr5	1099476	1100385	910	4	9.63E-15	0.186	0.100	SLC12A7
chr5	1672318	1673510	1193	4	0.007723472	0.147	0.054
chr5	1702158	1702805	648	5	2.63E-09	0.188	0.096
chr5	1949277	1950842	1566	8	5.55E-09	0.231	0.059
chr5	2111458	2112561	1104	8	4.06E-08	0.282	0.074
chr5	2169371	2170490	1120	7	5.34E-27	0.259	0.164
chr5	2279098	2279429	332	4	7.77E-14	0.397	0.197
chr5	2338565	2339100	536	4	0.00095208	0.121	0.065
chr5	2537210	2537906	697	8	3.49E-14	0.220	0.090
chr5	2642358	2643299	942	5	1.05E-08	0.128	0.059
chr5	2686914	2687086	173	3	2.33E-09	0.124	0.079
chr5	2727645	2727907	263	4	8.09E-28	0.376	0.286
chr5	2738626	2741047	2422	8	2.66E-09	0.300	0.089
chr5	2743124	2743655	532	5	2.69E-21	0.311	0.242
chr5	2749302	2751041	1740	5	1.18E-13	0.205	0.083	IRX2
chr5	2752545	2758088	5544	26	5.68E-32	0.377	0.098	C5orf38
chr5	2914593	2915236	644	4	2.13E-07	0.273	0.122
chr5	3059042	3059243	202	3	2.30E-09	0.114	0.095
chr5	3103718	3103774	57	2	0.000807869	0.079	0.070
chr5	3104873	3105012	140	2	4.23E-07	0.156	0.104
chr5	3116683	3116792	110	2	3.35E-08	0.160	0.145
chr5	3181925	3182108	184	3	3.55E-07	0.074	0.057
chr5	3188066	3188957	892	6	9.82E-14	0.242	0.127
chr5	3197320	3198175	856	4	0.004900299	0.186	0.059
chr5	3393872	3394498	627	5	1.01E-10	0.175	0.083
chr5	3589702	3592718	3017	15	4.01E-55	0.322	0.172
chr5	3605783	3607134	1352	12	1.82E-18	0.194	0.074
chr5	3768144	3768181	38	2	1.31E-10	0.282	0.269
chr5	4230502	4230872	371	6	9.37E-29	0.288	0.156
chr5	5572550	5572628	79	2	0.000123233	0.057	0.055
chr5	6582542	6583001	460	2	0.0008809	0.169	0.095	LINC01018
chr5	16508920	16509123	204	4	1.09E-09	0.209	0.104	FAM134B
chr5	35938675	35938692	18	2	3.14E-07	0.105	0.088	CAPSL
chr5	37952447	37952644	198	3	0.00169624	0.167	0.094
chr5	38134954	38135185	232	3	7.61E-14	0.239	0.193
chr5	38445220	38446192	973	7	1.04E-21	0.161	0.106	EGFLAM
chr5	41071405	41071879	475	2	1.06E-05	0.187	0.144	MROH2B
chr5	42991657	42991862	206	2	0.003248002	0.054	0.051
chr5	55775841	55776364	524	3	0.000431345	0.191	0.068
chr5	59783035	59784544	1510	6	4.78E-08	0.156	0.089	PART1; PDE4D
chr5	61028265	61028899	635	4	9.58E-23	0.329	0.208
chr5	68711277	68711640	364	3	0.003893743	0.128	0.060	MARVELD2
chr5	72526137	72526964	828	6	3.79E-19	0.126	0.085
chr5	72528111	72530472	2362	14	8.02E-28	0.147	0.055
chr5	89853284	89853771	488	2	1.33E-07	0.114	0.078
chr5	92923623	92924603	981	2	6.16E-08	0.240	0.233	NR2F1
chr5	92936507	92936528	22	2	0.000183242	0.129	0.121
chr5	122422411	122424091	1681	9	3.28E-15	0.140	0.079
chr5	122428653	122431419	2767	13	2.84E-37	0.165	0.118	PRDM6
chr5	122433740	122435550	1811	11	3.47E-18	0.182	0.108	PRDM6
chr5	129083450	129083763	314	2	6.94E-06	0.091	0.056
chr5	134362967	134367394	4428	22	3.83E-42	0.304	0.143	PITX1
chr5	134787465	134788649	1185	5	0.000168261	0.116	0.054	TIFAB
chr5	135313253	135313311	59	2	5.24E-05	0.105	0.101
chr5	138211043	138211909	867	5	2.99E-05	0.105	0.058	CTNNA1; LRRTM2
chr5	139056667	139057496	830	5	1.14E-05	0.146	0.081	CXXC5
chr5	139227606	139228242	637	7	2.19E-06	0.095	0.073	NRG2
chr5	141191429	141191557	129	3	1.19E-06	0.069	0.055
chr5	149792249	149793436	1188	9	3.36E-26	0.113	0.065	CD74
chr5	155753616	155754265	650	5	3.67E-11	0.115	0.058	SGCD
chr5	158531132	158533081	1950	9	6.15E-22	0.147	0.085
chr5	160972931	160973008	78	2	0.000131645	0.123	0.108	GABRB2
chr5	166802258	166802870	613	4	4.27E-09	0.136	0.081	TENM2
chr5	171522629	171523225	597	2	0.003915597	0.241	0.120	STK10
chr5	171538334	171538557	224	2	0.000030939	0.075	0.063	STK10
chr5	174158984	174160335	1352	7	6.51E-08	0.107	0.071
chr5	176270808	176270936	129	2	0.000222696	0.088	0.066	UNC5A
chr5	177823856	177824403	548	4	1.33E-10	0.156	0.095	COL23A1
chr5	177913434	177913468	35	2	9.41E-11	0.349	0.295	COL23A1
chr5	180028658	180028818	161	3	2.16E-05	0.124	0.078	FLT4
chr5	180235800	180236251	452	2	0.000227786	0.090	0.051	MGAT1
chr5	180479622	180480982	1361	6	1.88E-10	0.127	0.076	BTNL9
chr5	180486155	180487371	1217	6	4.09E-09	0.093	0.063	BTNL9
chr6	230908	230959	52	3	2.39E-05	0.106	0.085
chr6	447226	447777	552	3	5.37E-08	0.088	0.064
chr6	474297	475375	1079	8	6.33E-20	0.174	0.099
chr6	1180377	1180445	69	2	1.90E-09	0.091	0.084
chr6	1309779	1311165	1387	3	6.82E-10	0.161	0.103
chr6	1384491	1386142	1652	7	4.36E-10	0.174	0.103
chr6	1392250	1394071	1822	6	1.83E-09	0.107	0.080	FOXF2
chr6	1410167	1410497	331	5	7.49E-14	0.168	0.082
chr6	1601369	1602137	769	5	1.91E-15	0.126	0.099
chr6	1615843	1617619	1777	4	3.39E-07	0.108	0.062
chr6	1873340	1873540	201	2	0.000111395	0.118	0.097	GMDS
chr6	2891973	2892152	180	5	4.26E-13	0.228	0.087	SERPINB9
chr6	5994235	5997791	3557	23	1.36E-33	0.377	0.084
chr6	6614072	6614798	727	3	1.45E-10	0.205	0.115	LY86-AS1; LY86
chr6	7468673	7468973	301	4	1.72E-11	0.139	0.107
chr6	11487017	11487376	360	2	0.000173592	0.062	0.057
chr6	12586063	12586134	72	2	6.47E-06	0.117	0.077
chr6	12717776	12718408	633	3	1.18E-10	0.231	0.173	PHACTR1
chr6	22294766	22294829	64	2	8.92E-12	0.339	0.241	PRL
chr6	26160318	26160478	161	2	6.15E-05	0.138	0.096	HIST1H2BD
chr6	28583971	28584288	318	16	1.03E-36	0.176	0.086
chr6	28725789	28725957	169	2	9.35E-10	0.291	0.199
chr6	31038713	31038842	130	2	0.000219047	0.092	0.062
chr6	31650735	31651291	557	19	1.65E-10	0.157	0.053
chr6	31657855	31658176	322	2	0.001739899	0.161	0.092
chr6	31913250	31914305	1056	11	9.29E-12	0.107	0.060
chr6	33362567	33363179	613	9	3.20E-27	0.184	0.137
chr6	33862289	33862743	455	4	8.89E-05	0.133	0.079	LINC01016
chr6	35453638	35454434	797	4	1.15E-18	0.175	0.114	TEAD3
chr6	37460940	37461350	411	5	4.42E-23	0.350	0.207	CCDC167
chr6	38145125	38145464	340	3	2.33E-11	0.129	0.082	BTBD9
chr6	48035985	48036676	692	11	2.07E-24	0.140	0.101	PTCHD4
chr6	75794881	75795679	799	3	8.46E-05	0.126	0.077	COL12A1
chr6	85476210	85476921	712	3	5.73E-16	0.301	0.213
chr6	85478207	85478807	601	4	2.04E-14	0.224	0.159
chr6	85483055	85484863	1809	10	1.84E-24	0.235	0.103
chr6	90660913	90661373	461	5	2.08E-12	0.155	0.098	BACH2
chr6	99289733	99292347	2615	14	8.71E-20	0.161	0.069
chr6	100676889	100677145	257	5	1.22E-13	0.211	0.137
chr6	100894513	100897445	2933	16	1.30E-72	0.295	0.202	SIM1
chr6	100901804	100904376	2573	13	1.26E-60	0.296	0.209	SIM1
chr6	100905458	100906895	1438	8	9.41E-41	0.276	0.187	SIM1
chr6	100911240	100915805	4566	25	2.32E-39	0.246	0.087	SIM1
chr6	100916959	100917871	913	7	2.00E-18	0.231	0.159
chr6	107194450	107194754	305	2	3.90E-06	0.077	0.062	LOC100422737
chr6	134209935	134211217	1283	14	2.30E-41	0.239	0.137	TCF21
chr6	139563884	139564250	367	4	1.18E-16	0.167	0.105	TXLNB
chr6	143929300	143929511	212	3	1.37E-09	0.126	0.090	PHACTR2
chr6	144506873	144507827	955	2	5.35E-05	0.139	0.064	STX11
chr6	154726217	154726758	542	2	0.016274734	0.134	0.070	CNKSR3; IPCEF1
chr6	156429014	156429169	156	2	0.000289711	0.134	0.083
chr6	156717406	156718546	1141	6	1.43E-19	0.287	0.125
chr6	156828989	156829146	158	3	0.000001915	0.129	0.106
chr6	164029303	164029556	254	3	1.29E-06	0.103	0.078
chr6	164056932	164057029	98	2	8.00E-10	0.132	0.098
chr6	164171960	164172519	560	3	3.27E-07	0.119	0.078
chr6	164288623	164288814	192	2	0.000000051	0.108	0.094
chr6	164345272	164345307	36	2	7.26E-15	0.324	0.317
chr6	166259938	166261046	1109	9	7.95E-09	0.203	0.055
chr6	166921760	166921890	131	3	5.22E-09	0.091	0.069	RPS6KA2
chr6	167104601	167104926	326	4	5.58E-14	0.096	0.066	RPS6KA2
chr6	168553478	168553516	39	2	5.97E-07	0.179	0.132
chr6	168597617	168597666	50	2	9.68E-08	0.141	0.116
chr6	168777717	168778312	596	4	1.84E-17	0.131	0.120
chr6	169567348	169569740	2393	12	4.79E-19	0.164	0.064
chr6	169852316	169852806	491	3	1.76E-19	0.289	0.264
chr6	170408630	170408669	40	2	0.003608656	0.103	0.059
chr7	120659	120801	143	4	0.000353703	0.077	0.054
chr7	612458	613593	1136	5	6.74E-15	0.317	0.147	PRKAR1B
chr7	810958	811786	829	5	2.13E-08	0.107	0.072	DNAAF5
chr7	1135747	1136023	277	4	9.28E-09	0.121	0.070	C7orf50
chr7	1300204	1300320	117	2	1.93E-07	0.098	0.097
chr7	1335650	1338284	2635	11	2.45E-12	0.246	0.061
chr7	2287330	2287495	166	2	7.41E-05	0.065	0.058	NUDT1
chr7	2349605	2349748	144	2	7.52E-05	0.098	0.064	SNX8
chr7	2768566	2771155	2590	10	4.95E-10	0.255	0.073	GNA12
chr7	3096493	3096561	69	2	1.37E-07	0.243	0.236
chr7	3227277	3227332	56	2	0.000731584	0.096	0.063
chr7	3988772	3989097	326	3	1.14E-11	0.296	0.229	SDK1
chr7	4287171	4287215	45	2	9.55E-07	0.063	0.057	SDK1
chr7	4778839	4779342	504	6	6.86E-25	0.244	0.186	FOXK1
chr7	4805943	4807556	1614	8	9.54E-15	0.153	0.050	FOXK1
chr7	4859125	4859448	324	3	5.21E-05	0.074	0.063	RADIL
chr7	4911051	4911224	174	3	0.000143451	0.130	0.065	RADIL
chr7	5530946	5531009	64	2	3.91E-05	0.128	0.082	FBXL18
chr7	5911701	5911900	200	2	7.24E-07	0.158	0.067
chr7	7557590	7557741	152	2	3.62E-08	0.160	0.141	COL28A1
chr7	17337427	17337976	550	2	0.041140694	0.137	0.067
chr7	18329602	18329916	315	2	6.74E-09	0.184	0.145	HDAC9
chr7	19182334	19185407	3074	16	2.17E-25	0.246	0.074	FERD3L
chr7	25893925	25902329	8405	32	4.41E-53	0.262	0.058
chr7	26897182	26897714	533	7	6.68E-13	0.152	0.105	SKAP2
chr7	27141067	27143806	2740	31	3.11E-55	0.174	0.111	HOXA2
chr7	27145159	27148002	2844	10	1.11E-14	0.194	0.082	HOXA3
chr7	27149139	27150403	1265	5	0.000920354	0.121	0.052	HOXA3
chr7	27153847	27156062	2216	15	1.03E-37	0.315	0.172	HOXA3
chr7	27157818	27157855	38	2	0.000000002	0.227	0.205	HOXA3
chr7	27159883	27166103	6221	17	1.62E-48	0.334	0.156	HOXA3
chr7	27167315	27167364	50	2	2.05E-06	0.103	0.096
chr7	27215464	27215610	147	3	1.13E-08	0.189	0.149	HOXA10-HOXA9; HOXA10
chr7	27222869	27226329	3461	41	1.93E-74	0.319	0.103	HOXA11-AS; HOXA11
chr7	27227340	27229163	1824	7	3.12E-34	0.363	0.217	HOXA11-AS
chr7	27230252	27233480	3229	14	5.47E-33	0.378	0.146
chr7	27260102	27260466	365	5	3.81E-15	0.154	0.116
chr7	29519388	29519651	264	5	3.31E-17	0.135	0.105	CHN2
chr7	34801131	34801759	629	2	0.028763687	0.166	0.086	NPSR1; NPSR1-AS1
chr7	39017305	39017630	326	3	0.000380468	0.107	0.056	POU6F2
chr7	39332739	39332836	98	2	1.45E-11	0.174	0.171	POU6F2
chr7	41982337	41982794	458	5	3.02E-08	0.297	0.119
chr7	42267269	42268072	804	6	3.00E-05	0.111	0.057	GLI3
chr7	55177182	55177623	442	2	1.53E-06	0.129	0.117	EGFR
chr7	55224743	55225183	441	7	5.79E-23	0.165	0.104	EGFR
chr7	66856314	66856380	67	2	2.86E-06	0.109	0.082
chr7	73002385	73002496	112	3	1.35E-06	0.129	0.071
chr7	73389632	73389660	29	2	1.50E-07	0.131	0.122
chr7	76053013	76053224	212	2	6.25E-06	0.110	0.101	ZP3
chr7	90895894	90896701	808	4	6.03E-08	0.135	0.085	FZD1
chr7	95454615	95455393	779	2	0.000403007	0.267	0.128	DYNC1I1
chr7	99007151	99007560	410	2	0.000494731	0.135	0.072	BUD31
chr7	99332914	99333757	844	2	7.66E-08	0.206	0.093	ZSCAN25
chr7	100091181	100091786	606	5	3.72E-10	0.261	0.163	NYAP1
chr7	101499638	101500514	877	4	1.11E-20	0.345	0.218	CUX1
chr7	101512529	101513100	572	3	8.95E-10	0.304	0.141	CUX1
chr7	101556183	101556907	725	4	2.34E-12	0.183	0.107	CUX1
chr7	101566857	101566940	84	2	4.36E-15	0.303	0.270	CUX1
chr7	101596131	101596404	274	5	3.19E-07	0.121	0.065	CUX1
chr7	101754758	101755186	429	4	1.39E-13	0.165	0.127	CUX1
chr7	106819954	106820841	888	2	4.40E-07	0.151	0.061	HBP1
chr7	107641770	107642539	770	5	4.35E-05	0.178	0.067	LAMB1
chr7	113722758	113723786	1029	7	2.03E-15	0.176	0.079
chr7	120964019	120964168	150	2	5.86E-05	0.076	0.069
chr7	128471600	128472459	860	2	1.09E-05	0.068	0.050	FLNC
chr7	130606228	130606499	272	3	3.68E-06	0.102	0.085
chr7	130626376	130626559	184	2	0.000732181	0.081	0.062
chr7	140103671	140104086	416	7	1.60E-14	0.120	0.067	RAB19
chr7	140227195	140227335	141	3	1.03E-06	0.164	0.106	DENND2A
chr7	150651937	150653195	1259	9	3.61E-24	0.183	0.068	KCNH2
chr7	150668669	150669058	390	2	0.012581427	0.224	0.111	KCNH2
chr7	150811345	150811775	431	2	0.001444266	0.190	0.087	AGAP3
chr7	151106022	151106082	61	3	1.40E-06	0.080	0.066	WDR86
chr7	151546240	151546374	135	2	5.77E-07	0.157	0.132	PRKAG2
chr7	154473202	154474113	912	3	1.48E-08	0.288	0.169	DPP6
chr7	155255122	155255369	248	4	0.000008481	0.077	0.057	EN2
chr7	155834083	155834151	69	2	1.32E-08	0.181	0.177
chr7	156259194	156259219	26	3	2.99E-15	0.336	0.298
chr7	156332650	156332832	183	2	6.09E-05	0.054	0.051
chr7	156786185	156786278	94	2	2.09E-06	0.087	0.083
chr7	157257054	157258854	1801	7	2.35E-24	0.372	0.097
chr7	157381098	157381240	143	2	0.000533383	0.061	0.057	PTPRN2
chr7	157612081	157612661	581	3	3.00E-05	0.108	0.065	PTPRN2
chr7	157666168	157666398	231	2	0.001619526	0.123	0.065	PTPRN2
chr7	157692857	157692973	117	2	1.22E-08	0.111	0.111	PTPRN2
chr7	157782817	157782916	100	3	1.46E-11	0.251	0.154	PTPRN2
chr7	158771773	158771848	76	2	7.18E-05	0.059	0.052
chr7	158819193	158820591	1399	6	2.94E-12	0.155	0.071	LINC00689
chr8	829623	830304	682	2	2.14E-05	0.127	0.055	ERICH1-AS1
chr8	1019317	1019352	36	2	5.74E-08	0.078	0.074	ERICH1-AS1
chr8	1312682	1312875	194	2	1.48E-11	0.234	0.165
chr8	1707477	1708526	1050	5	4.06E-09	0.190	0.111
chr8	1764329	1766281	1953	16	1.40E-34	0.197	0.091	MIR596
chr8	1974719	1974903	185	2	0.000984072	0.118	0.052
chr8	2885516	2885627	112	2	0.004574435	0.131	0.062	CSMD1
chr8	3141844	3141907	64	2	1.41E-06	0.214	0.151	CSMD1
chr8	3429382	3429480	99	3	3.08E-05	0.133	0.085	CSMD1
chr8	6400815	6401045	231	3	3.24E-07	0.107	0.075	ANGPT2; MCPH1
chr8	11619852	11619866	15	2	8.61E-06	0.110	0.110
chr8	17016860	17018331	1472	3	0.00000001	0.119	0.095	ZDHHC2
chr8	18541446	18541529	84	2	1.16E-09	0.300	0.231	PSD3
chr8	20169916	20170388	473	3	7.26E-05	0.113	0.069
chr8	22078982	22079882	901	7	2.73E-14	0.184	0.098	PHYHIP
chr8	23430824	23431014	191	3	2.57E-05	0.107	0.061
chr8	25897201	25900020	2820	14	1.09E-31	0.179	0.098	PPP2R2A; EBF2
chr8	26243215	26243601	387	2	0.044583942	0.128	0.066	BNIP3L
chr8	26721736	26723365	1630	7	1.93E-10	0.169	0.069	ADRA1A
chr8	33575794	33576374	581	2	6.16E-10	0.184	0.167
chr8	37560840	37561332	493	2	0.02432657	0.115	0.058
chr8	37657824	37658755	932	3	7.54E-07	0.157	0.076	ADGRA2
chr8	37698620	37700802	2183	7	2.17E-11	0.156	0.072	ADGRA2
chr8	37755254	37755555	302	2	0.000018565	0.142	0.118	RAB11FIP1
chr8	38329836	38330740	905	2	1.62E-07	0.285	0.125
chr8	38411598	38411708	111	3	1.01E-07	0.128	0.104
chr8	54504774	54505303	530	2	8.28E-08	0.116	0.092
chr8	67037892	67039461	1570	5	4.08E-11	0.177	0.083	TRIM55
chr8	76316876	76317040	165	2	9.66E-05	0.059	0.052
chr8	91952780	91953125	346	2	2.26E-10	0.181	0.177	NECAB1
chr8	97169621	97171332	1712	9	7.70E-17	0.096	0.050	GDF6
chr8	102450860	102451058	199	3	2.78E-09	0.164	0.093
chr8	116679763	116681248	1486	10	5.39E-12	0.227	0.082	TRPS1
chr8	117777782	117778488	707	4	8.53E-05	0.118	0.059	EIF3H
chr8	119086580	119086762	183	3	5.12E-08	0.098	0.070	EXT1
chr8	139613712	139613769	58	3	1.50E-12	0.321	0.252	COL22A1
chr8	140847610	140847721	112	2	9.35E-06	0.080	0.056	TRAPPC9
chr8	140937350	140937410	61	2	6.36E-11	0.173	0.171	TRAPPC9
chr8	141220177	141220490	314	3	4.71E-15	0.293	0.220	TRAPPC9
chr8	141619425	141619483	59	2	2.76E-07	0.129	0.088	AGO2
chr8	142384880	142384901	22	2	0.016568431	0.149	0.071
chr8	143206414	143207542	1129	4	3.14E-07	0.132	0.094
chr8	143262091	143262572	482	5	4.03E-11	0.150	0.103
chr8	143856122	143856487	366	2	0.006524268	0.138	0.072	LYNX1
chr8	143961141	143961391	251	4	5.97E-08	0.142	0.095	CYP11B1
chr8	144254866	144255688	823	4	1.54E-12	0.130	0.066
chr8	144906376	144906507	132	3	9.98E-08	0.068	0.065	PUF60
chr8	145033104	145033743	640	6	1.30E-06	0.144	0.079	PLEC
chr8	145118628	145119315	688	2	2.50E-05	0.072	0.063
chr9	969473	973198	3726	14	1.22E-53	0.354	0.221
chr9	974533	976947	2415	8	3.07E-18	0.446	0.171
chr9	1042202	1043825	1624	6	3.13E-12	0.185	0.091
chr9	1045050	1046103	1054	4	7.23E-07	0.187	0.068
chr9	1047220	1047246	27	2	0.000154064	0.067	0.063
chr9	13323113	13323130	18	2	2.92E-06	0.091	0.077
chr9	36879449	36880055	607	2	0.000175458	0.228	0.104	PAX5
chr9	92292480	92293297	818	2	0.007830846	0.122	0.062	UNQ6494
chr9	97810769	97811087	319	3	0.000000001	0.061	0.054	C9orf3
chr9	104357177	104358101	925	3	1.99E-05	0.180	0.073	GRIN3A; PPP3R2
chr9	117692745	117693010	266	3	0.000302986	0.087	0.054	TNFSF8
chr9	124533001	124533992	992	2	2.18E-06	0.221	0.101	DAB2IP
chr9	124982834	124983482	649	2	0.000104448	0.059	0.055	LHX6
chr9	126126377	126127116	740	2	5.85E-06	0.101	0.080	CRB2
chr9	126130901	126131309	409	2	1.81E-06	0.096	0.089	CRB2
chr9	132402607	132403257	651	3	0.000008833	0.180	0.087	ASB6
chr9	133308058	133309447	1390	5	2.69E-14	0.268	0.157
chr9	134698926	134699710	785	4	9.44E-06	0.232	0.089
chr9	135361993	135362480	488	3	4.10E-09	0.099	0.071	CFAP77
chr9	135393257	135393396	140	2	5.20E-05	0.095	0.054	CFAP77
chr9	135619345	135619500	156	2	0.000257688	0.074	0.062	AK8
chr9	137279180	137279412	233	2	0.001600376	0.095	0.061	RXRA
chr9	137392877	137393288	412	4	2.47E-10	0.170	0.091
chr9	137996270	137998610	2341	5	1.16E-07	0.114	0.051	OLFM1
chr9	139261981	139262133	153	2	0.000209282	0.081	0.068	CARD9
chr9	140128254	140128686	433	2	0.000165208	0.063	0.056	SLC34A3
chrX	7136807	7137913	1107	5	1.96E-08	0.207	0.088	STS
chrX	31526531	31526745	215	2	0.001157921	0.115	0.066	DMD
chrX	99661860	99661876	17	2	0.000002109	0.106	0.091	PCDH19
chrX	100604176	100604591	416	2	0.011408347	0.094	0.050	BTK
chrX	101975281	101975840	560	4	7.64E-10	0.117	0.073	BHLHB9
chrX	105937121	105937158	38	2	0.000086243	0.060	0.054	RNF128
chrX	114141368	114141866	499	2	0.00729003	0.095	0.053	HTR2C
chrX	119445843	119445864	22	2	3.10E-05	0.081	0.066
