# Supplementary material for: Genome-wide DNA methylation analysis reveals loci that distinguish different types of adipose tissue in obese individuals
Source: Clin Epigenetics. 2017 May 3;9:48. doi: 10.1186/s13148-017-0344-4 (PMC5415776; doi:10.1186/s13148-017-0344-4)
Supplement: Supplementary file 5 — Enrichment results for genes mapping to DMRs only observed in the before weight loss analysis. All pathways passing Bonferroni correction (P ≤ 0.05) are shown. (XLSX 8 kb) [file 13148_2017_344_MOESM5_ESM.xlsx]

## Sheet: Sheet1
Category	ID	Name	Source	p-value	q-value Bonferroni	Gene Hit Count in Query List	Gene Hit Count in Genome	Gene Hit in Query List
GO: Biological Process	GO:1903859	regulation of dendrite extension		1.239e-05	0.01579	3	20	SYT4,CPNE6,NEDD4L
GO: Biological Process	GO:1903861	positive regulation of dendrite extension		1.239e-05	0.01579	3	20	SYT4,CPNE6,NEDD4L
GO: Biological Process	GO:0097484	dendrite extension		2.187e-05	0.02786	3	24	SYT4,CPNE6,NEDD4L
GO: Cellular Component	GO:0045202	synapse		0.0001156	0.01526	9	876	DLGAP2,SYT4,CTBP2,SSPN,SORBS2,BAIAP2,PTPRN2,TSPOAP1,AXIN2
GO: Cellular Component	GO:0044456	synapse part		0.0001624	0.02144	8	714	DLGAP2,SYT4,SSPN,SORBS2,BAIAP2,PTPRN2,TSPOAP1,AXIN2
Interaction	int:DLGAP2	DLGAP2 interactions		5.85e-06	0.005084	3	15	DLGAP2,SORBS2,TSPOAP1
MicroRNA	hsa-miR-141:TargetScan	hsa-miR-141:TargetScan	TargetScan	1.585e-05	0.03649	8	531	ACOT7,SYT4,AMPD2,CTBP2,NCKAP5,SORBS2,SIPA1L2,TENM3
MicroRNA	hsa-miR-200a:TargetScan	hsa-miR-200a:TargetScan	TargetScan	1.585e-05	0.03649	8	531	ACOT7,SYT4,AMPD2,CTBP2,NCKAP5,SORBS2,SIPA1L2,TENM3
