# Supplementary material for: Genome-wide DNA methylation analysis reveals loci that distinguish different types of adipose tissue in obese individuals
Source: Clin Epigenetics. 2017 May 3;9:48. doi: 10.1186/s13148-017-0344-4 (PMC5415776; doi:10.1186/s13148-017-0344-4)
Supplement: Supplementary file 6 — Enrichment results for genes mapping to DMRs only observed in the after weight loss analysis. All pathways passing Bonferroni correction (P ≤ 0.05) are shown. (XLSX 12 kb) [file 13148_2017_344_MOESM6_ESM.xlsx]

## Sheet: Sheet1
Category	ID	Name	p-value	q-value Bonferroni	Gene Hit Count in Query List	Gene Hit Count in Genome	Gene Hit in Query List
GO: Molecular Function	GO:0043565	sequence-specific DNA binding	7.935e-06	0.005523	34	1097	ZNF536,ZBTB38,SALL3,ZNF423,HLX,ZFPM1,GMEB2,RXRA,HOXA3,ZIC4,HOXB3,HOXB5,HOXC4,GLI3,RPTOR,KDM2B,USF1,MYRF,FOXK1,FOXF2,TBX5,CXXC5,ZBTB7B,LHX6,RFX1,MSX1,MTOR,ELF5,ZNF664,EN2,PRDM16,LEF1,SIX2,GLIS1
GO: Molecular Function	GO:0044323	retinoic acid-responsive element binding	2.525e-05	0.01757	3	5	MYT1L,ZNF536,RXRA
GO: Molecular Function	GO:0003700	transcription factor activity, sequence-specific DNA binding	6.396e-05	0.04451	35	1267	MYT1L,POU6F2,ZNF536,ZBTB38,SALL3,ZFPM1,BCL3,RXRA,RCOR2,HOXA3,BNC1,HOXB3,HOXB5,HOXC4,GLI3,BUD31,USF1,MYRF,VAV1,FOXK1,FOXF2,TBX5,SIM1,SIM2,CBFA2T3,ZBTB7B,LHX6,RFX1,MSX1,ELF5,PAX1,LEF1,SIX2,GLIS1,RAI1
GO: Molecular Function	GO:0001071	nucleic acid binding transcription factor activity	6.396e-05	0.04451	35	1267	MYT1L,POU6F2,ZNF536,ZBTB38,SALL3,ZFPM1,BCL3,RXRA,RCOR2,HOXA3,BNC1,HOXB3,HOXB5,HOXC4,GLI3,BUD31,USF1,MYRF,VAV1,FOXK1,FOXF2,TBX5,SIM1,SIM2,CBFA2T3,ZBTB7B,LHX6,RFX1,MSX1,ELF5,PAX1,LEF1,SIX2,GLIS1,RAI1
GO: Biological Process	GO:0007155	cell adhesion	9.607e-09	4.152e-05	50	1535	MAG,CLDN14,PDCD1,DLG5,PDGFRA,CDHR1,HLX,CDH23,ZFPM1,BCL3,ITGB6,STK10,PTPN6,CADM1,F11R,PTPRJ,PTPRS,PIK3CD,GLI3,PCDH19,DMD,SDK1,VAV1,TBCD,VWF,ANGPT2,DSCAM,DDR2,ZBTB7B,CLSTN1,CLDN1,TGFB1,COL18A1,RADIL,CD3D,CD3G,IGF1,TNFSF11,CCM2L,MTOR,TNFSF8,CD74,PAX1,CTNNA1,LY9,AJUBA,STX11,TNR,LEF1,MUC4
GO: Biological Process	GO:0098609	cell-cell adhesion	9.814e-09	4.242e-05	38	985	CLDN14,PDCD1,DLG5,PDGFRA,CDHR1,HLX,CDH23,ZFPM1,BCL3,STK10,PTPN6,CADM1,PIK3CD,GLI3,PCDH19,SDK1,VAV1,DSCAM,ZBTB7B,CLSTN1,CLDN1,TGFB1,CD3D,CD3G,IGF1,TNFSF11,CCM2L,MTOR,TNFSF8,CD74,PAX1,CTNNA1,LY9,AJUBA,STX11,TNR,LEF1,MUC4
GO: Biological Process	GO:0022610	biological adhesion	1.238e-08	5.349e-05	50	1547	MAG,CLDN14,PDCD1,DLG5,PDGFRA,CDHR1,HLX,CDH23,ZFPM1,BCL3,ITGB6,STK10,PTPN6,CADM1,F11R,PTPRJ,PTPRS,PIK3CD,GLI3,PCDH19,DMD,SDK1,VAV1,TBCD,VWF,ANGPT2,DSCAM,DDR2,ZBTB7B,CLSTN1,CLDN1,TGFB1,COL18A1,RADIL,CD3D,CD3G,IGF1,TNFSF11,CCM2L,MTOR,TNFSF8,CD74,PAX1,CTNNA1,LY9,AJUBA,STX11,TNR,LEF1,MUC4
GO: Biological Process	GO:0001501	skeletal system development	2.953e-08	0.0001276	26	534	WWOX,PDGFRA,GDF6,ZFPM1,HOXA3,HOXB3,HOXB5,PTPN6,HOXC4,CADM1,GLI3,PIP4K2A,MCPH1,ZNF385A,SKI,TGFB1,MSX1,IGF1,TNFSF11,CLEC3A,OSR1,CLEC3B,PAX1,LTBP3,SIX2,RAI1
GO: Biological Process	GO:0060348	bone development	5.885e-07	0.002544	14	195	ZFPM1,PTPN6,CADM1,GLI3,PIP4K2A,MCPH1,ZNF385A,SKI,TGFB1,MSX1,IGF1,TNFSF11,PAX1,LTBP3
GO: Biological Process	GO:0071593	lymphocyte aggregation	7.134e-07	0.003083	23	509	PDCD1,HLX,ZFPM1,BCL3,STK10,PTPN6,CADM1,PIK3CD,GLI3,VAV1,ZBTB7B,TGFB1,CD3D,CD3G,IGF1,TNFSF11,MTOR,TNFSF8,CD74,PAX1,LY9,STX11,LEF1
GO: Biological Process	GO:0046632	alpha-beta T cell differentiation	8.613e-07	0.003722	10	96	HLX,ZFPM1,BCL3,GLI3,ZBTB7B,TGFB1,TNFSF8,PAX1,LY9,LEF1
GO: Biological Process	GO:0070486	leukocyte aggregation	9.022e-07	0.003899	23	516	PDCD1,HLX,ZFPM1,BCL3,STK10,PTPN6,CADM1,PIK3CD,GLI3,VAV1,ZBTB7B,TGFB1,CD3D,CD3G,IGF1,TNFSF11,MTOR,TNFSF8,CD74,PAX1,LY9,STX11,LEF1
GO: Biological Process	GO:0045893	positive regulation of transcription, DNA-templated	1.184e-06	0.005118	45	1535	DAB2IP,MYT1L,TRAF5,ZBTB38,WWOX,ZNF423,GDF6,ZFPM1,BCL3,SSBP3,RXRA,HOXB5,GLI3,RPTOR,BTK,BUD31,USF1,MYRF,MAML3,TRAPPC9,FOXK1,CARD14,FOXF2,TBX5,SOST,RPS6KA4,DDR2,SKI,ZBTB7B,TGFB1,MSX1,CD3D,IGF1,TNFSF11,MTOR,TNFSF8,OSR1,ELF5,PAX1,EN2,PRDM16,LEF1,SIX2,GLIS1,RAI1
GO: Biological Process	GO:1903508	positive regulation of nucleic acid-templated transcription	1.184e-06	0.005118	45	1535	DAB2IP,MYT1L,TRAF5,ZBTB38,WWOX,ZNF423,GDF6,ZFPM1,BCL3,SSBP3,RXRA,HOXB5,GLI3,RPTOR,BTK,BUD31,USF1,MYRF,MAML3,TRAPPC9,FOXK1,CARD14,FOXF2,TBX5,SOST,RPS6KA4,DDR2,SKI,ZBTB7B,TGFB1,MSX1,CD3D,IGF1,TNFSF11,MTOR,TNFSF8,OSR1,ELF5,PAX1,EN2,PRDM16,LEF1,SIX2,GLIS1,RAI1
GO: Biological Process	GO:1902680	positive regulation of RNA biosynthetic process	1.623e-06	0.007013	45	1553	DAB2IP,MYT1L,TRAF5,ZBTB38,WWOX,ZNF423,GDF6,ZFPM1,BCL3,SSBP3,RXRA,HOXB5,GLI3,RPTOR,BTK,BUD31,USF1,MYRF,MAML3,TRAPPC9,FOXK1,CARD14,FOXF2,TBX5,SOST,RPS6KA4,DDR2,SKI,ZBTB7B,TGFB1,MSX1,CD3D,IGF1,TNFSF11,MTOR,TNFSF8,OSR1,ELF5,PAX1,EN2,PRDM16,LEF1,SIX2,GLIS1,RAI1
GO: Biological Process	GO:0006357	regulation of transcription from RNA polymerase II promoter	1.7e-06	0.007348	52	1922	DAB2IP,MYT1L,ZNF536,ZBTB38,WWOX,ZNF423,GDF6,ZFPM1,BCL3,GMEB2,SSBP3,RXRA,RCOR2,BNC1,HOXB3,HOXB5,WWC2,GLI3,BUD31,KDM2B,USF1,MAML3,FOXK1,FOXF2,TBX5,SOST,RPS6KA4,CXXC5,SIM1,SIM2,CBFA2T3,SKI,ZBTB7B,FASLG,RFX1,TGFB1,MSX1,CD3D,IGF1,TNFSF11,TNFSF8,PCSK6,OSR1,ELF5,PAX1,AJUBA,EN2,PRDM16,LEF1,SIX2,GLIS1,RAI1
GO: Biological Process	GO:0042110	T cell activation	2.517e-06	0.01088	22	508	PDCD1,HLX,ZFPM1,BCL3,PTPN6,CADM1,PIK3CD,GLI3,VAV1,ZBTB7B,TGFB1,CD3D,CD3G,IGF1,TNFSF11,MTOR,TNFSF8,CD74,PAX1,LY9,STX11,LEF1
GO: Biological Process	GO:0070489	T cell aggregation	2.517e-06	0.01088	22	508	PDCD1,HLX,ZFPM1,BCL3,PTPN6,CADM1,PIK3CD,GLI3,VAV1,ZBTB7B,TGFB1,CD3D,CD3G,IGF1,TNFSF11,MTOR,TNFSF8,CD74,PAX1,LY9,STX11,LEF1
GO: Biological Process	GO:0007159	leukocyte cell-cell adhesion	2.657e-06	0.01148	23	550	PDCD1,HLX,ZFPM1,BCL3,STK10,PTPN6,CADM1,PIK3CD,GLI3,VAV1,ZBTB7B,TGFB1,CD3D,CD3G,IGF1,TNFSF11,MTOR,TNFSF8,CD74,PAX1,LY9,STX11,LEF1
GO: Biological Process	GO:0051241	negative regulation of multicellular organismal process	2.817e-06	0.01218	36	1135	DAB2IP,STARD13,MAG,PDCD1,ZNF536,PDE4B,PDE4D,PDGFRA,HLX,ZFPM1,BCL3,WWC2,GLI3,BTK,SEMA3B,OLFM1,USF1,TBX5,SEMA4B,SOST,RPS6KA4,ANGPT2,SKI,FASLG,TGFB1,IGF1,MTOR,OSR1,DACT3,CD74,LTBP3,CTNNA1,TNR,PRDM16,LEF1,RAI1
GO: Biological Process	GO:0016337	single organismal cell-cell adhesion	2.883e-06	0.01246	29	810	PDCD1,DLG5,PDGFRA,HLX,ZFPM1,BCL3,STK10,PTPN6,CADM1,PIK3CD,GLI3,VAV1,ZBTB7B,TGFB1,CD3D,CD3G,IGF1,TNFSF11,CCM2L,MTOR,TNFSF8,CD74,PAX1,CTNNA1,LY9,STX11,TNR,LEF1,MUC4
GO: Biological Process	GO:0009952	anterior/posterior pattern specification	3.223e-06	0.01393	14	225	SSBP3,HOXA3,HOXB3,HOXB5,HOXC4,GLI3,KDM2B,SKI,MSX1,PCSK6,OSR1,PAX1,LEF1,SIX2
GO: Biological Process	GO:0043367	CD4-positive, alpha-beta T cell differentiation	3.472e-06	0.015	8	66	HLX,ZFPM1,BCL3,ZBTB7B,TGFB1,PAX1,LY9,LEF1
GO: Biological Process	GO:0098602	single organism cell adhesion	3.55e-06	0.01534	30	864	PDCD1,DLG5,PDGFRA,HLX,ZFPM1,BCL3,STK10,PTPN6,CADM1,PIK3CD,GLI3,VAV1,ZBTB7B,TGFB1,RADIL,CD3D,CD3G,IGF1,TNFSF11,CCM2L,MTOR,TNFSF8,CD74,PAX1,CTNNA1,LY9,STX11,TNR,LEF1,MUC4
GO: Biological Process	GO:0051254	positive regulation of RNA metabolic process	3.645e-06	0.01575	45	1601	DAB2IP,MYT1L,TRAF5,ZBTB38,WWOX,ZNF423,GDF6,ZFPM1,BCL3,SSBP3,RXRA,HOXB5,GLI3,RPTOR,BTK,BUD31,USF1,MYRF,MAML3,TRAPPC9,FOXK1,CARD14,FOXF2,TBX5,SOST,RPS6KA4,DDR2,SKI,ZBTB7B,TGFB1,MSX1,CD3D,IGF1,TNFSF11,MTOR,TNFSF8,OSR1,ELF5,PAX1,EN2,PRDM16,LEF1,SIX2,GLIS1,RAI1
GO: Biological Process	GO:0051093	negative regulation of developmental process	4.543e-06	0.01964	31	921	DAB2IP,STARD13,MAG,PDCD1,ZNF536,HLX,ZFPM1,WWC2,GLI3,SEMA3B,OLFM1,TBX5,SEMA4B,SOST,ANGPT2,SKI,FASLG,TGFB1,MSX1,IGF1,OSR1,DACT3,CD74,ELF5,LTBP3,CTNNA1,TNR,PRDM16,LEF1,SIX2,RAI1
GO: Biological Process	GO:0048863	stem cell differentiation	5.366e-06	0.02319	16	303	DAB2IP,POU6F2,PDGFRA,SEMA3B,OLFM1,KDM2B,FOXF2,TBX5,SEMA4B,TGFB1,MSX1,OSR1,DACT3,LTBP3,LEF1,SIX2
GO: Biological Process	GO:2000026	regulation of multicellular organismal development	6.236e-06	0.02695	50	1901	DAB2IP,STARD13,MAG,PDCD1,LPAR3,ZNF536,ASIC2,GDF6,HLX,ZFPM1,RXRA,HOXB3,PTPN6,UMODL1,GLI3,BTK,SEMA3B,OLFM1,DMD,MYRF,SDK1,TBX5,SEMA4B,SOST,ANGPT2,DSCAM,DDR2,SKI,ZBTB7B,CLSTN1,FASLG,ADGRA2,TGFB1,MSX1,IGF1,TNFSF11,MTOR,BHLHB9,LRRTM2,OSR1,DACT3,KNDC1,CD74,LTBP3,CTNNA1,MARK2,TNR,PRDM16,LEF1,SIX2
GO: Biological Process	GO:0009887	animal organ morphogenesis	6.616e-06	0.02859	35	1130	DLG5,CLUAP1,WWOX,PDGFRA,HLX,CDH23,ZFPM1,RXRA,HOXA3,HOXB3,HOXB5,HOXC4,GLI3,OLFM1,KDM2B,SDK1,FOXF2,TBX5,DSCAM,SKI,FASLG,TGFB1,MSX1,COL18A1,IGF1,TNFSF11,CCM2L,MTOR,OSR1,PRKAR1B,PAX1,LTBP3,CTNNA1,LEF1,SIX2
GO: Biological Process	GO:0030217	T cell differentiation	9.005e-06	0.03892	14	246	HLX,ZFPM1,BCL3,PIK3CD,GLI3,VAV1,ZBTB7B,TGFB1,CD3D,TNFSF8,CD74,PAX1,LY9,LEF1
GO: Biological Process	GO:0035710	CD4-positive, alpha-beta T cell activation	1.012e-05	0.04373	8	76	HLX,ZFPM1,BCL3,ZBTB7B,TGFB1,PAX1,LY9,LEF1
