# Supplementary material for: Genome-wide DNA methylation analysis reveals loci that distinguish different types of adipose tissue in obese individuals
Source: Clin Epigenetics. 2017 May 3;9:48. doi: 10.1186/s13148-017-0344-4 (PMC5415776; doi:10.1186/s13148-017-0344-4)
Supplement: Supplementary file 7 — Enrichment results for genes mapping to DMRs observed in both the before and after weight loss analyses. All pathways passing Bonferroni correction (P ≤ 0.05) are shown. (XLSX 19 kb) [file 13148_2017_344_MOESM7_ESM.xlsx]

## Sheet: Sheet1
Category	ID	Name	Source	p-value	q-value Bonferroni	Gene Hit Count in Query List	Gene Hit Count in Genome	Gene Hit in Query List
GO: Molecular Function	GO:0043565	sequence-specific DNA binding		2.545e-15	2.56e-12	62	1097	BACH2,TRPS1,ZFPM1,HOXA2,HOXA3,EBF2,HOXA9,HOXA10,HOXA11,ZIC4,HOXB3,HOXB4,HOXC4,HOXC10,HOXD3,HOXD4,HOXD9,HOXD10,PITX1,PITX2,VAX2,FOXD2,FLI1,SHOX2,IRX3,IRX6,NCOR2,BCL11B,MTOR,SMARCA4,FOXP1,PRDM16,CUX1,TFAP2E,GATA6,ZSCAN25,FERD3L,KDM2B,CAMTA1,MYRF,FOXK1,TBX1,TBX5,TBX15,SATB2,EBF3,TEAD1,TFAP4,NR2F1,NR2F2,ZSCAN10,ALX1,LMX1A,PAX3,ELK4,PAX5,PAX9,EMX2,EN1,IRX2,EPAS1,SMAD6
GO: Molecular Function	GO:0003700	transcription factor activity, sequence-specific DNA binding		1.526e-11	1.535e-08	60	1267	POU6F2,BACH2,PEG3,TRPS1,ZIM2,ZFPM1,HOXA2,HOXA3,EBF2,HOXA10,HOXB3,HOXB4,HOXC4,HOXD3,HOXD4,HOXD9,HOXD10,PITX1,PITX2,VAX2,FOXD2,FLI1,TBX4,IRX6,SIM1,SIM2,BCL11B,TADA2B,FOXP1,CUX1,RAI1,TFAP2E,GATA6,ZSCAN25,RCOR1,FERD3L,CAMTA1,MYRF,FOXK1,TBX1,TBX5,TBX15,TCF21,EBF3,TEAD1,TEAD3,CBFA2T3,TFAP4,NR2F1,NR2F2,ZSCAN10,ALX1,PAX1,PAX3,ELK4,PAX5,PAX9,EN1,EPAS1,SMAD6
GO: Molecular Function	GO:0001071	nucleic acid binding transcription factor activity		1.526e-11	1.535e-08	60	1267	POU6F2,BACH2,PEG3,TRPS1,ZIM2,ZFPM1,HOXA2,HOXA3,EBF2,HOXA10,HOXB3,HOXB4,HOXC4,HOXD3,HOXD4,HOXD9,HOXD10,PITX1,PITX2,VAX2,FOXD2,FLI1,TBX4,IRX6,SIM1,SIM2,BCL11B,TADA2B,FOXP1,CUX1,RAI1,TFAP2E,GATA6,ZSCAN25,RCOR1,FERD3L,CAMTA1,MYRF,FOXK1,TBX1,TBX5,TBX15,TCF21,EBF3,TEAD1,TEAD3,CBFA2T3,TFAP4,NR2F1,NR2F2,ZSCAN10,ALX1,PAX1,PAX3,ELK4,PAX5,PAX9,EN1,EPAS1,SMAD6
GO: Molecular Function	GO:0000981	RNA polymerase II transcription factor activity, sequence-specific DNA binding		2.813e-11	2.83e-08	41	678	BACH2,PEG3,TRPS1,ZFPM1,HOXA2,EBF2,HOXA10,HOXD9,PITX1,PITX2,VAX2,FOXD2,FLI1,IRX6,SIM1,SIM2,BCL11B,FOXP1,CUX1,TFAP2E,GATA6,RCOR1,FERD3L,CAMTA1,FOXK1,TBX1,TBX5,TBX15,TCF21,EBF3,TEAD1,TFAP4,NR2F1,NR2F2,ALX1,PAX3,ELK4,PAX5,PAX9,EN1,EPAS1
GO: Molecular Function	GO:0001012	RNA polymerase II regulatory region DNA binding		1.094e-08	1.101e-05	35	638	BACH2,TRPS1,ZFPM1,HOXA2,EBF2,HOXA10,ZIC4,HOXB3,HOXD9,PITX1,PITX2,VAX2,FLI1,NCOR2,BCL11B,SMARCA4,FOXP1,CUX1,TFAP2E,GATA6,FERD3L,KDM2B,FOXK1,TBX1,TBX5,TBX15,EBF3,TEAD1,TFAP4,ALX1,LMX1A,PAX5,PAX9,EN1,SMAD6
GO: Molecular Function	GO:0044212	transcription regulatory region DNA binding		1.097e-08	1.104e-05	42	862	BACH2,TRPS1,ZFPM1,HOXA2,EBF2,HOXA10,ZIC4,HOXB3,HOXD9,PITX1,PITX2,VAX2,FLI1,NCOR2,BCL11B,MTOR,SMARCA4,FOXP1,CUX1,RAI1,AGO2,TFAP2E,GATA6,RCOR1,FERD3L,KDM2B,FOXK1,TBX1,TBX5,TBX15,TCF21,EBF3,TEAD1,TFAP4,NR2F1,ALX1,LMX1A,ELK4,PAX5,PAX9,EN1,SMAD6
GO: Molecular Function	GO:0000975	regulatory region DNA binding		1.212e-08	1.219e-05	42	865	BACH2,TRPS1,ZFPM1,HOXA2,EBF2,HOXA10,ZIC4,HOXB3,HOXD9,PITX1,PITX2,VAX2,FLI1,NCOR2,BCL11B,MTOR,SMARCA4,FOXP1,CUX1,RAI1,AGO2,TFAP2E,GATA6,RCOR1,FERD3L,KDM2B,FOXK1,TBX1,TBX5,TBX15,TCF21,EBF3,TEAD1,TFAP4,NR2F1,ALX1,LMX1A,ELK4,PAX5,PAX9,EN1,SMAD6
GO: Molecular Function	GO:0001067	regulatory region nucleic acid binding		1.338e-08	1.346e-05	42	868	BACH2,TRPS1,ZFPM1,HOXA2,EBF2,HOXA10,ZIC4,HOXB3,HOXD9,PITX1,PITX2,VAX2,FLI1,NCOR2,BCL11B,MTOR,SMARCA4,FOXP1,CUX1,RAI1,AGO2,TFAP2E,GATA6,RCOR1,FERD3L,KDM2B,FOXK1,TBX1,TBX5,TBX15,TCF21,EBF3,TEAD1,TFAP4,NR2F1,ALX1,LMX1A,ELK4,PAX5,PAX9,EN1,SMAD6
GO: Molecular Function	GO:0000977	RNA polymerase II regulatory region sequence-specific DNA binding		2.899e-08	2.916e-05	34	632	BACH2,TRPS1,ZFPM1,HOXA2,EBF2,HOXA10,ZIC4,HOXB3,HOXD9,PITX1,PITX2,VAX2,FLI1,BCL11B,SMARCA4,FOXP1,CUX1,TFAP2E,GATA6,FERD3L,KDM2B,FOXK1,TBX1,TBX5,TBX15,EBF3,TEAD1,TFAP4,ALX1,LMX1A,PAX5,PAX9,EN1,SMAD6
GO: Molecular Function	GO:1990837	sequence-specific double-stranded DNA binding		3.581e-07	0.0003602	35	736	BACH2,TRPS1,ZFPM1,HOXA2,EBF2,HOXA10,ZIC4,HOXB3,HOXD9,PITX1,PITX2,VAX2,FLI1,BCL11B,MTOR,SMARCA4,FOXP1,CUX1,TFAP2E,GATA6,FERD3L,KDM2B,FOXK1,TBX1,TBX5,TBX15,EBF3,TEAD1,TFAP4,ALX1,LMX1A,PAX5,PAX9,EN1,SMAD6
GO: Molecular Function	GO:0000976	transcription regulatory region sequence-specific DNA binding		3.854e-07	0.0003877	34	705	BACH2,TRPS1,ZFPM1,HOXA2,EBF2,HOXA10,ZIC4,HOXB3,HOXD9,PITX1,PITX2,VAX2,FLI1,BCL11B,SMARCA4,FOXP1,CUX1,TFAP2E,GATA6,FERD3L,KDM2B,FOXK1,TBX1,TBX5,TBX15,EBF3,TEAD1,TFAP4,ALX1,LMX1A,PAX5,PAX9,EN1,SMAD6
GO: Molecular Function	GO:0001228	transcriptional activator activity, RNA polymerase II transcription regulatory region sequence-specific binding		1.018e-06	0.001024	22	358	TRPS1,EBF2,HOXA10,PITX1,PITX2,FLI1,IRX6,BCL11B,CUX1,TFAP2E,GATA6,CAMTA1,TBX1,TBX5,TCF21,EBF3,TEAD1,TFAP4,ALX1,PAX5,PAX9,EPAS1
GO: Molecular Function	GO:0003690	double-stranded DNA binding		1.778e-06	0.001788	36	824	BACH2,TRPS1,ZFPM1,HOXA2,EBF2,HOXA10,ZIC4,HOXB3,HOXD9,PITX1,PITX2,VAX2,FLI1,BCL11B,MTOR,SMARCA4,FOXP1,CUX1,TFAP2E,GATA6,FERD3L,KDM2B,FOXK1,TBX1,TBX5,TBX15,EBF3,TEAD1,TFAP4,ALX1,EGFR,LMX1A,PAX5,PAX9,EN1,SMAD6
GO: Biological Process	GO:0009790	embryo development		7.752e-16	3.506e-12	64	1146	SPEG,TSC2,EXT1,ZFPM1,PLXNB2,AXIN2,HOXA2,HOXA3,FZD1,HOXA9,HOXA10,HOXA11,HOXB3,HOXB4,HOXC4,HOXC10,HOXD3,HOXD4,HOXD9,HOXD10,PITX1,PITX2,VAX2,COL12A1,TBX4,SHOX2,BIRC5,IRX3,SIM2,NCOR2,OSR1,SMARCA4,FOXP1,CRB2,GATA6,ZP3,ALDH1A2,FERD3L,FZD5,RBM19,PCDH15,KDM2B,TBX1,CCDC40,TBX5,TBX15,SATB2,TCF21,LAMA3,LAMB1,TEAD1,NR2F2,ALX1,TIE1,EGFR,PAX1,PAX3,PAX5,EN1,IRX2,EPAS1,HTT,SMAD6,PCNT
GO: Biological Process	GO:0048598	embryonic morphogenesis		7.878e-16	3.563e-12	47	652	TSC2,EXT1,PLXNB2,HOXA2,HOXA3,FZD1,HOXA9,HOXA10,HOXA11,HOXB3,HOXB4,HOXC4,HOXC10,HOXD3,HOXD4,HOXD9,HOXD10,PITX1,PITX2,VAX2,COL12A1,TBX4,SHOX2,IRX3,OSR1,SMARCA4,CRB2,GATA6,ALDH1A2,FZD5,PCDH15,KDM2B,TBX1,CCDC40,TBX5,TBX15,SATB2,TCF21,LAMA3,LAMB1,TEAD1,ALX1,PAX3,PAX5,EN1,IRX2,HTT
GO: Biological Process	GO:0009952	anterior/posterior pattern specification		1.212e-15	5.483e-12	28	225	AXIN2,HOXA2,HOXA3,HOXA9,HOXA10,HOXA11,HOXB3,HOXB4,HOXC4,HOXC10,HOXD3,HOXD4,HOXD9,HOXD10,OSR1,CRB2,ALDH1A2,FZD5,CYP26C1,KDM2B,TBX1,NR2F2,ALX1,PAX1,PAX3,EMX2,EN1,HTT
GO: Biological Process	GO:0003002	regionalization		1.656e-15	7.488e-12	35	370	AXIN2,HOXA2,HOXA3,HOXA9,HOXA10,HOXA11,HOXB3,HOXB4,HOXC4,HOXC10,HOXD3,HOXD4,HOXD9,HOXD10,PITX2,VAX2,CHSY1,IRX3,OSR1,CRB2,ALDH1A2,FZD5,CYP26C1,KDM2B,TBX1,NR2F1,NR2F2,ALX1,PAX1,PAX3,EMX2,EN1,IRX2,HTT,SMAD6
GO: Biological Process	GO:0007389	pattern specification process		1.613e-14	7.297e-11	39	495	AXIN2,HOXA2,HOXA3,HOXA9,HOXA10,HOXA11,HOXB3,HOXB4,HOXC4,HOXC10,HOXD3,HOXD4,HOXD9,HOXD10,PITX2,VAX2,CHSY1,IRX3,SIM2,OSR1,CRB2,ALDH1A2,FZD5,CYP26C1,KDM2B,TBX1,CCDC40,TBX5,SATB2,NR2F1,NR2F2,ALX1,PAX1,PAX3,EMX2,EN1,IRX2,HTT,SMAD6
GO: Biological Process	GO:0001501	skeletal system development		3.852e-14	1.742e-10	40	534	TRPS1,EXT1,EXTL1,ZFPM1,CHI3L1,AXIN2,HOXA2,HOXA3,HOXA9,HOXA10,HOXA11,HOXB3,HOXB4,HOXC4,HOXC10,HOXD3,HOXD4,HOXD9,HOXD10,PITX1,PITX2,PLXNB1,FLI1,SCHIP1,COL12A1,TBX4,CHSY1,SHOX2,OSR1,FOXP1,RAI1,FGFRL1,SLC38A10,TBX1,TBX15,SATB2,ALX1,PAX1,PAX5,EN1
GO: Biological Process	GO:0009887	animal organ morphogenesis		6.805e-14	3.078e-10	60	1130	TRPS1,ACTA2,ZFPM1,AXIN2,HOXA2,HOXA3,FZD1,HOXA11,HOXB3,HOXB4,HOXC4,HOXD3,HOXD4,HOXD9,HOXD10,PITX2,VAX2,FLI1,SCHIP1,TBX4,CHSY1,SHOX2,IRX3,IRX6,NCOR2,BCL11B,IGF1R,TENM3,MTOR,OSR1,SMARCA4,CRB2,PSMB2,GATA6,FGFRL1,ALDH1A2,OLFM3,EDAR,FZD5,PCDH15,KDM2B,SDK1,TBX1,CCDC40,TBX5,TBX15,SATB2,TCF21,LAMB1,TEAD1,TGM1,ALX1,EGFR,PAX1,PAX3,PAX5,PAX9,IRX2,HTT,PCNT
GO: Biological Process	GO:0009954	proximal/distal pattern formation		6.719e-13	3.039e-09	12	35	HOXA9,HOXA10,HOXA11,HOXC10,HOXD9,HOXD10,CHSY1,IRX3,OSR1,ALDH1A2,EN1,IRX2
GO: Biological Process	GO:0043009	chordate embryonic development		3.134e-12	1.418e-08	43	698	SPEG,TSC2,EXT1,PLXNB2,AXIN2,HOXA2,HOXA3,FZD1,HOXA9,HOXA11,HOXB3,HOXB4,HOXD3,HOXD4,HOXD9,HOXD10,PITX2,SHOX2,NCOR2,OSR1,SMARCA4,FOXP1,CRB2,GATA6,ZP3,ALDH1A2,FERD3L,FZD5,KDM2B,TBX1,TBX15,SATB2,NR2F2,ALX1,TIE1,EGFR,PAX1,PAX3,PAX5,EN1,EPAS1,HTT,PCNT
GO: Biological Process	GO:0009792	embryo development ending in birth or egg hatching		4.778e-12	2.161e-08	43	707	SPEG,TSC2,EXT1,PLXNB2,AXIN2,HOXA2,HOXA3,FZD1,HOXA9,HOXA11,HOXB3,HOXB4,HOXD3,HOXD4,HOXD9,HOXD10,PITX2,SHOX2,NCOR2,OSR1,SMARCA4,FOXP1,CRB2,GATA6,ZP3,ALDH1A2,FERD3L,FZD5,KDM2B,TBX1,TBX15,SATB2,NR2F2,ALX1,TIE1,EGFR,PAX1,PAX3,PAX5,EN1,EPAS1,HTT,PCNT
GO: Biological Process	GO:0048562	embryonic organ morphogenesis		1.389e-11	6.282e-08	28	327	HOXA2,HOXA3,HOXA11,HOXB3,HOXB4,HOXC4,HOXD3,HOXD4,HOXD9,HOXD10,PITX2,VAX2,SHOX2,OSR1,SMARCA4,CRB2,ALDH1A2,FZD5,PCDH15,KDM2B,TBX1,CCDC40,TBX15,SATB2,TCF21,TEAD1,ALX1,PAX5
GO: Biological Process	GO:0048568	embryonic organ development		1.987e-11	8.989e-08	34	483	ZFPM1,HOXA2,HOXA3,HOXA11,HOXB3,HOXB4,HOXC4,HOXD3,HOXD4,HOXD9,HOXD10,PITX2,VAX2,SHOX2,OSR1,SMARCA4,CRB2,ALDH1A2,FZD5,PCDH15,KDM2B,TBX1,CCDC40,TBX15,SATB2,TCF21,TEAD1,NR2F2,ALX1,EGFR,PAX5,EN1,EPAS1,PCNT
GO: Biological Process	GO:0045892	negative regulation of transcription, DNA-templated		2.515e-11	1.138e-07	59	1265	TRAF3,BACH2,PEG3,TRPS1,ZFPM1,TENM2,TNFSF4,HOXA2,FZD1,HOXB3,HOXB4,HOXD9,PITX1,PITX2,VAX2,HFE2,SHOX2,BIRC5,IRX6,SIM2,SBNO2,NCOR2,IGF1R,OSR1,SMARCA4,FOXP1,PRDM16,HOTAIR,CUX1,HDAC9,NOC2L,GATA6,BCL7A,ZP3,PRDM8,RCOR1,FERD3L,KDM2B,FOXK1,TBX1,TBX15,SATB2,TCF21,CBFA2T3,TFAP4,NR2F1,NR2F2,ZSCAN10,ALX1,SAMD11,PAX3,ELK4,PAX5,PAX9,EN1,HBE1,HBG2,PRDM6,EPAS1
GO: Biological Process	GO:0048706	embryonic skeletal system development		6.705e-11	3.033e-07	18	137	EXT1,HOXA2,HOXA3,HOXA9,HOXA11,HOXB3,HOXB4,HOXD3,HOXD4,HOXD9,HOXD10,SHOX2,OSR1,TBX1,TBX15,SATB2,ALX1,PAX5
GO: Biological Process	GO:0048704	embryonic skeletal system morphogenesis		6.97e-11	3.153e-07	16	104	HOXA2,HOXA3,HOXA11,HOXB3,HOXB4,HOXD3,HOXD4,HOXD9,HOXD10,SHOX2,OSR1,TBX1,TBX15,SATB2,ALX1,PAX5
GO: Biological Process	GO:1903507	negative regulation of nucleic acid-templated transcription		9.233e-11	4.176e-07	59	1307	TRAF3,BACH2,PEG3,TRPS1,ZFPM1,TENM2,TNFSF4,HOXA2,FZD1,HOXB3,HOXB4,HOXD9,PITX1,PITX2,VAX2,HFE2,SHOX2,BIRC5,IRX6,SIM2,SBNO2,NCOR2,IGF1R,OSR1,SMARCA4,FOXP1,PRDM16,HOTAIR,CUX1,HDAC9,NOC2L,GATA6,BCL7A,ZP3,PRDM8,RCOR1,FERD3L,KDM2B,FOXK1,TBX1,TBX15,SATB2,TCF21,CBFA2T3,TFAP4,NR2F1,NR2F2,ZSCAN10,ALX1,SAMD11,PAX3,ELK4,PAX5,PAX9,EN1,HBE1,HBG2,PRDM6,EPAS1
GO: Biological Process	GO:2000113	negative regulation of cellular macromolecule biosynthetic process		1.096e-10	4.955e-07	63	1456	TRAF3,BACH2,PEG3,TRPS1,ZFPM1,TENM2,TNFSF4,HOXA2,FZD1,HOXB3,HOXB4,HOXD9,PITX1,PITX2,VAX2,HFE2,SHOX2,BIRC5,IRX6,SIM2,SBNO2,NCOR2,IGF1R,OSR1,SMARCA4,FOXP1,PUM1,PRDM16,HOTAIR,CUX1,HDAC9,AGO2,NOC2L,GATA6,DAPK3,BCL7A,ZP3,PRDM8,RCOR1,FERD3L,KDM2B,FOXK1,TBX1,TBX15,SATB2,TCF21,CBFA2T3,TFAP4,NR2F1,NR2F2,ZSCAN10,ALX1,EGFR,SAMD11,PAX3,ELK4,PAX5,PAX9,EN1,HBE1,HBG2,PRDM6,EPAS1
GO: Biological Process	GO:1902679	negative regulation of RNA biosynthetic process		1.446e-10	6.54e-07	59	1322	TRAF3,BACH2,PEG3,TRPS1,ZFPM1,TENM2,TNFSF4,HOXA2,FZD1,HOXB3,HOXB4,HOXD9,PITX1,PITX2,VAX2,HFE2,SHOX2,BIRC5,IRX6,SIM2,SBNO2,NCOR2,IGF1R,OSR1,SMARCA4,FOXP1,PRDM16,HOTAIR,CUX1,HDAC9,NOC2L,GATA6,BCL7A,ZP3,PRDM8,RCOR1,FERD3L,KDM2B,FOXK1,TBX1,TBX15,SATB2,TCF21,CBFA2T3,TFAP4,NR2F1,NR2F2,ZSCAN10,ALX1,SAMD11,PAX3,ELK4,PAX5,PAX9,EN1,HBE1,HBG2,PRDM6,EPAS1
GO: Biological Process	GO:0022008	neurogenesis		2.776e-10	1.256e-06	67	1638	EXT1,PLXNB2,TENM2,HOXA2,FZD1,UNC5A,HOXB3,HOXC10,HOXD3,HOXD9,HOXD10,PITX2,VAX2,PLXNB1,CNTNAP1,SHOX2,TACC2,IRX3,IRX6,LGI4,ARHGDIA,BCL11B,IGF1R,TENM3,SLC45A3,MTOR,KNDC1,SMARCA4,FOXP1,PRDM16,PALLD,CUX1,GABRA5,HDAC9,DAB1,DAPK3,PRDM8,ALDH1A2,OLFM3,PTPRF,FERD3L,FZD5,EHD1,PCDH15,DLG4,KIF5C,NYAP1,MYRF,SDK1,TRAPPC9,SATB2,KALRN,LAMB1,TEAD3,NR2F1,OPCML,NR2F2,EGFR,LMX1A,CLMN,PAX3,PAX5,EMX2,EN1,PRDM6,HTT,PCNT
GO: Biological Process	GO:0010558	negative regulation of macromolecule biosynthetic process		4.565e-10	2.065e-06	64	1545	TRAF3,BACH2,PEG3,TRPS1,ZFPM1,TENM2,TNFSF4,HOXA2,FZD1,HOXB3,HOXB4,HOXD9,PITX1,PITX2,VAX2,HFE2,SHOX2,BIRC5,IRX6,SIM2,SBNO2,NCOR2,IGF1R,OSR1,SMARCA4,FOXP1,PUM1,PRDM16,HOTAIR,CUX1,HDAC9,AGO2,NOC2L,GATA6,DAPK3,BCL7A,ZP3,PRDM8,RCOR1,FERD3L,KDM2B,RNF128,FOXK1,TBX1,TBX15,SATB2,TCF21,CBFA2T3,TFAP4,NR2F1,NR2F2,ZSCAN10,ALX1,EGFR,SAMD11,PAX3,ELK4,PAX5,PAX9,EN1,HBE1,HBG2,PRDM6,EPAS1
GO: Biological Process	GO:0051253	negative regulation of RNA metabolic process		5.756e-10	2.603e-06	59	1370	TRAF3,BACH2,PEG3,TRPS1,ZFPM1,TENM2,TNFSF4,HOXA2,FZD1,HOXB3,HOXB4,HOXD9,PITX1,PITX2,VAX2,HFE2,SHOX2,BIRC5,IRX6,SIM2,SBNO2,NCOR2,IGF1R,OSR1,SMARCA4,FOXP1,PRDM16,HOTAIR,CUX1,HDAC9,NOC2L,GATA6,BCL7A,ZP3,PRDM8,RCOR1,FERD3L,KDM2B,FOXK1,TBX1,TBX15,SATB2,TCF21,CBFA2T3,TFAP4,NR2F1,NR2F2,ZSCAN10,ALX1,SAMD11,PAX3,ELK4,PAX5,PAX9,EN1,HBE1,HBG2,PRDM6,EPAS1
GO: Biological Process	GO:0072358	cardiovascular system development		7.586e-10	3.431e-06	50	1062	SPEG,RPS6KA2,TRPS1,ACTA2,TSC2,ZFPM1,CHI3L1,AXIN2,TNFSF4,HOXA3,FZD1,HOXB3,ADRA1A,PITX2,FLT4,SORBS2,TBX4,STAB2,ANK2,SGCD,SHOX2,TXNRD2,ADGRA2,NCOR2,MTOR,OSR1,SMARCA4,PRKCB,FOXP1,CRB2,HDAC9,GATA6,FGFRL1,ALDH1A2,PDLIM3,FZD5,KCNQ1,TBX1,CCDC40,TBX5,TCF21,TEAD1,NXN,NR2F2,TIE1,PAX3,EPAS1,CDH13,SMAD6,PCNT
GO: Biological Process	GO:0072359	circulatory system development		7.586e-10	3.431e-06	50	1062	SPEG,RPS6KA2,TRPS1,ACTA2,TSC2,ZFPM1,CHI3L1,AXIN2,TNFSF4,HOXA3,FZD1,HOXB3,ADRA1A,PITX2,FLT4,SORBS2,TBX4,STAB2,ANK2,SGCD,SHOX2,TXNRD2,ADGRA2,NCOR2,MTOR,OSR1,SMARCA4,PRKCB,FOXP1,CRB2,HDAC9,GATA6,FGFRL1,ALDH1A2,PDLIM3,FZD5,KCNQ1,TBX1,CCDC40,TBX5,TCF21,TEAD1,NXN,NR2F2,TIE1,PAX3,EPAS1,CDH13,SMAD6,PCNT
GO: Biological Process	GO:0031327	negative regulation of cellular biosynthetic process		9.528e-10	4.31e-06	65	1611	TRAF3,BACH2,PEG3,TRPS1,ZFPM1,TENM2,TNFSF4,HOXA2,FZD1,HOXB3,HOXB4,HOXD9,PITX1,PITX2,VAX2,HFE2,SHOX2,BIRC5,IRX6,SIM2,SBNO2,NCOR2,IGF1R,OSR1,SMARCA4,FOXP1,ATP1A1,PUM1,PRDM16,HOTAIR,CUX1,HDAC9,AGO2,NOC2L,GATA6,DAPK3,BCL7A,ZP3,PRDM8,RCOR1,FERD3L,KDM2B,RNF128,FOXK1,TBX1,TBX15,SATB2,TCF21,CBFA2T3,TFAP4,NR2F1,NR2F2,ZSCAN10,ALX1,EGFR,SAMD11,PAX3,ELK4,PAX5,PAX9,EN1,HBE1,HBG2,PRDM6,EPAS1
GO: Biological Process	GO:0006357	regulation of transcription from RNA polymerase II promoter		1.022e-09	4.624e-06	73	1922	BACH2,PEG3,TRPS1,TSC2,ZFPM1,TENM2,HOXA2,EBF2,FZD1,HOXA10,HOXB3,HOXB4,HOXD9,HOXD10,PITX1,PITX2,VAX2,HFE2,FOXD2,FLI1,SHOX2,SIM1,SIM2,SBNO2,NCOR2,BCL11B,TADA2B,OSR1,SMARCA4,PRKCB,FOXP1,PRDM16,CUX1,RAI1,CRB2,HDAC9,AGO2,TFAP2E,NOC2L,GATA6,RCOR1,FERD3L,FZD5,KDM2B,CAMTA1,FOXK1,TBX1,TBX5,TBX15,SATB2,TCF21,EBF3,TEAD1,TEAD3,CBFA2T3,TFAP4,NR2F1,NR2F2,ALX1,EGFR,LMX1A,SAMD11,PAX1,PAX3,ELK4,PAX5,PAX9,EN1,HBE1,…
GO: Biological Process	GO:0000122	negative regulation of transcription from RNA polymerase II promoter		1.213e-09	5.485e-06	42	810	BACH2,PEG3,TRPS1,ZFPM1,TENM2,HOXA2,HOXB3,HOXB4,HOXD9,PITX2,VAX2,HFE2,SHOX2,SIM2,NCOR2,OSR1,SMARCA4,FOXP1,PRDM16,CUX1,HDAC9,NOC2L,GATA6,RCOR1,FERD3L,KDM2B,TBX1,TBX15,SATB2,TCF21,CBFA2T3,NR2F1,NR2F2,ALX1,SAMD11,PAX3,ELK4,PAX5,EN1,HBE1,HBG2,EPAS1
GO: Biological Process	GO:0035295	tube development		1.808e-09	8.177e-06	38	694	TRPS1,TSC2,CHI3L1,PLXNB2,FZD1,HOXA11,PITX2,FLT4,TBX4,SHOX2,IRX3,SIM1,SIM2,NCOR2,OSR1,FOXP1,CUX1,DAB1,GATA6,ALDH1A2,EDAR,FERD3L,KDM2B,TBX1,CCDC40,TBX5,REC8,CRISPLD2,TCF21,TEAD1,ALX1,EGFR,PAX3,EN1,IRX2,EPAS1,SMAD6,PCNT
GO: Biological Process	GO:0009890	negative regulation of biosynthetic process		2.056e-09	9.3e-06	65	1642	TRAF3,BACH2,PEG3,TRPS1,ZFPM1,TENM2,TNFSF4,HOXA2,FZD1,HOXB3,HOXB4,HOXD9,PITX1,PITX2,VAX2,HFE2,SHOX2,BIRC5,IRX6,SIM2,SBNO2,NCOR2,IGF1R,OSR1,SMARCA4,FOXP1,ATP1A1,PUM1,PRDM16,HOTAIR,CUX1,HDAC9,AGO2,NOC2L,GATA6,DAPK3,BCL7A,ZP3,PRDM8,RCOR1,FERD3L,KDM2B,RNF128,FOXK1,TBX1,TBX15,SATB2,TCF21,CBFA2T3,TFAP4,NR2F1,NR2F2,ZSCAN10,ALX1,EGFR,SAMD11,PAX3,ELK4,PAX5,PAX9,EN1,HBE1,HBG2,PRDM6,EPAS1
GO: Biological Process	GO:0048705	skeletal system morphogenesis		2.479e-09	1.121e-05	21	235	AXIN2,HOXA2,HOXA3,HOXA11,HOXB3,HOXB4,HOXD3,HOXD4,HOXD9,HOXD10,SCHIP1,TBX4,CHSY1,SHOX2,OSR1,TBX1,TBX15,SATB2,ALX1,PAX1,PAX5
GO: Biological Process	GO:0048699	generation of neurons		2.613e-09	1.182e-05	62	1538	EXT1,PLXNB2,TENM2,HOXA2,FZD1,UNC5A,HOXB3,HOXC10,HOXD3,HOXD9,HOXD10,PITX2,VAX2,PLXNB1,CNTNAP1,SHOX2,IRX3,IRX6,LGI4,ARHGDIA,BCL11B,IGF1R,TENM3,SLC45A3,MTOR,KNDC1,FOXP1,PALLD,CUX1,GABRA5,HDAC9,DAB1,DAPK3,PRDM8,ALDH1A2,OLFM3,PTPRF,FERD3L,FZD5,EHD1,PCDH15,DLG4,KIF5C,NYAP1,SDK1,TRAPPC9,SATB2,KALRN,LAMB1,TEAD3,NR2F1,OPCML,NR2F2,EGFR,LMX1A,CLMN,PAX3,PAX5,EMX2,EN1,HTT,PCNT
GO: Biological Process	GO:0010629	negative regulation of gene expression		4.372e-09	1.977e-05	64	1635	TRAF3,BACH2,PEG3,TRPS1,ZFPM1,TENM2,TNFSF4,HOXA2,FZD1,HOXB3,HOXB4,HOXD9,PITX1,PITX2,VAX2,HFE2,SHOX2,BIRC5,IRX6,SIM2,SBNO2,NCOR2,IGF1R,OSR1,SMARCA4,FOXP1,PUM1,PRDM16,HOTAIR,CUX1,HDAC9,AGO2,NOC2L,GATA6,DAPK3,BCL7A,ZP3,PRDM8,RCOR1,FERD3L,KDM2B,KCNQ1,FOXK1,TBX1,TBX15,SATB2,TCF21,CBFA2T3,TFAP4,NR2F1,NR2F2,ZSCAN10,ALX1,EGFR,SAMD11,PAX3,ELK4,PAX5,PAX9,EN1,HBE1,HBG2,PRDM6,EPAS1
GO: Biological Process	GO:0035113	embryonic appendage morphogenesis		8.42e-09	3.808e-05	16	143	HOXA9,HOXA10,HOXA11,HOXC10,HOXD9,HOXD10,PITX1,PITX2,TBX4,SHOX2,OSR1,SMARCA4,ALDH1A2,TBX5,ALX1,EN1
GO: Biological Process	GO:0030326	embryonic limb morphogenesis		8.42e-09	3.808e-05	16	143	HOXA9,HOXA10,HOXA11,HOXC10,HOXD9,HOXD10,PITX1,PITX2,TBX4,SHOX2,OSR1,SMARCA4,ALDH1A2,TBX5,ALX1,EN1
GO: Biological Process	GO:0035107	appendage morphogenesis		1.328e-08	6.008e-05	17	168	HOXA9,HOXA10,HOXA11,HOXC10,HOXD9,HOXD10,PITX1,PITX2,TBX4,SHOX2,OSR1,SMARCA4,ALDH1A2,TBX5,ALX1,EN1,PCNT
GO: Biological Process	GO:0035108	limb morphogenesis		1.328e-08	6.008e-05	17	168	HOXA9,HOXA10,HOXA11,HOXC10,HOXD9,HOXD10,PITX1,PITX2,TBX4,SHOX2,OSR1,SMARCA4,ALDH1A2,TBX5,ALX1,EN1,PCNT
GO: Biological Process	GO:0051172	negative regulation of nitrogen compound metabolic process		1.364e-08	6.167e-05	63	1645	TRAF3,BACH2,PEG3,TRPS1,ZFPM1,TENM2,TNFSF4,HOXA2,FZD1,HOXB3,HOXB4,HOXD9,PITX1,PITX2,VAX2,HFE2,SHOX2,BIRC5,IRX6,SIM2,SBNO2,NCOR2,IGF1R,OSR1,SMARCA4,FOXP1,PUM1,PRDM16,HOTAIR,CUX1,HDAC9,AGO2,NOC2L,GATA6,DAPK3,BCL7A,ZP3,PRDM8,RCOR1,FERD3L,KDM2B,FOXK1,TBX1,TBX15,SATB2,TCF21,CBFA2T3,TFAP4,NR2F1,NR2F2,ZSCAN10,ALX1,EGFR,SAMD11,PAX3,ELK4,PAX5,PAX9,EN1,HBE1,HBG2,PRDM6,EPAS1
GO: Biological Process	GO:0060173	limb development		1.404e-08	6.349e-05	18	190	HOXA9,HOXA10,HOXA11,HOXC10,HOXD9,HOXD10,PITX1,PITX2,TBX4,SHOX2,OSR1,SMARCA4,ALDH1A2,TBX5,NR2F2,ALX1,EN1,PCNT
GO: Biological Process	GO:0048736	appendage development		1.404e-08	6.349e-05	18	190	HOXA9,HOXA10,HOXA11,HOXC10,HOXD9,HOXD10,PITX1,PITX2,TBX4,SHOX2,OSR1,SMARCA4,ALDH1A2,TBX5,NR2F2,ALX1,EN1,PCNT
GO: Biological Process	GO:0045893	positive regulation of transcription, DNA-templated		1.549e-08	7.007e-05	60	1535	PEG3,TRPS1,TSC2,ZFPM1,HOXA2,EBF2,FZD1,HOXA10,HOXA11,HOXB4,HOXD9,HOXD10,PITX1,PITX2,HFE2,FLI1,SHOX2,IRX6,SBNO2,CAMKK2,BCL11B,IGF1R,MTOR,OSR1,SMARCA4,PRKCB,FOXP1,PRDM16,RAI1,AGO2,TFAP2E,GATA6,ZP3,CARD9,FZD5,CAMTA1,MYRF,TRAPPC9,FOXK1,TBX1,TBX5,SATB2,TCF21,EBF3,TEAD1,TEAD3,TFAP4,NR2F1,NR2F2,ALX1,EGFR,LMX1A,PAX1,PAX3,PAX5,PAX9,EN1,EPAS1,CDH13,SMAD6
GO: Biological Process	GO:1903508	positive regulation of nucleic acid-templated transcription		1.549e-08	7.007e-05	60	1535	PEG3,TRPS1,TSC2,ZFPM1,HOXA2,EBF2,FZD1,HOXA10,HOXA11,HOXB4,HOXD9,HOXD10,PITX1,PITX2,HFE2,FLI1,SHOX2,IRX6,SBNO2,CAMKK2,BCL11B,IGF1R,MTOR,OSR1,SMARCA4,PRKCB,FOXP1,PRDM16,RAI1,AGO2,TFAP2E,GATA6,ZP3,CARD9,FZD5,CAMTA1,MYRF,TRAPPC9,FOXK1,TBX1,TBX5,SATB2,TCF21,EBF3,TEAD1,TEAD3,TFAP4,NR2F1,NR2F2,ALX1,EGFR,LMX1A,PAX1,PAX3,PAX5,PAX9,EN1,EPAS1,CDH13,SMAD6
GO: Biological Process	GO:0045934	negative regulation of nucleobase-containing compound metabolic process		2.275e-08	0.0001029	59	1513	TRAF3,BACH2,PEG3,TRPS1,ZFPM1,TENM2,TNFSF4,HOXA2,FZD1,HOXB3,HOXB4,HOXD9,PITX1,PITX2,VAX2,HFE2,SHOX2,BIRC5,IRX6,SIM2,SBNO2,NCOR2,IGF1R,OSR1,SMARCA4,FOXP1,PRDM16,HOTAIR,CUX1,HDAC9,NOC2L,GATA6,BCL7A,ZP3,PRDM8,RCOR1,FERD3L,KDM2B,FOXK1,TBX1,TBX15,SATB2,TCF21,CBFA2T3,TFAP4,NR2F1,NR2F2,ZSCAN10,ALX1,SAMD11,PAX3,ELK4,PAX5,PAX9,EN1,HBE1,HBG2,PRDM6,EPAS1
GO: Biological Process	GO:1902680	positive regulation of RNA biosynthetic process		2.365e-08	0.000107	60	1553	PEG3,TRPS1,TSC2,ZFPM1,HOXA2,EBF2,FZD1,HOXA10,HOXA11,HOXB4,HOXD9,HOXD10,PITX1,PITX2,HFE2,FLI1,SHOX2,IRX6,SBNO2,CAMKK2,BCL11B,IGF1R,MTOR,OSR1,SMARCA4,PRKCB,FOXP1,PRDM16,RAI1,AGO2,TFAP2E,GATA6,ZP3,CARD9,FZD5,CAMTA1,MYRF,TRAPPC9,FOXK1,TBX1,TBX5,SATB2,TCF21,EBF3,TEAD1,TEAD3,TFAP4,NR2F1,NR2F2,ALX1,EGFR,LMX1A,PAX1,PAX3,PAX5,PAX9,EN1,EPAS1,CDH13,SMAD6
GO: Biological Process	GO:0030182	neuron differentiation		2.624e-08	0.0001187	56	1405	EXT1,PLXNB2,TENM2,HOXA2,FZD1,UNC5A,HOXC10,HOXD3,HOXD9,HOXD10,PITX2,VAX2,PLXNB1,CNTNAP1,SHOX2,IRX3,IRX6,LGI4,ARHGDIA,BCL11B,IGF1R,TENM3,MTOR,KNDC1,FOXP1,PALLD,CUX1,GABRA5,HDAC9,DAB1,DAPK3,PRDM8,ALDH1A2,OLFM3,PTPRF,FZD5,EHD1,PCDH15,DLG4,KIF5C,NYAP1,SDK1,TRAPPC9,SATB2,KALRN,LAMB1,NR2F1,OPCML,EGFR,LMX1A,CLMN,PAX3,PAX5,EMX2,EN1,HTT
GO: Biological Process	GO:0010628	positive regulation of gene expression		4.807e-08	0.0002174	68	1901	RPS6KA2,PEG3,TRPS1,ACTA2,TSC2,ZFPM1,HOXA2,EBF2,FZD1,HOXA10,HOXA11,HOXB4,SERPINB9,HOXD3,HOXD9,HOXD10,PITX1,PITX2,HFE2,FLI1,ANK2,SHOX2,IRX6,SBNO2,NCOR2,CAMKK2,BCL11B,IGF1R,MTOR,OSR1,SMARCA4,PRKCB,FOXP1,PRDM16,RAI1,AGO2,TFAP2E,GATA6,ZP3,ALDH1A2,EDAR,CARD9,FZD5,CAMTA1,MYRF,TRAPPC9,FOXK1,TBX1,TBX5,SATB2,TCF21,EBF3,TEAD1,TEAD3,TFAP4,NR2F1,NR2F2,ALX1,EGFR,LMX1A,PAX1,PAX3,PAX5,PAX9,EN1,EPAS1,CDH13,SMAD6
GO: Biological Process	GO:0051254	positive regulation of RNA metabolic process		7.007e-08	0.0003169	60	1601	PEG3,TRPS1,TSC2,ZFPM1,HOXA2,EBF2,FZD1,HOXA10,HOXA11,HOXB4,HOXD9,HOXD10,PITX1,PITX2,HFE2,FLI1,SHOX2,IRX6,SBNO2,CAMKK2,BCL11B,IGF1R,MTOR,OSR1,SMARCA4,PRKCB,FOXP1,PRDM16,RAI1,AGO2,TFAP2E,GATA6,ZP3,CARD9,FZD5,CAMTA1,MYRF,TRAPPC9,FOXK1,TBX1,TBX5,SATB2,TCF21,EBF3,TEAD1,TEAD3,TFAP4,NR2F1,NR2F2,ALX1,EGFR,LMX1A,PAX1,PAX3,PAX5,PAX9,EN1,EPAS1,CDH13,SMAD6
GO: Biological Process	GO:0007417	central nervous system development		8.303e-08	0.0003755	44	1009	POU6F2,EXT1,PLXNB2,HOXA2,FZD1,HOXB3,HOXC10,HOXD10,PITX1,PITX2,VAX2,TACC2,ADGRA2,NCOR2,BCL11B,IGF1R,SLC45A3,MTOR,KNDC1,SMARCA4,GABRA5,DAB1,SSTR3,PRDM8,ALDH1A2,PTPRS,CYP26C1,KDM2B,MYRF,TRAPPC9,TBX1,SATB2,LAMB1,NR2F1,NR2F2,EGFR,LMX1A,SNTG2,PAX3,PAX5,EMX2,EN1,HTT,PCNT
GO: Biological Process	GO:0048646	anatomical structure formation involved in morphogenesis		8.803e-08	0.0003982	52	1304	TRPS1,TSC2,ZFPM1,CHI3L1,PLXNB2,AXIN2,HOXA3,FZD1,HOXA11,HOXB3,PITX2,FLT4,COL12A1,TBX4,STAB2,ANK2,CNTNAP1,IRX3,IRX6,ADGRA2,SBNO2,OSR1,KNDC1,SMARCA4,PRKCB,FOXP1,CRB2,HDAC9,GATA6,ZP3,DNAAF5,EDAR,FZD5,EHD1,PCDH15,KDM2B,SDK1,TBX1,CCDC40,TBX5,TCF21,LAMA3,LAMB1,ALX1,TIE1,PAX1,PAX3,IRX2,EPAS1,CDH13,HTT,PCNT
GO: Biological Process	GO:0060429	epithelium development		9.47e-08	0.0004283	52	1307	TRPS1,ACTA2,TSC2,PLXNB2,AXIN2,FZD1,HOXA11,HOXB4,MGMT,CGN,PITX2,TBX4,IRX3,SIM1,NCOR2,BCL11B,IGF1R,STS,OSR1,SMARCA4,FOXP1,PALLD,CUX1,CRB2,PSMB2,GATA6,ALDH1A2,EDAR,PTPRS,FERD3L,FZD5,PCDH15,KDM2B,KAZN,TBX1,CCDC40,TBX5,TCF21,LAMA3,OCA2,TEAD1,NR2F2,TGM1,ALX1,EGFR,PAX1,PAX3,EN1,IRX2,HTT,SMAD6,PCNT
GO: Biological Process	GO:0060322	head development		1.006e-07	0.0004549	38	807	EXT1,PLXNB2,HOXA2,FZD1,HOXB3,PITX1,PITX2,VAX2,SCHIP1,TACC2,NCOR2,BCL11B,IGF1R,MTOR,KNDC1,SMARCA4,GABRA5,DAB1,SSTR3,PRDM8,ALDH1A2,PTPRS,KDM2B,TRAPPC9,TBX1,CRISPLD2,SATB2,LAMB1,NR2F1,NR2F2,EGFR,LMX1A,PAX5,PAX9,EMX2,EN1,HTT,PCNT
GO: Biological Process	GO:0035136	forelimb morphogenesis		1.034e-07	0.0004679	9	45	HOXA9,HOXA11,HOXD9,HOXD10,SHOX2,OSR1,ALDH1A2,TBX5,EN1
GO: Biological Process	GO:0045944	positive regulation of transcription from RNA polymerase II promoter		1.356e-07	0.0006135	46	1099	PEG3,TRPS1,TSC2,ZFPM1,HOXA2,EBF2,HOXA10,HOXB4,HOXD9,HOXD10,PITX1,PITX2,HFE2,FLI1,SHOX2,SBNO2,BCL11B,OSR1,SMARCA4,FOXP1,RAI1,AGO2,TFAP2E,GATA6,FZD5,CAMTA1,TBX1,TBX5,SATB2,TCF21,EBF3,TEAD1,TEAD3,TFAP4,NR2F1,ALX1,EGFR,LMX1A,PAX1,PAX3,PAX5,PAX9,EN1,EPAS1,CDH13,SMAD6
GO: Biological Process	GO:0045935	positive regulation of nucleobase-containing compound metabolic process		1.614e-07	0.0007302	65	1840	PEG3,TRPS1,TSC2,ZFPM1,ADCY9,TNFSF4,HOXA2,EBF2,FZD1,HOXA10,HOXA11,HOXB4,MGMT,HOXD9,HOXD10,PITX1,PITX2,HFE2,FLI1,SHOX2,IRX6,SBNO2,CAMKK2,BCL11B,IGF1R,MTOR,OSR1,SMARCA4,PRKCB,FOXP1,PRDM16,RAI1,AGO2,TFAP2E,GATA6,ZP3,PTGIR,CARD9,FZD5,CAMTA1,MYRF,TRAPPC9,FOXK1,TBX1,TBX5,SATB2,TCF21,EBF3,RCVRN,TEAD1,TEAD3,TFAP4,NR2F1,NR2F2,ALX1,EGFR,LMX1A,PAX1,PAX3,PAX5,PAX9,EN1,EPAS1,CDH13,SMAD6
GO: Biological Process	GO:0007517	muscle organ development		1.675e-07	0.0007577	25	410	SPEG,ZFPM1,FZD1,HOXD9,HOXD10,PITX1,PITX2,SGCD,SHOX2,TCF23,MTOR,RBFOX1,FOXP1,HDAC9,GATA6,FGFRL1,PDLIM3,SVIL,FOXK1,TBX1,TBX5,TCF21,NR2F2,PAX3,PAX5
GO: Biological Process	GO:0030900	forebrain development		1.754e-07	0.0007935	25	411	EXT1,PITX1,PITX2,VAX2,TACC2,NCOR2,BCL11B,SMARCA4,DAB1,SSTR3,PRDM8,ALDH1A2,PTPRS,KDM2B,TRAPPC9,SATB2,LAMB1,NR2F1,NR2F2,EGFR,LMX1A,PAX5,EMX2,HTT,PCNT
GO: Biological Process	GO:0007507	heart development		1.939e-07	0.0008769	31	596	SPEG,RPS6KA2,TRPS1,TSC2,ZFPM1,AXIN2,FZD1,ADRA1A,PITX2,SORBS2,ANK2,SGCD,SHOX2,TXNRD2,NCOR2,MTOR,OSR1,SMARCA4,FOXP1,HDAC9,GATA6,FGFRL1,ALDH1A2,PDLIM3,TBX1,CCDC40,TBX5,TEAD1,PAX3,SMAD6,PCNT
GO: Biological Process	GO:0048863	stem cell differentiation		2.059e-07	0.0009315	21	303	POU6F2,AXIN2,FZD1,HOXB4,HOXD4,PITX2,OSR1,PUM1,CRB2,GATA6,ALDH1A2,CYP26C1,KDM2B,TBX1,TBX5,TCF21,TEAD1,TEAD3,ZSCAN10,ALX1,PAX3
GO: Biological Process	GO:0061061	muscle structure development		2.116e-07	0.0009572	33	663	SPEG,ZFPM1,FZD1,HOXD9,HOXD10,PITX1,PITX2,SORBS2,ANK2,SGCD,SHOX2,TCF23,MTOR,RBFOX1,SMARCA4,FOXP1,HDAC9,GATA6,FGFRL1,PDLIM3,SVIL,EHD1,DMPK,FOXK1,TBX1,TBX5,TCF21,NR2F2,PAX3,PAX5,PRDM6,EPAS1,SMAD6
GO: Biological Process	GO:0035115	embryonic forelimb morphogenesis		2.256e-07	0.00102	8	36	HOXA9,HOXA11,HOXD9,SHOX2,OSR1,ALDH1A2,TBX5,EN1
GO: Biological Process	GO:0060537	muscle tissue development		2.524e-07	0.001141	25	419	SPEG,ZFPM1,HOXD9,HOXD10,PITX1,PITX2,SCHIP1,SORBS2,SGCD,SHOX2,MTOR,RBFOX1,OSR1,FOXP1,HDAC9,GATA6,ALDH1A2,PDLIM3,SVIL,TBX1,TBX5,TCF21,NR2F2,PAX3,PAX5
GO: Biological Process	GO:2000738	positive regulation of stem cell differentiation		5.37e-07	0.002429	9	54	AXIN2,HOXB4,CRB2,GATA6,KDM2B,TBX5,TEAD1,TEAD3,ALX1
GO: Biological Process	GO:0051173	positive regulation of nitrogen compound metabolic process		6.349e-07	0.002871	66	1953	PEG3,TRPS1,TSC2,ZFPM1,ADCY9,TNFSF4,HOXA2,EBF2,FZD1,HOXA10,HOXA11,HOXB4,MGMT,HOXD9,HOXD10,PITX1,PITX2,HFE2,FLI1,SHOX2,IRX6,SBNO2,NCOR2,CAMKK2,BCL11B,IGF1R,MTOR,OSR1,SMARCA4,PRKCB,FOXP1,PRDM16,RAI1,AGO2,TFAP2E,GATA6,ZP3,PTGIR,CARD9,FZD5,CAMTA1,MYRF,TRAPPC9,FOXK1,TBX1,TBX5,SATB2,TCF21,EBF3,RCVRN,TEAD1,TEAD3,TFAP4,NR2F1,NR2F2,ALX1,EGFR,LMX1A,PAX1,PAX3,PAX5,PAX9,EN1,EPAS1,CDH13,SMAD6
GO: Biological Process	GO:0031328	positive regulation of cellular biosynthetic process		8.719e-07	0.003943	65	1929	PEG3,TRPS1,TSC2,ZFPM1,ADCY9,HOXA2,EBF2,FZD1,HOXA10,HOXA11,HOXB4,HOXD9,HOXD10,PITX1,PITX2,HFE2,FLI1,SHOX2,IRX6,SBNO2,NCOR2,CAMKK2,BCL11B,IGF1R,SLC45A3,MTOR,OSR1,SMARCA4,PRKCB,FOXP1,PRDM16,RAI1,AGO2,TFAP2E,GATA6,ZP3,PTGIR,CARD9,FZD5,CAMTA1,MYRF,TRAPPC9,FOXK1,TBX1,TBX5,SATB2,TCF21,EBF3,RCVRN,TEAD1,TEAD3,TFAP4,NR2F1,NR2F2,ALX1,EGFR,LMX1A,PAX1,PAX3,PAX5,PAX9,EN1,EPAS1,CDH13,SMAD6
GO: Biological Process	GO:0060538	skeletal muscle organ development		1.036e-06	0.004685	16	202	HOXD9,HOXD10,PITX1,PITX2,SHOX2,RBFOX1,FOXP1,HDAC9,FGFRL1,PDLIM3,SVIL,TBX1,TCF21,NR2F2,PAX3,PAX5
GO: Biological Process	GO:0010557	positive regulation of macromolecule biosynthetic process		1.283e-06	0.005804	61	1785	PEG3,TRPS1,TSC2,ZFPM1,HOXA2,EBF2,FZD1,HOXA10,HOXA11,HOXB4,HOXD9,HOXD10,PITX1,PITX2,HFE2,FLI1,SHOX2,IRX6,SBNO2,NCOR2,CAMKK2,BCL11B,IGF1R,MTOR,OSR1,SMARCA4,PRKCB,FOXP1,PRDM16,RAI1,AGO2,TFAP2E,GATA6,ZP3,CARD9,FZD5,CAMTA1,MYRF,TRAPPC9,FOXK1,TBX1,TBX5,SATB2,TCF21,EBF3,TEAD1,TEAD3,TFAP4,NR2F1,NR2F2,ALX1,EGFR,LMX1A,PAX1,PAX3,PAX5,PAX9,EN1,EPAS1,CDH13,SMAD6
GO: Biological Process	GO:0060541	respiratory system development		1.402e-06	0.006342	18	258	SPEG,CHI3L1,FZD1,PITX2,FLT4,TBX4,SIM2,NCOR2,FOXP1,CUX1,GATA6,FGFRL1,ALDH1A2,CCDC40,TBX5,CRISPLD2,TCF21,EPAS1
GO: Biological Process	GO:0014706	striated muscle tissue development		1.516e-06	0.006857	23	401	SPEG,ZFPM1,HOXD9,HOXD10,PITX1,PITX2,SORBS2,SGCD,SHOX2,MTOR,RBFOX1,FOXP1,HDAC9,GATA6,ALDH1A2,PDLIM3,SVIL,TBX1,TBX5,TCF21,NR2F2,PAX3,PAX5
GO: Biological Process	GO:0007420	brain development		1.571e-06	0.007107	34	760	EXT1,PLXNB2,HOXA2,FZD1,HOXB3,PITX1,PITX2,VAX2,TACC2,NCOR2,BCL11B,IGF1R,MTOR,KNDC1,SMARCA4,GABRA5,DAB1,SSTR3,PRDM8,ALDH1A2,PTPRS,KDM2B,TRAPPC9,SATB2,LAMB1,NR2F1,NR2F2,EGFR,LMX1A,PAX5,EMX2,EN1,HTT,PCNT
GO: Biological Process	GO:0009891	positive regulation of biosynthetic process		1.711e-06	0.007737	65	1967	PEG3,TRPS1,TSC2,ZFPM1,ADCY9,HOXA2,EBF2,FZD1,HOXA10,HOXA11,HOXB4,HOXD9,HOXD10,PITX1,PITX2,HFE2,FLI1,SHOX2,IRX6,SBNO2,NCOR2,CAMKK2,BCL11B,IGF1R,SLC45A3,MTOR,OSR1,SMARCA4,PRKCB,FOXP1,PRDM16,RAI1,AGO2,TFAP2E,GATA6,ZP3,PTGIR,CARD9,FZD5,CAMTA1,MYRF,TRAPPC9,FOXK1,TBX1,TBX5,SATB2,TCF21,EBF3,RCVRN,TEAD1,TEAD3,TFAP4,NR2F1,NR2F2,ALX1,EGFR,LMX1A,PAX1,PAX3,PAX5,PAX9,EN1,EPAS1,CDH13,SMAD6
GO: Biological Process	GO:0007519	skeletal muscle tissue development		2.676e-06	0.0121	15	192	HOXD9,HOXD10,PITX1,PITX2,SHOX2,RBFOX1,FOXP1,HDAC9,PDLIM3,SVIL,TBX1,TCF21,NR2F2,PAX3,PAX5
GO: Biological Process	GO:0045165	cell fate commitment		3.467e-06	0.01568	18	275	POU6F2,TRPS1,ZFPM1,HOXA2,EBF2,HOXA11,HOXC10,HOXD10,PITX1,BCL11B,SMARCA4,GATA6,TBX1,SATB2,TEAD3,NR2F2,PAX3,EPAS1
GO: Biological Process	GO:0030324	lung development		4.239e-06	0.01918	16	225	CHI3L1,FZD1,PITX2,FLT4,TBX4,SIM2,NCOR2,FOXP1,CUX1,GATA6,ALDH1A2,CCDC40,TBX5,CRISPLD2,TCF21,EPAS1
GO: Biological Process	GO:0048729	tissue morphogenesis		5.032e-06	0.02276	33	766	ACTA2,TSC2,ZFPM1,PLXNB2,FZD1,HOXA11,HOXB4,PITX2,TBX4,SHOX2,IRX3,IRX6,IGF1R,OSR1,SMARCA4,FOXP1,CRB2,PSMB2,ALDH1A2,FZD5,PCDH15,KDM2B,SDK1,TBX1,CCDC40,TBX5,TCF21,TEAD1,ALX1,EGFR,PAX3,IRX2,HTT
GO: Biological Process	GO:0030323	respiratory tube development		5.313e-06	0.02403	16	229	CHI3L1,FZD1,PITX2,FLT4,TBX4,SIM2,NCOR2,FOXP1,CUX1,GATA6,ALDH1A2,CCDC40,TBX5,CRISPLD2,TCF21,EPAS1
GO: Biological Process	GO:0021537	telencephalon development		7.274e-06	0.0329	17	262	EXT1,TACC2,NCOR2,BCL11B,DAB1,PRDM8,PTPRS,KDM2B,TRAPPC9,LAMB1,NR2F1,EGFR,LMX1A,PAX5,EMX2,HTT,PCNT
GO: Biological Process	GO:0003170	heart valve development		8.55e-06	0.03867	7	41	ZFPM1,PITX2,SHOX2,MTOR,FGFRL1,TBX5,SMAD6
GO: Biological Process	GO:0061448	connective tissue development		9.798e-06	0.04432	17	268	TRPS1,ACTA2,CHI3L1,AXIN2,HOXA3,EBF2,HOXA11,HOXB3,HOXC4,HOXD3,PITX1,CHSY1,SHOX2,OSR1,TRPM4,SATB2,ALX1
Domain	IPR009057	Homeodomain-like	InterPro	1.271e-17	1.965e-14	36	314	POU6F2,HOXA2,HOXA3,HOXA9,HOXA10,HOXA11,HOXB3,HOXB4,HOXC4,HOXC10,HOXD3,HOXD4,HOXD9,HOXD10,PITX1,PITX2,VAX2,SHOX2,IRX3,IRX6,NCOR2,TADA2B,CUX1,RCOR1,SATB2,TEAD1,TEAD3,ALX1,LMX1A,PAX1,PAX3,PAX5,PAX9,EMX2,EN1,IRX2
Domain	IPR017970	Homeobox_CS	InterPro	1.867e-15	2.887e-12	26	180	HOXA2,HOXA3,HOXA9,HOXA10,HOXA11,HOXB3,HOXB4,HOXC4,HOXC10,HOXD3,HOXD4,HOXD9,HOXD10,PITX1,PITX2,VAX2,SHOX2,IRX3,IRX6,CUX1,ALX1,LMX1A,PAX3,EMX2,EN1,IRX2
Domain	G3DSA:1.10.10.60	Homeodomain-rel	Gene3D	7.532e-15	1.164e-11	31	281	POU6F2,HOXA2,HOXA3,HOXA9,HOXA10,HOXA11,HOXB3,HOXB4,HOXC4,HOXC10,HOXD3,HOXD4,HOXD9,HOXD10,PITX1,PITX2,VAX2,SHOX2,IRX3,IRX6,NCOR2,TADA2B,CUX1,RCOR1,SATB2,ALX1,LMX1A,PAX3,EMX2,EN1,IRX2
Domain	IPR012287	Homeodomain-rel	InterPro	9.173e-15	1.418e-11	31	283	POU6F2,HOXA2,HOXA3,HOXA9,HOXA10,HOXA11,HOXB3,HOXB4,HOXC4,HOXC10,HOXD3,HOXD4,HOXD9,HOXD10,PITX1,PITX2,VAX2,SHOX2,IRX3,IRX6,NCOR2,TADA2B,CUX1,RCOR1,SATB2,ALX1,LMX1A,PAX3,EMX2,EN1,IRX2
Domain	PF00046	Homeobox	Pfam	1.174e-14	1.814e-11	28	229	POU6F2,HOXA2,HOXA3,HOXA9,HOXA10,HOXA11,HOXB3,HOXB4,HOXC4,HOXC10,HOXD3,HOXD4,HOXD9,HOXD10,PITX1,PITX2,VAX2,SHOX2,IRX3,IRX6,CUX1,SATB2,ALX1,LMX1A,PAX3,EMX2,EN1,IRX2
Domain	PS00027	HOMEOBOX_1	PROSITE	1.64e-14	2.535e-11	28	232	POU6F2,HOXA2,HOXA3,HOXA9,HOXA10,HOXA11,HOXB3,HOXB4,HOXC4,HOXC10,HOXD3,HOXD4,HOXD9,HOXD10,PITX1,PITX2,VAX2,SHOX2,IRX3,IRX6,CUX1,SATB2,ALX1,LMX1A,PAX3,EMX2,EN1,IRX2
Domain	SM00389	HOX	SMART	1.831e-14	2.83e-11	28	233	POU6F2,HOXA2,HOXA3,HOXA9,HOXA10,HOXA11,HOXB3,HOXB4,HOXC4,HOXC10,HOXD3,HOXD4,HOXD9,HOXD10,PITX1,PITX2,VAX2,SHOX2,IRX3,IRX6,CUX1,SATB2,ALX1,LMX1A,PAX3,EMX2,EN1,IRX2
Domain	PS50071	HOMEOBOX_2	PROSITE	2.043e-14	3.158e-11	28	234	POU6F2,HOXA2,HOXA3,HOXA9,HOXA10,HOXA11,HOXB3,HOXB4,HOXC4,HOXC10,HOXD3,HOXD4,HOXD9,HOXD10,PITX1,PITX2,VAX2,SHOX2,IRX3,IRX6,CUX1,SATB2,ALX1,LMX1A,PAX3,EMX2,EN1,IRX2
Domain	IPR001356	Homeobox	InterPro	2.043e-14	3.158e-11	28	234	POU6F2,HOXA2,HOXA3,HOXA9,HOXA10,HOXA11,HOXB3,HOXB4,HOXC4,HOXC10,HOXD3,HOXD4,HOXD9,HOXD10,PITX1,PITX2,VAX2,SHOX2,IRX3,IRX6,CUX1,SATB2,ALX1,LMX1A,PAX3,EMX2,EN1,IRX2
Domain	IPR020479	Homeobox_eu	InterPro	1.482e-11	2.291e-08	16	88	HOXA2,HOXA3,HOXA9,HOXA10,HOXA11,HOXB3,HOXB4,HOXC4,HOXC10,HOXD3,HOXD4,HOXD9,HOXD10,VAX2,EMX2,EN1
Domain	IPR001827	Homeobox_Antennapedia_CS	InterPro	1.004e-07	0.0001552	7	21	HOXA2,HOXA3,HOXB3,HOXB4,HOXC4,HOXD3,HOXD4
Domain	PS00032	ANTENNAPEDIA	PROSITE	2.84e-07	0.000439	7	24	HOXA2,HOXA3,HOXB3,HOXB4,HOXC4,HOXD3,HOXD4
Domain	IPR000047	HTH_lambrepressr	InterPro	8.257e-07	0.001277	10	68	HOXA2,HOXA3,HOXA9,HOXB3,HOXD3,HOXD9,VAX2,SHOX2,EMX2,EN1
Domain	PS51057	PAIRED_2	PROSITE	1.736e-05	0.02684	4	9	PAX1,PAX3,PAX5,PAX9
Domain	PF00292	PAX	Pfam	1.736e-05	0.02684	4	9	PAX1,PAX3,PAX5,PAX9
Domain	PS00034	PAIRED_1	PROSITE	1.736e-05	0.02684	4	9	PAX1,PAX3,PAX5,PAX9
Domain	SM00351	PAX	SMART	1.736e-05	0.02684	4	9	PAX1,PAX3,PAX5,PAX9
Domain	IPR001523	Paired_box_N	InterPro	1.736e-05	0.02684	4	9	PAX1,PAX3,PAX5,PAX9
Domain	IPR008957	Fibronectin_III_dom	InterPro	2.952e-05	0.04564	15	218	SPEG,COL12A1,COL20A1,IGDCC4,IGF1R,EGFLAM,IL5RA,PHYHIP,PTPRF,PTPRS,SDK1,KALRN,TGM1,TIE1,EPB42
MicroRNA	hsa-miR-374b:TargetScan	hsa-miR-374b:TargetScan	TargetScan	9.968e-10	3.108e-06	30	458	BACH2,BTBD9,PCGF3,AXIN2,HOXA10,HOXA11,HOXB3,PITX2,FOXD2,FRMD4A,BCL11B,FOXP1,RAI1,HDAC9,PHACTR2,AHDC1,RCOR1,EDAR,NECAB1,FZD5,TEAD3,TFAP4,NR2F2,TXLNB,LMX1A,ST8SIA2,CSMD1,EN1,EPAS1,SMAD6
MicroRNA	hsa-miR-374a:TargetScan	hsa-miR-374a:TargetScan	TargetScan	9.968e-10	3.108e-06	30	458	BACH2,BTBD9,PCGF3,AXIN2,HOXA10,HOXA11,HOXB3,PITX2,FOXD2,FRMD4A,BCL11B,FOXP1,RAI1,HDAC9,PHACTR2,AHDC1,RCOR1,EDAR,NECAB1,FZD5,TEAD3,TFAP4,NR2F2,TXLNB,LMX1A,ST8SIA2,CSMD1,EN1,EPAS1,SMAD6
MicroRNA	hsa-miR-10a:TargetScan	hsa-miR-10a:TargetScan	TargetScan	1.316e-06	0.004103	15	186	TPM4,BACH2,TENM2,HOXA3,EBF2,HOXB3,HOXD10,ERI3,IGDCC4,NCOR2,GATA6,NYAP1,TBX5,TXLNB,CSMD1
MicroRNA	hsa-miR-10b:TargetScan	hsa-miR-10b:TargetScan	TargetScan	1.316e-06	0.004103	15	186	TPM4,BACH2,TENM2,HOXA3,EBF2,HOXB3,HOXD10,ERI3,IGDCC4,NCOR2,GATA6,NYAP1,TBX5,TXLNB,CSMD1
