# Supplementary material for: Genome-wide DNA methylation analysis reveals loci that distinguish different types of adipose tissue in obese individuals
Source: Clin Epigenetics. 2017 May 3;9:48. doi: 10.1186/s13148-017-0344-4 (PMC5415776; doi:10.1186/s13148-017-0344-4)
Supplement: Supplementary file 8 — Enrichment results for genes mapping to DMRs observed in both the before and after weight loss analyses, for which the methylation difference between tissues was greater after weight loss. All pathways passing Bonferroni correction (P ≤ 0.05) are shown. (CSV 7 kb) [file 13148_2017_344_MOESM8_ESM.csv]

Category	ID	Name	Source	p-value	q-value Bonferroni	Gene Hit Count in Query List	Gene Hit Count in Genome	Gene Hit in Query List
GO: Molecular Function	GO:0003700	transcription factor activity, sequence-specific DNA binding		6.60E-10	2.40E-07	23	1267	HOXA3,TBX15,HOXA10,POU6F2,BCL11B,TBX4,TCF21,HOXD3,HOXD4,TADA2B,PITX2,GATA6,PAX1,PAX9,SIM1,CAMTA1,SIM2,TEAD3,NR2F1,FOXK1,CUX1,TBX5,HOXA2
GO: Molecular Function	GO:0001071	nucleic acid binding transcription factor activity		6.60E-10	2.40E-07	23	1267	HOXA3,TBX15,HOXA10,POU6F2,BCL11B,TBX4,TCF21,HOXD3,HOXD4,TADA2B,PITX2,GATA6,PAX1,PAX9,SIM1,CAMTA1,SIM2,TEAD3,NR2F1,FOXK1,CUX1,TBX5,HOXA2
GO: Molecular Function	GO:0043565	sequence-specific DNA binding		1.06E-08	3.83E-06	20	1097	HOXA3,TBX15,HOXA10,BCL11B,HOXD3,HOXD4,PITX2,GATA6,KDM2B,SHOX2,IRX3,PAX9,CAMTA1,EMX2,PRDM16,NR2F1,FOXK1,CUX1,TBX5,HOXA2
GO: Molecular Function	GO:0000981	RNA polymerase II transcription factor activity, sequence-specific DNA binding		8.50E-08	3.09E-05	15	678	TBX15,HOXA10,BCL11B,TCF21,PITX2,GATA6,PAX9,SIM1,CAMTA1,SIM2,NR2F1,FOXK1,CUX1,TBX5,HOXA2
GO: Molecular Function	GO:0001228	transcriptional activator activity, RNA polymerase II transcription regulatory region sequence-specific binding		1.52E-05	5.53E-03	9	358	HOXA10,BCL11B,TCF21,PITX2,GATA6,PAX9,CAMTA1,CUX1,TBX5
GO: Molecular Function	GO:0044212	transcription regulatory region DNA binding		4.32E-05	1.57E-02	13	862	TBX15,HOXA10,BCL11B,TCF21,PITX2,GATA6,KDM2B,PAX9,NR2F1,FOXK1,CUX1,TBX5,HOXA2
GO: Molecular Function	GO:0000975	regulatory region DNA binding		4.48E-05	1.63E-02	13	865	TBX15,HOXA10,BCL11B,TCF21,PITX2,GATA6,KDM2B,PAX9,NR2F1,FOXK1,CUX1,TBX5,HOXA2
GO: Molecular Function	GO:0001067	regulatory region nucleic acid binding		4.64E-05	1.69E-02	13	868	TBX15,HOXA10,BCL11B,TCF21,PITX2,GATA6,KDM2B,PAX9,NR2F1,FOXK1,CUX1,TBX5,HOXA2
GO: Molecular Function	GO:0000977	RNA polymerase II regulatory region sequence-specific DNA binding		5.01E-05	1.82E-02	11	632	TBX15,HOXA10,BCL11B,PITX2,GATA6,KDM2B,PAX9,FOXK1,CUX1,TBX5,HOXA2
GO: Molecular Function	GO:0001012	RNA polymerase II regulatory region DNA binding		5.46E-05	1.98E-02	11	638	TBX15,HOXA10,BCL11B,PITX2,GATA6,KDM2B,PAX9,FOXK1,CUX1,TBX5,HOXA2
GO: Molecular Function	GO:0000976	transcription regulatory region sequence-specific DNA binding		1.33E-04	4.81E-02	11	705	TBX15,HOXA10,BCL11B,PITX2,GATA6,KDM2B,PAX9,FOXK1,CUX1,TBX5,HOXA2
GO: Biological Process	GO:0007389	pattern specification process		9.98E-09	1.99E-05	14	495	HOXA3,HOXA10,HOXD3,HOXD4,PITX2,KDM2B,PAX1,IRX3,SIM2,EMX2,NR2F1,AXIN2,TBX5,HOXA2
GO: Biological Process	GO:0009887	animal organ morphogenesis		1.40E-08	2.79E-05	20	1130	HOXA3,TBX15,SCHIP1,BCL11B,TBX4,TCF21,HOXD3,HOXD4,TENM3,PITX2,GATA6,KDM2B,SHOX2,PAX1,IRX3,PAX9,SDK1,AXIN2,TBX5,HOXA2
GO: Biological Process	GO:0003002	regionalization		2.85E-08	5.67E-05	12	370	HOXA3,HOXA10,HOXD3,HOXD4,PITX2,KDM2B,PAX1,IRX3,EMX2,NR2F1,AXIN2,HOXA2
GO: Biological Process	GO:0048705	skeletal system morphogenesis		3.59E-08	7.15E-05	10	235	HOXA3,TBX15,SCHIP1,TBX4,HOXD3,HOXD4,SHOX2,PAX1,AXIN2,HOXA2
GO: Biological Process	GO:0001501	skeletal system development		2.03E-07	4.05E-04	13	534	HOXA3,TBX15,HOXA10,SCHIP1,SLC38A10,TBX4,HOXD3,HOXD4,PITX2,SHOX2,PAX1,AXIN2,HOXA2
GO: Biological Process	GO:0048598	embryonic morphogenesis		3.01E-07	6.00E-04	14	652	HOXA3,TBX15,HOXA10,TBX4,TCF21,HOXD3,HOXD4,PITX2,GATA6,KDM2B,SHOX2,IRX3,TBX5,HOXA2
GO: Biological Process	GO:0009952	anterior/posterior pattern specification		3.07E-07	6.11E-04	9	225	HOXA3,HOXA10,HOXD3,HOXD4,KDM2B,PAX1,EMX2,AXIN2,HOXA2
GO: Biological Process	GO:0009790	embryo development		2.47E-06	4.92E-03	17	1146	HOXA3,TBX15,HOXA10,TBX4,TCF21,HOXD3,HOXD4,PITX2,GATA6,KDM2B,SHOX2,PAX1,IRX3,SIM2,AXIN2,TBX5,HOXA2
GO: Biological Process	GO:2000738	positive regulation of stem cell differentiation		2.57E-06	5.11E-03	5	54	GATA6,KDM2B,TEAD3,AXIN2,TBX5
GO: Biological Process	GO:0048863	stem cell differentiation		3.63E-06	7.22E-03	9	303	POU6F2,TCF21,HOXD4,PITX2,GATA6,KDM2B,TEAD3,AXIN2,TBX5
GO: Biological Process	GO:0048704	embryonic skeletal system morphogenesis		3.98E-06	7.91E-03	6	104	HOXA3,TBX15,HOXD3,HOXD4,SHOX2,HOXA2
GO: Biological Process	GO:0006357	regulation of transcription from RNA polymerase II promoter		4.53E-06	9.02E-03	22	1922	TBX15,HOXA10,BCL11B,TCF21,TADA2B,PITX2,GATA6,KDM2B,SHOX2,PAX1,PAX9,SIM1,CAMTA1,SIM2,TEAD3,PRDM16,NR2F1,FOXK1,CUX1,CDH13,TBX5,HOXA2
GO: Biological Process	GO:0022008	neurogenesis		5.35E-06	1.07E-02	20	1638	BCL11B,HOXD3,PTPRF,TENM3,KALRN,EHD1,PITX2,SHOX2,DAPK3,TACC2,IRX3,TEAD3,EMX2,PRDM16,SDK1,NR2F1,TRAPPC9,OPCML,CUX1,HOXA2
GO: Biological Process	GO:0048562	embryonic organ morphogenesis		6.73E-06	1.34E-02	9	327	HOXA3,TBX15,TCF21,HOXD3,HOXD4,PITX2,KDM2B,SHOX2,HOXA2
GO: Biological Process	GO:0060284	regulation of cell development		8.25E-06	1.64E-02	15	989	BCL11B,HOXD3,PTPRF,TENM3,KALRN,KDM2B,SHOX2,IRX3,TEAD3,SDK1,NR2F1,CUX1,AXIN2,TBX5,HOXA2
GO: Biological Process	GO:0003230	cardiac atrium development		1.32E-05	2.63E-02	4	36	ANK2,PITX2,SHOX2,TBX5
GO: Biological Process	GO:0048706	embryonic skeletal system development		1.94E-05	3.86E-02	6	137	HOXA3,TBX15,HOXD3,HOXD4,SHOX2,HOXA2
GO: Cellular Component	GO:0060076	excitatory synapse		7.94E-05	1.63E-02	7	258	ANK2,PTPRF,KALRN,PSD3,ANKS1B,ATP1A1,AXIN2
Domain	IPR009057	Homeodomain-like	InterPro	5.10E-12	2.69E-09	15	332	HOXA3,HOXA10,POU6F2,HOXD3,HOXD4,TADA2B,PITX2,SHOX2,PAX1,IRX3,PAX9,TEAD3,EMX2,CUX1,HOXA2
Domain	1.10.10.60	-	Gene3D	1.72E-09	9.04E-07	12	283	HOXA3,HOXA10,POU6F2,HOXD3,HOXD4,TADA2B,PITX2,SHOX2,IRX3,EMX2,CUX1,HOXA2
Domain	PF00046	Homeobox	Pfam	2.95E-09	1.56E-06	11	234	HOXA3,HOXA10,POU6F2,HOXD3,HOXD4,PITX2,SHOX2,IRX3,EMX2,CUX1,HOXA2
Domain	PS00027	HOMEOBOX_1	PROSITE	3.23E-09	1.70E-06	11	236	HOXA3,HOXA10,POU6F2,HOXD3,HOXD4,PITX2,SHOX2,IRX3,EMX2,CUX1,HOXA2
Domain	SM00389	HOX	SMART	3.38E-09	1.78E-06	11	237	HOXA3,HOXA10,POU6F2,HOXD3,HOXD4,PITX2,SHOX2,IRX3,EMX2,CUX1,HOXA2
Domain	IPR001356	Homeobox_dom	InterPro	3.69E-09	1.94E-06	11	239	HOXA3,HOXA10,POU6F2,HOXD3,HOXD4,PITX2,SHOX2,IRX3,EMX2,CUX1,HOXA2
Domain	PS50071	HOMEOBOX_2	PROSITE	3.69E-09	1.94E-06	11	239	HOXA3,HOXA10,POU6F2,HOXD3,HOXD4,PITX2,SHOX2,IRX3,EMX2,CUX1,HOXA2
Domain	IPR017970	Homeobox_CS	InterPro	4.50E-09	2.37E-06	10	186	HOXA3,HOXA10,HOXD3,HOXD4,PITX2,SHOX2,IRX3,EMX2,CUX1,HOXA2
Domain	IPR001827	Homeobox_Antennapedia_CS	InterPro	1.50E-06	7.89E-04	4	21	HOXA3,HOXD3,HOXD4,HOXA2
Domain	IPR020479	Homeobox_metazoa	InterPro	1.87E-06	9.87E-04	6	90	HOXA3,HOXA10,HOXD3,HOXD4,EMX2,HOXA2
Domain	PS00032	ANTENNAPEDIA	PROSITE	2.63E-06	1.39E-03	4	24	HOXA3,HOXD3,HOXD4,HOXA2
Domain	IPR000047	HTH_motif	InterPro	9.41E-06	4.96E-03	5	69	HOXA3,HOXD3,SHOX2,EMX2,HOXA2
Domain	IPR010578	SIM_C	InterPro	1.67E-05	8.82E-03	2	2	SIM1,SIM2
Domain	PS51302	SIM_C	PROSITE	1.67E-05	8.82E-03	2	2	SIM1,SIM2
Domain	PF06621	SIM_C	Pfam	1.67E-05	8.82E-03	2	2	SIM1,SIM2
Domain	PS01264	TBOX_2	PROSITE	4.36E-05	2.30E-02	3	17	TBX15,TBX4,TBX5
Domain	IPR018186	TF_T-box_CS	InterPro	4.36E-05	2.30E-02	3	17	TBX15,TBX4,TBX5
Domain	PS01283	TBOX_1	PROSITE	4.36E-05	2.30E-02	3	17	TBX15,TBX4,TBX5
Domain	PS50252	TBOX_3	PROSITE	4.36E-05	2.30E-02	3	17	TBX15,TBX4,TBX5
Domain	2.60.40.820	-	Gene3D	4.36E-05	2.30E-02	3	17	TBX15,TBX4,TBX5
Domain	SM00425	TBOX	SMART	4.36E-05	2.30E-02	3	17	TBX15,TBX4,TBX5
Domain	IPR001699	TF_T-box	InterPro	4.36E-05	2.30E-02	3	17	TBX15,TBX4,TBX5
Domain	PF00907	T-box	Pfam	4.36E-05	2.30E-02	3	17	TBX15,TBX4,TBX5
Domain	PF13293	DUF4074	Pfam	4.99E-05	2.63E-02	2	3	HOXA3,HOXD3
Domain	IPR025281	DUF4074	InterPro	4.99E-05	2.63E-02	2	3	HOXA3,HOXD3
