# Supplementary material for: Genome-wide DNA methylation analysis reveals loci that distinguish different types of adipose tissue in obese individuals
Source: Clin Epigenetics. 2017 May 3;9:48. doi: 10.1186/s13148-017-0344-4 (PMC5415776; doi:10.1186/s13148-017-0344-4)
Supplement: Supplementary file 9 — Summary of Pearson’s correlation data passing a P ≤ 0.001 threshold for comparison of Δbeta (subcutaneous adipose vs omentum) and Δclinical trait (before vs after weight loss). (XLSX 19 kb) [file 13148_2017_344_MOESM9_ESM.xlsx]

## Sheet: Trait_tissue_correlations_p001
IlmnID	trait	r	n	r2	Estimate	Std.Err	t_value	p_value	Timepoint	CHR	MAPINFO	UCSC_RefGene_Name	UCSC_RefGene_Group
cg21475076	delta_kg	0.863685	15	0.745952	570.25	92.2988	6.17831	3.33e-05	before weight-loss	chr1	1100493
cg21475076	delta_BMI	0.840565	15	0.70655	194.158	34.704	5.59469	8.7e-05	before weight-loss	chr1	1100493
cg19640526	delta_Chol	-0.786708	14	0.618909	-11.7212	2.6551	-4.41458	0.000843554	before weight-loss	chr15	70233758
cg14954582	delta_insulin	-0.900126	12	0.810227	-1864.71	285.381	-6.53411	6.6e-05	before weight-loss	chr5	4519548
cg04757806	delta_insulin	0.833588	12	0.694869	3397.34	711.918	4.77209	0.000754665	before weight-loss	chr11	94278595	FUT4	1stExon
cg01384319	delta_LDL	-0.79875	14	0.638002	-15.2645	3.31919	-4.59884	0.000612153	before weight-loss	chr2	134766697
cg01020413	delta_Chol	0.784278	14	0.615092	9.81248	2.24076	4.37908	0.000897757	before weight-loss	chr2	66810487
cg27488824	delta_HDL	-0.832536	14	0.693117	-7.79756	1.49779	-5.20604	0.000219705	after weight-loss	chr4	13538730
cg26831119	delta_glucose	-0.87875	14	0.772201	-11.5001	1.80311	-6.37793	3.52e-05	after weight-loss	chr4	111550830	PITX2	Body
cg26657382	delta_HDL	-0.815348	14	0.664793	-9.61883	1.97172	-4.87839	0.00037955	after weight-loss	chr16	86538510
cg26574334	delta_HDL	-0.83691	14	0.700419	-10.5004	1.98241	-5.29678	0.000189335	after weight-loss	chr6	134176500
cg26277754	delta_HDL	-0.800334	14	0.640534	-10.7387	2.32231	-4.62416	0.000585966	after weight-loss	chr5	50673033
cg25588740	delta_HDL	0.864231	14	0.746896	8.90371	1.49624	5.95074	6.71e-05	after weight-loss	chr3	178781898	ZMAT3	Body
cg24864887	delta_HDL	-0.789544	14	0.62338	-5.10284	1.14498	-4.45672	0.000783618	after weight-loss	chr15	76635638
cg24284640	delta_HDL	-0.787706	14	0.620481	-8.46368	1.91082	-4.42934	0.000822045	after weight-loss	chr10	8125688
cg24005685	delta_insulin	-0.893072	12	0.797577	-2264.03	360.683	-6.27706	9.18e-05	after weight-loss	chr4	111549880	PITX2	Body
cg24005685	delta_glucose	-0.792168	14	0.627529	-13.1356	2.92139	-4.49637	0.000731266	after weight-loss	chr4	111549880	PITX2	Body
cg22560214	delta_HDL	-0.839554	14	0.704851	-10.1817	1.90195	-5.35327	0.000172689	after weight-loss	chr4	13531213
cg22495322	delta_HDL	0.78717	14	0.619637	5.64899	1.27765	4.4214	0.000833538	after weight-loss	chr5	59619821	PDE4D	5'UTR
cg22115076	delta_HDL	-0.845795	14	0.71537	-7.72425	1.4065	-5.49181	0.000138059	after weight-loss	chr5	50673588
cg21514612	delta_HDL	-0.792067	14	0.62737	-8.58588	1.91017	-4.49483	0.000733226	after weight-loss	chr4	13537318
cg20249252	delta_HDL	0.800985	14	0.641577	7.08892	1.52955	4.63465	0.000575463	after weight-loss	chr12	114852308
cg20171396	delta_HDL	-0.875833	14	0.767084	-7.37812	1.17364	-6.28655	4.03e-05	after weight-loss	chr4	13536910
cg19370653	delta_kg	-0.770548	15	0.593744	-316.238	72.5509	-4.35884	0.000774247	after weight-loss	chr4	111550040	PITX2	Body
cg19051045	delta_insulin	0.841065	12	0.70739	3233.07	657.552	4.91682	0.000607719	after weight-loss	chr10	10933670
cg18978493	delta_HDL	0.795702	14	0.633141	9.48196	2.08356	4.55084	0.000665208	after weight-loss	chr7	27225855	HOXA11AS;HOXA11	Body;TSS1500
cg18629151	delta_HDL	-0.841451	14	0.70804	-9.99368	1.85254	-5.39458	0.000161493	after weight-loss	chr4	13539581
cg18083114	delta_HDL	-0.799212	14	0.638739	-11.0162	2.3916	-4.60619	0.00060443	after weight-loss	chr4	13539099
cg17811608	delta_HDL	0.872703	14	0.76161	9.4819	1.53138	6.19174	4.64e-05	after weight-loss	chr2	438197
cg17446010	delta_HDL	-0.826416	14	0.682963	-4.76982	0.938141	-5.08433	0.000268708	after weight-loss	chr15	76633627	ISL2	Body
cg17130788	delta_HDL	-0.835268	14	0.697672	-9.52742	1.8105	-5.26232	0.000200313	after weight-loss	chr11	11683865
cg16357224	delta_HDL	-0.863841	14	0.746222	-6.92566	1.16591	-5.94015	6.82e-05	after weight-loss	chr16	86530053
cg16297011	delta_HDL	-0.808723	14	0.654033	-6.47001	1.35841	-4.76292	0.000461819	after weight-loss	chr4	13539023
cg16202331	delta_HDL	-0.88171	14	0.777412	-7.90238	1.22066	-6.47388	3.05e-05	after weight-loss	chr4	13532655
cg15233062	delta_HDL	0.791171	14	0.625952	5.67911	1.26731	4.48123	0.000750808	after weight-loss	chr12	54447349	HOXC4	5'UTR;TSS1500
cg15111638	delta_BMI	-0.772913	15	0.597394	-104.87	23.8776	-4.392	0.000728317	after weight-loss	chr11	16631993
cg15111638	delta_kg	-0.763779	15	0.583359	-296.221	69.4317	-4.26637	0.00091883	after weight-loss	chr11	16631993
cg14569644	delta_HDL	-0.833234	14	0.694279	-10.7841	2.0658	-5.22029	0.000214614	after weight-loss	chr12	54408091
cg14288213	delta_HDL	-0.800938	14	0.641502	-9.91781	2.14027	-4.6339	0.000576213	after weight-loss	chr19	18703034	C19orf60	3'UTR
cg13842240	delta_HDL	-0.834339	14	0.696122	-12.0333	2.29511	-5.24304	0.000206745	after weight-loss	chr4	13539213
cg13593391	delta_HDL	0.84656	14	0.716664	5.46834	0.992562	5.50931	0.000134236	after weight-loss	chr11	132582488	OPCML	Body
cg13400600	delta_BMI	-0.836241	15	0.699299	-137.957	25.0905	-5.49839	0.000102427	after weight-loss	chr9	115815065	ZFP37	Body
cg13400600	delta_kg	-0.813213	15	0.661316	-383.481	76.1141	-5.03824	0.000227104	after weight-loss	chr9	115815065	ZFP37	Body
cg13249146	delta_HDL	0.815957	14	0.665785	6.10308	1.24826	4.88928	0.000372631	after weight-loss	chr12	132887349	GALNT9	Body
cg12984729	delta_HDL	-0.86534	14	0.748813	-5.10672	0.853814	-5.98107	6.4e-05	after weight-loss	chr15	76633817	ISL2	Body
cg12437821	delta_HDL	0.803094	14	0.644959	9.74275	2.08672	4.66893	0.000542487	after weight-loss	chr12	114852027
cg11476737	delta_HDL	0.791069	14	0.62579	5.38905	1.203	4.47968	0.000752841	after weight-loss	chr10	2815189
cg11173579	delta_HDL	-0.804218	14	0.646767	-12.6915	2.70757	-4.68742	0.00052553	after weight-loss	chr21	33247885	HUNK	Body
cg11170044	delta_HDL	-0.789803	14	0.623788	-9.56622	2.1446	-4.4606	0.000778326	after weight-loss	chr2	3131308
cg11064034	delta_HDL	0.806907	14	0.651099	9.61477	2.03178	4.73219	0.000486711	after weight-loss	chr12	114877421
cg09998861	delta_HDL	-0.873026	14	0.762175	-6.59572	1.06359	-6.20139	4.58e-05	after weight-loss	chr16	86538106
cg09815150	delta_HDL	-0.842043	14	0.709037	-9.01137	1.66642	-5.40762	0.000158121	after weight-loss	chr16	86534552
cg09400037	delta_kg	0.82155	15	0.674945	280.341	53.9585	5.1955	0.000172435	after weight-loss	chr16	84822801
cg09400037	delta_BMI	0.788106	15	0.621111	94.083	20.3803	4.61637	0.000483115	after weight-loss	chr16	84822801
cg08355659	delta_HDL	-0.796001	14	0.633618	-12.2499	2.68904	-4.55551	0.000659841	after weight-loss	chr12	54399190
cg08307030	delta_HDL	-0.857374	14	0.73509	-4.9969	0.865942	-5.77048	8.87e-05	after weight-loss	chr15	76634380	ISL2	3'UTR
cg08146945	delta_HDL	-0.879464	14	0.773456	-9.33022	1.45767	-6.40077	3.4e-05	after weight-loss	chr16	86538307
cg08036309	delta_HDL	-0.884335	14	0.782049	-6.91815	1.05429	-6.56188	2.68e-05	after weight-loss	chr4	13536991
cg07917546	delta_HDL	0.844241	14	0.712742	5.80654	1.06414	5.45658	0.000146106	after weight-loss	chr16	86496223
cg06912966	delta_HDL	0.791474	14	0.62643	6.73961	1.50243	4.48581	0.000744834	after weight-loss	chr12	114852359
cg06875424	delta_HDL	0.794003	14	0.63044	9.5829	2.118	4.5245	0.00069634	after weight-loss	chr12	114834713	TBX5	Body
cg06800235	delta_HDL	0.808033	14	0.652918	5.18267	1.09081	4.7512	0.000471149	after weight-loss	chr1	7692367	CAMTA1	Body
cg06635722	delta_HDL	-0.871735	14	0.759921	-8.99531	1.45955	-6.16308	4.85e-05	after weight-loss	chr4	13532622
cg06375967	delta_HDL	-0.78317	14	0.613355	-5.52974	1.2674	-4.36305	0.000923393	after weight-loss	chr15	76633364	ISL2	Body
cg06346388	delta_HDL	-0.932434	14	0.869433	-7.93126	0.887258	-8.93907	1.19e-06	after weight-loss	chr4	13539513
cg05710540	delta_HDL	-0.888286	14	0.789051	-8.84425	1.3201	-6.69969	2.2e-05	after weight-loss	chr4	13532927
cg04782252	delta_HDL	0.80976	14	0.655712	10.411	2.17775	4.78064	0.000448067	after weight-loss	chr1	22612297
cg04751276	delta_HDL	-0.862104	14	0.743223	-6.28415	1.06629	-5.89348	7.33e-05	after weight-loss	chr15	76634843
cg04348265	delta_HDL	0.830226	14	0.689275	10.5383	2.04255	5.1594	0.000237271	after weight-loss	chr4	186733060	SORBS2	5'UTR;1stExon;TSS1500
cg03829320	delta_HDL	-0.787358	14	0.619933	-10.5274	2.37952	-4.42418	0.000829499	after weight-loss	chr16	31884589	ZNF267	TSS1500
cg03623835	delta_HDL	0.863981	14	0.746463	9.15864	1.54084	5.94394	6.78e-05	after weight-loss	chr3	190040974	CLDN1	TSS1500
cg02503117	delta_HDL	-0.844711	14	0.713537	-10.6436	1.94682	-5.46719	0.000143632	after weight-loss	chr16	86538424
cg02373784	delta_HDL	-0.859983	14	0.73957	-7.85392	1.3454	-5.83761	7.99e-05	after weight-loss	chr4	13537302
cg02245004	delta_HDL	-0.849439	14	0.721547	-4.12484	0.739708	-5.57631	0.000120603	after weight-loss	chr15	76634887
cg02088470	delta_HDL	0.83565	14	0.698312	6.58537	1.24952	5.27031	0.000197709	after weight-loss	chr10	1551251	ADARB2	Body
cg01575836	delta_HDL	0.835665	14	0.698335	8.81885	1.67321	5.27061	0.000197613	after weight-loss	chr11	15959856
cg01312445	delta_HDL	-0.8478	14	0.718765	-9.1685	1.65557	-5.53795	0.000128219	after weight-loss	chr16	86536684
cg01180552	delta_HDL	0.805468	14	0.648778	8.34753	1.773	4.70813	0.000507189	after weight-loss	chr16	54316931
cg01128025	delta_HDL	-0.8079	14	0.652702	-10.0781	2.12218	-4.74895	0.00047297	after weight-loss	chr4	75588405
cg00964997	delta_HDL	-0.820701	14	0.673549	-9.29176	1.86737	-4.97584	0.000322092	after weight-loss	chr4	13531195
cg00506343	delta_HDL	-0.917975	14	0.842678	-11.5665	1.4427	-8.01726	3.68e-06	after weight-loss	chr12	54421033	HOXC4;HOXC5;HOXC6	5'UTR;Body;TSS1500
cg00158789	delta_HDL	0.849388	14	0.72146	10.447	1.87386	5.5751	0.000120836	after weight-loss	chr17	59534683	TBX4	Body
