# Supplementary material for: Genome-wide DNA methylation analysis reveals loci that distinguish different types of adipose tissue in obese individuals
Source: Clin Epigenetics. 2017 May 3;9:48. doi: 10.1186/s13148-017-0344-4 (PMC5415776; doi:10.1186/s13148-017-0344-4)
Supplement: Supplementary file 10 — Annotated data for the 4900 CpG sites with a positive merit score in the combinatorial algorithm analysis before weight loss analysis. Illumina probe ID, gene symbol, gene region and chromosomal location (as Illumina 450K manifest) are shown along with methylation statistics. OM_mean_beta and AB_mean_beta present mean beta values for omental (OM) and abdominal subcutaneous (AB) adipose, respectively. Merit score and ranking are also provided. (CSV 310 kb) [file 13148_2017_344_MOESM10_ESM.csv]

IlmnID	OM_mean_beta	AB_mean_beta	merit_score	ranking	CHR	Genomic_Coordinate_build37	UCSC_RefGene_Name	UCSC_RefGene_Group
cg05597748	0.732	0.643	0.007143	3496	1	812679	FAM41C	TSS1500
cg11851804	0.339	0.155	0.005164	3820	1	848379
cg02896266	0.771	0.645	0.062424	561	1	864879	SAMD11	Body
cg23225454	0.965	0.938	0.003459	4133	1	865583	SAMD11	Body
cg00976181	0.779	0.707	0.016656	2332	1	865860	SAMD11	Body
cg13904806	0.928	0.787	0.038657	1092	1	874697	SAMD11	Body
cg06511482	0.842	0.784	0.003075	4214	1	882546	NOC2L	Body
cg09332175	0.832	0.754	0.023139	1847	1	938905
cg25774148	0.956	0.91	0.009249	3198	1	964497	AGRN	Body
cg26007962	0.845	0.778	0.025272	1700	1	973887	AGRN	Body
cg01150641	0.083	0.257	0.085736	319	1	976168	AGRN	Body
cg26222311	0.064	0.209	0.062978	557	1	976227	AGRN	Body
cg03790440	0.885	0.823	0.004981	3841	1	977896	AGRN	Body
cg12743165	0.884	0.841	0.005108	3829	1	1022995	C1orf159	Body
cg11071912	0.688	0.59	0.025916	1665	1	1073424
cg06767191	0.827	0.745	0.0095	3165	1	1095737
cg06193359	0.632	0.528	0.005361	3791	1	1097179
cg00082285	0.668	0.561	0.022669	1891	1	1097270
cg21475076	0.925	0.774	0.064366	530	1	1100493
cg02848157	0.871	0.793	0.023601	1825	1	1115070	TTLL10;TTLL10	Body;TSS200
cg16252905	0.698	0.617	0.002626	4308	1	1150936	TNFRSF4	TSS1500
cg10483828	0.911	0.855	0.004082	4011	1	1177703
cg00211609	0.634	0.564	0.00626	3647	1	1178039	FAM132A	Body
cg20747739	0.767	0.661	0.051041	764	1	1183257	FAM132A	TSS1500
cg27185793	0.419	0.356	0.018778	2172	1	1238797	ACAP3	Body
cg24252805	0.655	0.591	0.014054	2600	1	1266548	TAS1R3	TSS200
cg24153574	0.781	0.662	0.016499	2350	1	1296956
cg00009834	0.853	0.756	0.041377	1016	1	1347671
cg07426077	0.908	0.848	0.024942	1728	1	1488581	SSU72	Body
cg09159050	0.99	0.94	0.003447	4136	1	1563500	MIB2;MIB2;MIB2;MIB2;MIB2;MIB2	Body;Body;Body;Body;Body;Body
cg05364761	0.914	0.874	0.000919	4682	1	1636187	CDK11A;CDK11B;CDK11B;CDK11B;CDK11B;CDK11A;CDK11B;CDK11B	Body;Body;Body;Body;Body;Body;Body;5'UTR
cg10317445	0.977	0.928	0.006809	3552	1	1685553	NADK	Body
cg21580588	0.987	0.954	0.004888	3865	1	1685723	NADK	Body
cg04758387	0.414	0.358	0.001627	4504	1	1851384	TMEM52	TSS1500
cg03719984	0.813	0.723	0.013914	2623	1	1859247
cg14639753	0.859	0.822	0.009147	3215	1	1913799	KIAA1751	Body
cg14087574	0.687	0.611	0.00646	3607	1	1963794
cg15703790	0.877	0.812	0.000453	4788	1	1993510	PRKCZ	Body
cg16735509	0.479	0.319	0.026168	1653	1	2023157	PRKCZ;PRKCZ	Body;5'UTR
cg00312809	0.729	0.65	0.011844	2854	1	2028213	PRKCZ;PRKCZ	Body;5'UTR
cg06204101	0.779	0.716	0.005298	3802	1	2039671	PRKCZ;PRKCZ;PRKCZ	5'UTR;Body;5'UTR
cg12297010	0.862	0.77	0.030788	1393	1	2096582	PRKCZ;PRKCZ;PRKCZ	Body;Body;Body
cg25727019	0.873	0.824	0.002644	4301	1	2100365	PRKCZ;PRKCZ;PRKCZ	Body;Body;Body
cg09579361	0.964	0.929	0.001841	4452	1	2116287	C1orf86;PRKCZ;PRKCZ;PRKCZ	3'UTR;Body;Body;Body
cg14076971	0.877	0.773	0.046248	872	1	2137665	C1orf86	5'UTR
cg02050917	0.614	0.545	0.016267	2370	1	2173571	SKI	Body
cg08730743	0.796	0.658	0.036099	1184	1	2189027	SKI	Body
cg25314600	0.979	0.808	0.062041	564	1	2191354	SKI	Body
cg06521970	0.7	0.622	0.000791	4716	1	2200890	SKI	Body
cg08360229	0.876	0.755	0.050429	775	1	2259325	MORN1	Body
cg16600733	0.814	0.93	0.001321	4581	1	2266362	MORN1	Body
cg26542461	0.944	0.896	0.002856	4262	1	2319614	MORN1	Body
cg16355231	0.472	0.365	0.013563	2663	1	2344979	PEX10;PEX10	TSS1500;TSS1500
cg07178553	0.837	0.78	0.004039	4018	1	2359658
cg12715395	0.945	0.907	0.00354	4123	1	2359968
cg22502001	0.811	0.73	0.025368	1692	1	2360018
cg01309121	0.76	0.684	0.009529	3163	1	2371057
cg00030604	0.563	0.495	0.003716	4081	1	2379831
cg03988595	0.764	0.717	0.004693	3902	1	2483933	LOC115110	Body
cg14836978	0.791	0.679	0.056089	658	1	2836564
cg02394247	0.924	0.827	0.04745	848	1	2836643
cg00779565	0.755	0.588	0.071369	444	1	2845139
cg25880242	0.739	0.606	0.043488	940	1	2847826
cg04080530	0.948	0.889	0.008972	3237	1	2886868
cg15505198	0.586	0.744	0.068526	478	1	3003239	PRDM16;PRDM16	Body;Body
cg03525023	0.807	0.884	0.011356	2914	1	3003609	PRDM16;PRDM16	Body;Body
cg23987257	0.815	0.93	0.026209	1646	1	3029035	PRDM16;PRDM16	Body;Body
cg21299491	0.685	0.877	0.069639	466	1	3057366	PRDM16;PRDM16	Body;Body
cg20629417	0.851	0.939	0.020872	2006	1	3106929	PRDM16;PRDM16	Body;Body
cg11710123	0.802	0.67	0.04206	994	1	3141992	PRDM16;PRDM16	Body;Body
cg21786372	0.655	0.737	0.018854	2164	1	3147622	PRDM16;PRDM16	Body;Body
cg17104202	0.648	0.479	0.041833	1003	1	3162404	PRDM16;PRDM16	Body;Body
cg18966232	0.828	0.933	0.014817	2514	1	3183165	PRDM16;PRDM16	Body;Body
cg17940849	0.84	0.77	0.003473	4132	1	3193280	PRDM16;PRDM16	Body;Body
cg21160149	0.831	0.711	0.034491	1247	1	3208865	PRDM16;PRDM16	Body;Body
cg01713250	0.815	0.708	0.017062	2296	1	3289915	PRDM16;PRDM16	Body;Body
cg22862319	0.638	0.531	0.02721	1584	1	3289994	PRDM16;PRDM16	Body;Body
cg20671649	0.23	0.294	0.009412	3175	1	3309864	PRDM16;PRDM16	Body;Body
cg07112867	0.767	0.911	0.053936	702	1	3315163	PRDM16;PRDM16	Body;Body
cg00401797	0.717	0.95	0.108062	199	1	3315193	PRDM16;PRDM16	Body;Body
cg01062116	0.648	0.787	0.026633	1622	1	3352435	PRDM16;PRDM16	3'UTR;3'UTR
cg23022057	0.632	0.761	0.001336	4577	1	3352544	PRDM16;PRDM16	3'UTR;3'UTR
cg21197219	0.302	0.209	0.019443	2107	1	3374906	ARHGEF16	5'UTR
cg03916277	0.82	0.751	0.007925	3396	1	3380250	ARHGEF16	Body
cg21001273	0.89	0.844	0.006481	3601	1	3445720	MEGF6	Body
cg02659581	0.742	0.648	0.01926	2126	1	3467842	MEGF6	Body
cg26607673	0.671	0.8	0.007657	3428	1	3473923	MEGF6	Body
cg14263070	0.689	0.601	0.035522	1210	1	3495717	MEGF6	Body
cg20707157	0.789	0.734	0.007802	3410	1	3511964	MEGF6	Body
cg02276822	0.893	0.824	0.009871	3114	1	3559697	WDR8	Body
cg05116756	0.709	0.638	0.025045	1722	1	3606702	TP73;TP73;TP73;TP73	TSS1500;TSS1500;Body;TSS1500
cg03050669	0.849	0.771	0.02139	1968	1	3606777	TP73;TP73;TP73;TP73	TSS1500;TSS1500;Body;TSS1500
cg04493946	0.858	0.787	0.014551	2549	1	3607097	TP73;TP73;TP73;TP73	Body;TSS200;TSS200;TSS200
cg25115460	0.98	0.95	0.005486	3774	1	3607110	TP73;TP73;TP73;TP73	Body;TSS200;TSS200;TSS200
cg16163116	0.911	0.869	0.00057	4762	1	3608758	TP73;TP73;TP73;TP73	Body;Body;Body;Body
cg26810690	0.817	0.712	0.025016	1724	1	3622130	TP73;TP73;TP73;TP73	Body;Body;Body;Body
cg02134594	0.734	0.668	0.002497	4333	1	3632713	TP73;TP73;TP73;TP73	Body;Body;Body;Body
cg03760518	0.571	0.518	0.004887	3866	1	3634903	TP73;TP73;TP73;TP73	Body;Body;Body;Body
cg25468905	0.691	0.801	0.002818	4270	1	4000125
cg00647233	0.559	0.697	2.70E-05	4895	1	4000154
cg06529149	0.436	0.573	0.014044	2602	1	4194412
cg22016671	0.946	0.86	0.029158	1473	1	4221401
cg10622019	0.906	0.756	0.069713	465	1	4221485
cg04110918	0.9	0.809	0.043038	954	1	4794912	AJAP1;AJAP1	Body;Body
cg13480658	0.976	0.921	0.010682	2999	1	4795012	AJAP1;AJAP1	Body;Body
cg19902591	0.827	0.749	0.004579	3926	1	6130767	KCNAB2;KCNAB2	Body;Body
cg13839957	0.693	0.625	0.002967	4233	1	6165483	CHD5	3'UTR
cg15731815	0.36	0.174	0.03011	1428	1	6269260	RNF207	Body
cg15687653	0.611	0.531	0.008211	3349	1	6271667	RNF207	Body
cg05133314	0.1	0.067	0.001604	4508	1	6321684	GPR153	TSS1500
cg21220721	0.944	0.884	0.006557	3592	1	6341230	ACOT7;ACOT7;ACOT7;ACOT7	Body;Body;Body;Body
cg09249800	0.943	0.882	0.008249	3341	1	6341287	ACOT7;ACOT7;ACOT7;ACOT7	Body;Body;Body;Body
cg13549940	0.527	0.391	0.004565	3927	1	6390053	ACOT7;ACOT7;ACOT7;ACOT7	Body;Body;Body;Body
cg16306654	0.344	0.428	0.001555	4519	1	6419767	ACOT7;ACOT7;ACOT7;ACOT7	Body;Body;TSS1500;Body
cg00833822	0.362	0.265	0.012835	2747	1	6515580	ESPN	Body
cg07017737	0.259	0.197	0.013388	2683	1	6516324	ESPN	Body
cg25028293	0.868	0.823	0.007429	3458	1	6528261	PLEKHG5;PLEKHG5;PLEKHG5;PLEKHG5;PLEKHG5	Body;Body;Body;Body;Body
cg06816518	0.781	0.715	0.000267	4836	1	6531152	PLEKHG5;PLEKHG5;PLEKHG5;PLEKHG5;PLEKHG5	Body;Body;Body;Body;Body
cg24105407	0.435	0.344	0.012764	2756	1	6615510	TAS1R1;TAS1R1;TAS1R1;NOL9;TAS1R1	1stExon;1stExon;1stExon;TSS1500;1stExon
cg27531553	0.599	0.498	0.008383	3321	1	6615604	TAS1R1;TAS1R1;TAS1R1;NOL9;TAS1R1	1stExon;1stExon;1stExon;TSS1500;1stExon
cg11518883	0.88	0.822	0.004144	4005	1	6758433	DNAJC11	Body
cg00292312	0.605	0.508	0.012153	2814	1	7318138	CAMTA1	Body
cg03945034	0.935	0.894	0.012955	2734	1	7565342	CAMTA1	Body
cg16380632	0.502	0.398	0.033738	1273	1	7637516	CAMTA1	Body
cg01919912	0.859	0.81	0.003652	4093	1	7700578	CAMTA1	Body
cg10434624	0.814	0.707	0.02515	1711	1	7722876	CAMTA1	Body
cg12749164	0.668	0.806	0.0309	1388	1	8262925
cg25939728	0.717	0.61	0.014997	2493	1	8374935
cg03040581	0.82	0.764	0.009573	3158	1	8384718	SLC45A1	1stExon
cg22352169	0.983	0.918	0.031974	1350	1	8394401	SLC45A1	Body
cg10992465	0.76	0.848	0.004088	4008	1	9504049
cg00772959	0.735	0.643	0.015786	2413	1	9532871
cg09242541	0.496	0.342	0.036717	1158	1	10490025	APITD1;APITD1;APITD1	TSS200;TSS1500;TSS200
cg26419962	0.752	0.65	0.035453	1213	1	10509682	APITD1;CORT	Body;TSS1500
cg04113348	0.788	0.697	0.012771	2755	1	10510054	CORT;APITD1;CORT	1stExon;Body;5'UTR
cg07985864	0.911	0.871	0.003189	4188	1	10757892	CASZ1;CASZ1	5'UTR;5'UTR
cg05398769	0.572	0.724	0.049631	797	1	10761983	CASZ1;CASZ1	5'UTR;5'UTR
cg04842880	0.908	0.824	0.034242	1251	1	10847541	CASZ1;CASZ1	5'UTR;5'UTR
cg17480077	0.417	0.317	0.021597	1956	1	10895517
cg06632603	0.873	0.781	0.038424	1096	1	11166889	MTOR	3'UTR
cg12403889	0.221	0.105	0.008626	3290	1	11753338	C1orf187	5'UTR
cg24724832	0.306	0.163	0.003895	4044	1	11779395	C1orf187	Body
cg07731304	0.205	0.114	0.023895	1802	1	12124114	TNFRSF8	Body
cg22428027	0.477	0.587	0.009074	3223	1	12128827	TNFRSF8	Body
cg09557991	0.303	0.148	0.016037	2387	1	12227927	TNFRSF1B	Body
cg20680726	0.655	0.584	0.010358	3042	1	12254723	TNFRSF1B	Body
cg12379145	0.922	0.885	0.002053	4404	1	14030611	PRDM2;PRDM2;PRDM2	TSS1500;5'UTR;TSS1500
cg19621427	0.861	0.715	0.050236	782	1	14220614
cg06840246	0.82	0.74	0.002826	4268	1	15283326	KIAA1026;KIAA1026;KIAA1026;KIAA1026;KIAA1026	Body;5'UTR;5'UTR;Body;Body
cg06219995	0.472	0.416	0.003841	4057	1	16374768	CLCNKB;CLCNKB	TSS1500;Body
cg15558527	0.756	0.658	0.028512	1506	1	16374846	CLCNKB;CLCNKB	TSS1500;Body
cg03394122	0.461	0.403	0.000136	4869	1	17307678	MFAP2;MFAP2;MFAP2;MFAP2	TSS1500;5'UTR;5'UTR;TSS1500
cg18879300	0.341	0.278	0.001745	4473	1	17446768	PADI2	TSS1500
cg01713950	0.767	0.69	0.018682	2179	1	17766995	RCC2	TSS1500
cg17479716	0.784	0.903	0.030501	1407	1	18276155
cg21731286	0.889	0.827	0.014717	2532	1	19186805	TAS1R2	TSS1500
cg22390041	0.925	0.852	0.011896	2842	1	19226319	ALDH4A1;ALDH4A1	Body;Body
cg06706670	0.858	0.734	0.020876	2004	1	19516358	UBR4	Body
cg03542686	0.656	0.549	0.036377	1171	1	19794335	CAPZB	Body
cg25096740	0.854	0.783	0.01772	2248	1	20140828	RNF186;RNF186	3'UTR;1stExon
cg10016004	0.906	0.846	0.005964	3689	1	20210269	OTUD3	Body
cg06911113	0.187	0.098	0.011112	2944	1	20512617	UBXN10;UBXN10	5'UTR;1stExon
cg22698629	0.396	0.454	0.004587	3923	1	20670730	VWA5B1	Body
cg05129477	0.686	0.58	0.022111	1930	1	21044945	KIF17;KIF17	TSS1500;TSS1500
cg12460254	0.47	0.402	0.014306	2582	1	21629726	ECE1	Body
cg13212362	0.893	0.806	0.036091	1187	1	21648026	ECE1	Body
cg19273683	0.594	0.549	0.000322	4824	1	21656047	ECE1	Body
cg02492946	0.412	0.341	0.020275	2057	1	21667630	ECE1	Body
cg00228796	0.803	0.66	0.046534	866	1	21670736	ECE1	Body
cg24722348	0.333	0.192	0.042301	982	1	21900987	ALPL;ALPL	Body;Body
cg07142010	0.292	0.163	0.021174	1985	1	21901166	ALPL;ALPL	Body;Body
cg16270485	0.355	0.242	0.026324	1637	1	21901260	ALPL;ALPL	Body;Body
cg12093060	0.814	0.736	0.00551	3770	1	21993401	RAP1GAP;RAP1GAP	5'UTR;5'UTR
cg04297819	0.478	0.421	0.004414	3951	1	22260125	HSPG2	Body
cg13048466	0.644	0.553	0.002528	4328	1	22591361
cg26529645	0.656	0.84	0.074003	422	1	22612262
cg04782252	0.596	0.815	0.114341	169	1	22612297
cg06824294	0.734	0.672	0.001162	4623	1	22919087	EPHA8	Body
cg22931642	0.746	0.666	0.007807	3409	1	23135043	EPHB2;EPHB2	Body;Body
cg20678835	0.721	0.621	0.001168	4619	1	23521332	HTR1D	TSS200
cg24254937	0.853	0.775	0.009759	3133	1	23858301	E2F2	TSS1500
cg15102567	0.451	0.396	0.006216	3658	1	23880481
cg23076913	0.665	0.539	0.03796	1108	1	24435582	MYOM3	5'UTR
cg06129455	0.881	0.832	0.003932	4042	1	25069938
cg16396978	0.604	0.536	0.001315	4584	1	25936677
cg00418303	0.912	0.873	0.004468	3939	1	26183261	C1orf135	Body
cg15662251	0.364	0.434	0.000496	4780	1	26197855	PAQR7	TSS200
cg19362196	0.567	0.486	0.007205	3487	1	26233615	STMN1;STMN1;STMN1;STMN1	TSS1500;TSS1500;TSS1500;TSS1500
cg25203916	0.657	0.549	0.02619	1649	1	26392876	TRIM63	Body
cg01973987	0.574	0.415	0.060665	577	1	26394300	TRIM63	TSS200
cg00646396	0.426	0.341	0.021431	1966	1	26482755
cg24859158	0.216	0.124	0.002605	4312	1	26605913	SH3BGRL3	TSS1500
cg14788334	0.28	0.205	0.018156	2226	1	26606110	SH3BGRL3	TSS200
cg24453349	0.883	0.844	0.001221	4604	1	26609148	UBXN11;UBXN11;UBXN11	Body;Body;Body
cg10402321	0.739	0.523	0.051199	759	1	26617780	UBXN11;UBXN11;UBXN11	Body;Body;Body
cg25706447	0.603	0.461	0.008734	3274	1	27118485	PIGV	Body
cg06216065	0.777	0.69	0.012666	2769	1	27155559	ZDHHC18	Body
cg22481448	0.967	0.898	0.007516	3449	1	27480668	SLC9A1	1stExon
cg02238461	0.332	0.23	0.015418	2451	1	27985987
cg10776244	0.579	0.295	0.119509	153	1	28916695
cg19242529	0.737	0.618	0.029467	1458	1	29454532
cg26798452	0.067	0.175	0.030747	1395	1	31158026
cg16107724	0.038	0.152	0.007967	3385	1	31158299
cg00658151	0.341	0.463	0.058522	604	1	31368797	SDC3	Body
cg04078732	0.836	0.934	0.013269	2695	1	31439111	PUM1;PUM1	Body;Body
cg12206571	0.778	0.663	0.002698	4289	1	32052538	TINAGL1	Body
cg04878000	0.198	0.119	0.00442	3950	1	32237923
cg07947531	0.882	0.845	0.000693	4736	1	32252266
cg16343696	0.032	0.048	0.000234	4845	1	32574126	KPNA6	Body
cg09684338	0.916	0.856	0.017324	2276	1	32740402	LCK;LCK	Body;Body
cg16379513	0.899	0.792	0.054408	692	1	32827150	LOC100128071;TSSK3	Body;TSS1500
cg25364822	0.644	0.548	0.032072	1349	1	33337257	FNDC5	TSS1500
cg02972475	0.837	0.709	0.052483	732	1	33741944	ZNF362	Body
cg10834893	0.739	0.6	0.033225	1290	1	34936319
cg13488851	0.889	0.801	0.024651	1745	1	35246223	GJB3	TSS1500
cg06375539	0.859	0.743	0.032523	1324	1	35249239	GJB3;GJB3	5'UTR;5'UTR
cg27175380	0.653	0.572	0.013605	2655	1	35446563
cg07167423	0.041	0.221	0.092588	273	1	36042986	TFAP2E	Body
cg15127443	0.784	0.634	0.067417	496	1	36321064	EIF2C4	3'UTR
cg00955686	0.843	0.754	0.016049	2386	1	36620450	MAP7D1	TSS1500
cg02483735	0.459	0.669	0.053784	706	1	37051530
cg03654504	0.595	0.513	0.015861	2406	1	37495105	GRIK3	Body
cg21009824	0.958	0.926	0.00234	4356	1	38477009	UTP11L	TSS1500
cg18026235	0.851	0.718	0.068087	481	1	38549430
cg17434008	0.228	0.353	0.039201	1074	1	38974111
cg13087070	0.849	0.782	0.002182	4383	1	39047754
cg01869896	0.517	0.406	0.015707	2424	1	40420299	MFSD2A;MFSD2A	TSS1500;TSS1500
cg02576915	0.64	0.545	0.005702	3731	1	40769669	COL9A2	Body
cg15867428	0.173	0.094	0.011531	2894	1	41267920	KCNQ4;KCNQ4	Body;Body
cg26556529	0.835	0.79	0.00127	4590	1	41308035
cg15452381	0.783	0.709	0.022309	1914	1	42062490	HIVEP3;HIVEP3	5'UTR;5'UTR
cg16096631	0.679	0.557	0.005798	3715	1	42092165	HIVEP3;HIVEP3	5'UTR;5'UTR
cg00060956	0.884	0.831	0.003941	4038	1	43209576
cg09856274	0.872	0.785	0.023334	1835	1	43304307	ERMAP;ERMAP	Body;Body
cg09793809	0.721	0.829	0.030695	1398	1	43352918
cg11958827	0.79	0.717	0.006036	3679	1	44252126	ST3GAL3;ST3GAL3;ST3GAL3;ST3GAL3;ST3GAL3;ST3GAL3;ST3GAL3;ST3GAL3;ST3GAL3;ST3GAL3	Body;Body;Body;Body;Body;Body;Body;Body;Body;Body
cg02416986	0.64	0.559	0.017061	2297	1	44446201	B4GALT2;B4GALT2;B4GALT2	1stExon;5'UTR;5'UTR
cg16104276	0.839	0.746	0.007234	3483	1	44880317	RNF220	Body
cg07018026	0.833	0.761	0.016327	2362	1	45106495	RNF220	Body
cg09941208	0.826	0.714	0.014755	2524	1	45308248	PTCH2;PTCH2	Body;Body
cg20701461	0.844	0.755	0.021897	1943	1	45801852	MUTYH;MUTYH;MUTYH;MUTYH;MUTYH;MUTYH	5'UTR;Body;Body;Body;5'UTR;5'UTR
cg11155036	0.877	0.815	0.018246	2221	1	46267883	MAST2	TSS1500
cg23322161	0.754	0.705	0.005649	3740	1	47016917	KNCN	TSS200
cg22858630	0.833	0.76	0.000395	4802	1	47060645	MKNK1;MKNK1;MKNK1;MKNK1;MKNK1	Body;Body;5'UTR;5'UTR;5'UTR
cg03345668	0.654	0.516	0.037751	1113	1	47081524	MOBKL2C;MOBKL2C	TSS1500;5'UTR
cg13851904	0.357	0.44	0.019714	2089	1	47899230	MGC12982	Body
cg15691862	0.375	0.525	0.064043	538	1	47905438	FOXD2;FOXD2	3'UTR;1stExon
cg06531379	0.118	0.229	0.032944	1303	1	47911449
cg21535606	0.135	0.28	0.052242	736	1	47911940
cg08258582	0.098	0.03	0.00223	4373	1	48058985
cg22434763	0.612	0.471	0.018291	2217	1	53098630	FAM159A	TSS1500
cg09068158	0.353	0.256	0.037666	1117	1	53098641	FAM159A	TSS1500
cg24508475	0.936	0.912	0.002376	4350	1	53379056	ECHDC2	Body
cg21655710	0.833	0.664	0.076872	396	1	54856511	SSBP3;SSBP3;SSBP3	Body;Body;Body
cg10177197	0.747	0.631	0.036577	1163	1	55316481	DHCR24	3'UTR
cg19971655	0.768	0.682	0.018091	2228	1	55464927	BSND	1stExon
cg03108296	0.828	0.721	0.041054	1020	1	56185096
cg14377849	0.861	0.737	0.015409	2452	1	56539619
cg06868098	0.847	0.766	0.013473	2674	1	58773623
cg10500911	0.838	0.796	0.009439	3174	1	58986684	OMA1	Body
cg10840704	0.579	0.738	0.001437	4552	1	59058639
cg20593826	0.691	0.57	0.036169	1180	1	59280370
cg04486648	0.697	0.536	0.063394	550	1	63190136
cg09765463	0.853	0.77	0.005729	3725	1	65393430	JAK1	5'UTR
cg27631199	0.854	0.78	0.015834	2409	1	66376337	PDE4B;PDE4B	5'UTR;5'UTR
cg09665332	0.836	0.734	0.043769	935	1	67022173	SGIP1	Body
cg25939869	0.816	0.638	0.086576	310	1	71052148
cg14023881	0.47	0.54	0.013031	2724	1	77230704
cg10435609	0.825	0.743	0.000902	4689	1	78805320	MGC27382	Body
cg14791640	0.943	0.904	0.002138	4391	1	85037040	CTBS	Body
cg09414863	0.489	0.616	0.019128	2141	1	85049548
cg10585586	0.654	0.543	0.001784	4468	1	85362120
cg00021933	0.902	0.825	0.015737	2421	1	86082316
cg07598580	0.656	0.525	0.048269	822	1	86620525	COL24A1	Body
cg06350257	0.889	0.816	0.016778	2324	1	87597369	LOC339524;LOC339524;LOC339524;LOC339524;LOC339524	Body;TSS1500;Body;TSS1500;TSS1500
cg06804564	0.374	0.246	0.011815	2860	1	90100070	LRRC8C	5'UTR
cg09414627	0.913	0.843	0.005361	3792	1	90225171
cg27442839	0.881	0.818	0.00376	4071	1	90377819	LRRC8D;LRRC8D	5'UTR;5'UTR
cg27511630	0.929	0.885	0.008277	3336	1	91079449
cg07922843	0.744	0.61	0.026974	1592	1	92083173
cg02124149	0.709	0.624	0.002639	4303	1	92413007
cg16659899	0.77	0.653	0.00237	4351	1	94725224
cg27576900	0.522	0.624	0.008788	3266	1	95113915
cg10232198	0.865	0.747	0.04013	1051	1	98468025
cg07392838	0.727	0.801	0.001637	4502	1	99383225	LPPR5;LPPR5	Body;Body
cg09180564	0.468	0.261	0.074809	416	1	102308808	OLFM3	Body
cg15625104	0.823	0.769	0.008416	3318	1	109793466	CELSR2	1stExon
cg18974926	0.19	0.095	0.018856	2162	1	109939800	SORT1	Body
cg21079113	0.233	0.136	0.0129	2740	1	110010089	SYPL2	Body
cg15597480	0.876	0.789	0.004332	3962	1	110036205	CYB561D1;CYB561D1;CYB561D1;CYB561D1;CYB561D1	TSS1500;TSS1500;TSS1500;TSS1500;TSS1500
cg22941294	0.726	0.608	0.003258	4176	1	110156110	GNAT2	TSS1500
cg10088622	0.933	0.881	0.001874	4448	1	110375881
cg27569858	0.76	0.684	0.028268	1523	1	110614161	ALX3	TSS1500
cg21217540	0.731	0.62	0.034035	1263	1	110752307
cg19236050	0.871	0.814	0.006147	3667	1	110785089
cg25103275	0.697	0.62	0.007572	3442	1	111025075	CYMP	Body
cg21942815	0.966	0.894	0.029734	1446	1	111727072	CEPT1;CEPT1	3'UTR;3'UTR
cg10989634	0.231	0.184	5.80E-05	4888	1	111813745
cg26681414	0.933	0.858	0.007711	3423	1	111934770
cg15673896	0.829	0.76	0.021869	1944	1	112046026	ADORA3;ADORA3;ADORA3;ADORA3;ADORA3	Body;5'UTR;5'UTR;1stExon;1stExon
cg18967091	0.838	0.795	0.010322	3045	1	112277379	C1orf183;C1orf183	Body;Body
cg18156192	0.727	0.644	0.009198	3209	1	112320833	KCND3;KCND3	Body;Body
cg15211908	0.457	0.299	0.050032	791	1	112531263	KCND3;KCND3	5'UTR;5'UTR
cg07723921	0.575	0.442	0.049387	800	1	112531332	KCND3;KCND3	5'UTR;5'UTR
cg20243176	0.71	0.577	0.028345	1517	1	113008524
cg07005055	0.113	0.038	0.010302	3049	1	113052167	WNT2B;WNT2B	Body;Body
cg25707805	0.748	0.653	0.024701	1743	1	113285387
cg00819310	0.909	0.852	0.005612	3748	1	116193783	VANGL1	5'UTR
cg11081093	0.824	0.785	0.002231	4372	1	117671033
cg24006253	0.542	0.463	0.002026	4414	1	117753616	VTCN1	TSS200
cg04147479	0.699	0.799	0.003305	4164	1	119026424
cg13655674	0.125	0.363	0.155587	71	1	119522386	TBX15	5'UTR
cg18944010	0.165	0.329	0.103891	209	1	119522855	TBX15	5'UTR
cg03989260	0.234	0.173	0.018505	2197	1	119529360	TBX15	5'UTR
cg14565725	0.313	0.453	0.031052	1382	1	119532044	TBX15;TBX15	1stExon;5'UTR
cg22871653	0.12	0.347	0.154563	72	1	119535817
cg24041917	0.109	0.295	0.133279	115	1	119535986
cg19300924	0.127	0.307	0.114601	168	1	119536064
cg14204462	0.177	0.376	0.111737	181	1	119540044
cg25386234	0.195	0.477	0.205455	23	1	119542159
cg26856924	0.268	0.382	0.049583	798	1	119542573
cg12659883	0.135	0.237	0.026933	1598	1	119543057
cg25771271	0.174	0.458	0.209418	21	1	119550191
cg13933734	0.227	0.428	0.112305	176	1	119550484
cg01466288	0.046	0.128	0.034864	1229	1	119550803
cg14609025	0.014	0.166	0.095729	258	1	119550983
cg08708629	0.546	0.495	0.004024	4022	1	144998869	PDE4DIP	Body
cg14520571	0.906	0.863	0.000329	4821	1	145667233	RNF115	Body
cg03221539	0.218	0.131	0.012994	2730	1	146008887
cg17417878	0.851	0.821	0.002302	4361	1	147230452	GJA5;GJA5	Body;Body
cg07975634	0.728	0.614	0.027658	1556	1	147232608	GJA5;GJA5;GJA5	1stExon;5'UTR;5'UTR
cg05158293	0.813	0.749	0.0146	2541	1	148931788	LOC645166;LOC645166;LOC645166	Body;Body;Body
cg06766579	0.824	0.756	0.009538	3161	1	150242418	APH1A;APH1A	TSS1500;TSS1500
cg00175150	0.857	0.778	0.013523	2670	1	150486261	ECM1;ECM1	3'UTR;3'UTR
cg24158160	0.233	0.321	0.000132	4872	1	151693222	C1orf230	TSS1500
cg25104107	0.812	0.679	0.044255	916	1	152731590	KPRP	5'UTR
cg15923484	0.544	0.431	0.017637	2257	1	152760341	LCE1E	3'UTR
cg14826683	0.858	0.79	0.016014	2391	1	153013830	SPRR2D	TSS1500
cg18140889	0.656	0.554	0.003047	4218	1	153177577	LELP1	3'UTR
cg13769805	0.91	0.844	0.019644	2096	1	153232076	LOR	TSS200
cg10959711	0.081	0.119	0.001384	4564	1	153509096	S100A6	TSS1500
cg26303281	0.53	0.455	0.01294	2737	1	153515622	S100A5	TSS1500
cg13091627	0.471	0.362	0.01082	2977	1	153518476	S100A4;S100A4	TSS200;TSS200
cg17107867	0.638	0.486	0.061341	569	1	153522407	S100A3	TSS1500
cg05659314	0.857	0.767	0.003558	4117	1	153590020	S100A14	TSS1500
cg10963218	0.904	0.863	0.001656	4496	1	153600762	S100A13;S100A13;S100A13;S100A1;S100A13;S100A13	TSS1500;TSS200;TSS1500;TSS200;5'UTR;TSS1500
cg03138446	0.774	0.666	0.021192	1983	1	153746880	SLC27A3	TSS1500
cg26904702	0.539	0.421	0.035948	1192	1	153746899	SLC27A3	TSS1500
cg18645493	0.59	0.446	0.022315	1912	1	154167437	MIR190B	TSS1500
cg17001401	0.792	0.621	0.092768	271	1	154425845	IL6R;IL6R	Body;Body
cg03398843	0.936	0.881	0.017011	2301	1	154679990	KCNN3;KCNN3	3'UTR;3'UTR
cg13452658	0.905	0.867	0.00394	4041	1	154680215	KCNN3;KCNN3	3'UTR;3'UTR
cg24675344	0.164	0.073	0.00847	3308	1	154732993	KCNN3;KCNN3	Body;Body
cg08947894	0.663	0.589	0.015457	2448	1	155044345
cg06203102	0.811	0.749	0.005053	3833	1	155148157	TRIM46	Body
cg19257864	0.177	0.097	0.008126	3364	1	155211736	GBA;GBA;GBA;GBA;GBA	5'UTR;TSS1500;5'UTR;5'UTR;5'UTR
cg07963046	0.627	0.758	0.006737	3566	1	155764892	GON4L;GON4L	Body;Body
cg09243900	0.824	0.744	0.000244	4841	1	156030844	RAB25	TSS200
cg17453456	0.416	0.296	0.0461	875	1	156094519	LMNA;LMNA;LMNA	Body;Body;Body
cg26681458	0.835	0.789	0.006956	3532	1	156377662	C1orf61	Body
cg11716578	0.704	0.625	0.023546	1828	1	156542838	IQGAP3	TSS1500
cg25630380	0.512	0.432	0.010724	2994	1	156784869	SH2D2A;SH2D2A;NTRK1;SH2D2A;SH2D2A;SH2D2A	Body;Body;TSS1500;Body;Body;Body
cg02049180	0.922	0.884	0.001027	4658	1	156828202	NTRK1;INSRR	Body;Body
cg01588592	0.719	0.626	0.01251	2782	1	157069325	ETV3L;ETV3L	1stExon;5'UTR
cg22610434	0.705	0.57	0.034064	1262	1	158259914	CD1C	1stExon
cg10030147	0.96	0.836	0.056611	651	1	158748156	OR6N2	TSS1500
cg24035898	0.813	0.763	0.006462	3606	1	159825595	VSIG8;C1orf204	Body;TSS1500
cg17986992	0.915	0.834	0.011257	2928	1	159825761	VSIG8;C1orf204	Body;TSS1500
cg26883963	0.727	0.488	0.056974	646	1	160580306	SLAMF1	3'UTR
cg18881723	0.402	0.247	0.017035	2299	1	160616870	SLAMF1;SLAMF1	5'UTR;1stExon
cg00149213	0.369	0.188	0.019675	2092	1	160617124	SLAMF1	TSS200
cg12137928	0.432	0.544	0.002362	4354	1	163806482
cg18206481	0.303	0.392	0.003623	4102	1	165204502	LMX1A	Body
cg09317884	0.23	0.331	0.021773	1949	1	165204512	LMX1A	Body
cg03887163	0.173	0.339	0.081186	351	1	165324100	LMX1A	Body
cg08291024	0.118	0.371	0.169414	49	1	165324411	LMX1A	Body
cg03433241	0.607	0.549	0.005489	3773	1	166853278
cg19734896	0.97	0.897	0.015658	2427	1	166888684	ILDR2	Body
cg00109164	0.891	0.816	0.014004	2609	1	167022611	GPA33	3'UTR
cg13380669	0.887	0.788	0.033165	1294	1	169395476	C1orf114	5'UTR
cg26669793	0.415	0.186	0.099428	234	1	170637600	PRRX1;PRRX1	Body;Body
cg01364478	0.249	0.144	0.021644	1955	1	170640331	PRRX1;PRRX1	Body;Body
cg18196709	0.823	0.671	0.059832	588	1	170646916	PRRX1;PRRX1	Body;Body
cg00806505	0.896	0.824	0.005523	3766	1	171622329	MYOC	TSS1500
cg10965996	0.897	0.95	0.000961	4674	1	172688016
cg06883279	0.896	0.785	0.009113	3219	1	172801651
cg09021952	0.735	0.661	0.009573	3159	1	172852813
cg01909243	0.792	0.697	0.006656	3577	1	173822262	DARS2	Body
cg17279103	0.92	0.884	0.004267	3973	1	174993124	MRPS14	TSS1500
cg02054457	0.699	0.763	0.005347	3796	1	175683971	TNR	5'UTR
cg26406924	0.616	0.461	0.024443	1762	1	176811378	PAPPA2	Body
cg08901593	0.368	0.231	0.015464	2447	1	177225466	FAM5B	Body
cg13449332	0.824	0.753	0.002798	4274	1	178025627
cg16393156	0.755	0.714	0.012939	2738	1	179557438
cg13367537	0.865	0.927	0.01508	2482	1	180537653
cg15392819	0.764	0.629	0.059237	596	1	180585679
cg15109744	0.742	0.863	0.008732	3275	1	180917873
cg15084269	0.529	0.392	0.001036	4653	1	180993237	STX6	TSS1500
cg22801949	0.711	0.617	0.021946	1939	1	181057279	IER5	TSS1500
cg03521737	0.528	0.437	0.032359	1336	1	181159001
cg16576569	0.883	0.82	0.014562	2546	1	181385167
cg16478792	0.864	0.747	0.044575	907	1	182458262	RGSL1	Body
cg17223218	0.893	0.798	0.011512	2897	1	183008740	LAMC1	Body
cg10103857	0.962	0.842	0.044813	899	1	183210104	LAMC2;LAMC2	3'UTR;Body
cg25065191	0.916	0.787	0.051818	741	1	183450770	SMG7;SMG7;SMG7	5'UTR;Body;Body
cg20579480	0.693	0.597	0.011462	2903	1	183622007	APOBEC4;RGL1	5'UTR;5'UTR
cg11320084	0.27	0.198	0.007594	3438	1	185014181	RNF2	TSS1500
cg04929165	0.703	0.616	0.009213	3206	1	186807235	PLA2G4A	5'UTR
cg04508951	0.476	0.347	0.034608	1239	1	193456140
cg01392351	0.906	0.854	0.013137	2712	1	193722865
cg13441112	0.697	0.541	0.080079	358	1	196844364
cg19694404	0.746	0.609	0.064123	536	1	200306620
cg07580975	0.499	0.369	0.039507	1062	1	200843333
cg06854264	0.478	0.334	0.036575	1164	1	200861254	C1orf106	Body
cg16409409	0.358	0.204	0.016119	2381	1	200861597	C1orf106	Body
cg12114524	0.841	0.784	0.000719	4732	1	201390794	TNNI1	5'UTR
cg04432133	0.962	0.916	0.002973	4231	1	201506615
cg11963006	0.372	0.216	0.044867	898	1	201507574
cg22534374	0.544	0.359	0.047313	853	1	201511610
cg04158698	0.719	0.634	0.017921	2233	1	201523041
cg04289208	0.418	0.342	0.015745	2418	1	202179681	LGR6;LGR6	Body;Body
cg17862152	0.301	0.053	0.152821	77	1	203044930	PPFIA4	Body
cg25729585	0.943	0.875	0.00324	4179	1	203056475	MYOG	TSS1500
cg11341981	0.499	0.379	0.026535	1625	1	203096048	ADORA1;ADORA1	TSS1500;TSS1500
cg21408360	0.636	0.506	0.018319	2215	1	203493477
cg06521359	0.781	0.63	0.089672	288	1	203767572	ZC3H11A	5'UTR
cg05606799	0.783	0.647	0.02103	1990	1	204165307	KISS1	5'UTR
cg08355099	0.671	0.581	0.013248	2701	1	204224820	PLEKHA6	Body
cg17112828	0.636	0.528	0.035894	1194	1	204655244	LRRN2;LRRN2	TSS1500;TSS1500
cg03954393	0.809	0.679	0.0689	474	1	204679626
cg11253737	0.64	0.529	0.048068	832	1	204796491	NFASC;NFASC;NFASC;NFASC;NFASC	TSS1500;TSS1500;TSS1500;TSS1500;TSS1500
cg05663480	0.637	0.493	0.058941	601	1	204803813	NFASC;NFASC;NFASC;NFASC;NFASC	5'UTR;5'UTR;5'UTR;5'UTR;5'UTR
cg12616766	0.942	0.856	0.034182	1258	1	204919702	NFASC;NFASC;NFASC;NFASC;NFASC;NFASC	Body;Body;Body;Body;Body;Body
cg20000132	0.801	0.734	0.020826	2011	1	204956398	NFASC;NFASC;NFASC;NFASC	Body;Body;Body;Body
cg26607933	0.894	0.832	0.008274	3337	1	205159823	DSTYK;DSTYK	Body;Body
cg10768996	0.714	0.571	0.064059	537	1	205236002	TMCC2	Body
cg15486127	0.769	0.672	0.021091	1987	1	205307334	KLHDC8A	Body
cg19593949	0.358	0.255	0.005852	3706	1	205312444	KLHDC8A	Body
cg03975844	0.8	0.687	0.052579	729	1	205318888	KLHDC8A	5'UTR
cg13474414	0.735	0.634	0.037393	1129	1	205500676	CDK18;CDK18;CDK18	3'UTR;3'UTR;3'UTR
cg06827850	0.841	0.781	0.008569	3296	1	205535232
cg03374976	0.551	0.454	0.025037	1723	1	205630722	SLC45A3	Body
cg08924343	0.773	0.704	0.003829	4062	1	206331857	CTSE;CTSE	3'UTR;3'UTR
cg05226740	0.754	0.622	0.029128	1477	1	206671181
cg08128274	0.253	0.114	0.025317	1699	1	206832043
cg07175580	0.377	0.288	5.60E-05	4889	1	206971605	IL19	TSS1500
cg04290171	0.78	0.689	0.013045	2720	1	207924482	CD46;CD46;CD46;CD46;CD46;CD46;CD46;CD46;CD46;CD46;CD46;CD46;CD46;CD46	TSS1500;TSS1500;TSS1500;TSS1500;TSS1500;TSS1500;TSS1500;TSS1500;TSS1500;TSS1500;TSS1500;TSS1500;TSS1500;TSS1500
cg27526649	0.767	0.675	0.012945	2736	1	208132004
cg24664351	0.816	0.89	0.002902	4251	1	208466157
cg00638574	0.734	0.622	0.036915	1149	1	209956565	C1orf74	Body
cg11159519	0.977	0.944	0.006084	3672	1	210857380	KCNH1;KCNH1	Body;Body
cg07097417	0.521	0.375	0.045477	887	1	212002770	LPGAT1	5'UTR
cg23075506	0.92	0.854	0.008486	3304	1	212688997
cg22800590	0.84	0.725	0.034263	1249	1	214170114	PROX1	Body
cg25379954	0.843	0.73	0.03002	1430	1	214170241	PROX1	Body
cg22159939	0.715	0.605	0.017286	2278	1	214755489
cg10089919	0.903	0.84	0.011994	2832	1	216773389	ESRRG;ESRRG;ESRRG;ESRRG;ESRRG	Body;Body;Body;Body;Body
cg13490235	0.354	0.507	0.009837	3117	1	217004524	ESRRG;ESRRG;ESRRG	5'UTR;5'UTR;5'UTR
cg17011300	0.922	0.861	0.00264	4302	1	217260830	ESRRG;ESRRG;ESRRG	5'UTR;5'UTR;5'UTR
cg17434154	0.606	0.478	0.055695	668	1	217306590	ESRRG	5'UTR
cg04217177	0.692	0.52	0.060247	584	1	217306700	ESRRG	5'UTR
cg00152577	0.085	0.141	0.011063	2955	1	218098486
cg13132121	0.764	0.651	0.009912	3101	1	218653561
cg19313660	0.758	0.856	0.011799	2867	1	219606404
cg07908999	0.717	0.652	0.003115	4204	1	219785142
cg23617067	0.89	0.779	0.012665	2770	1	220292508	IARS2;MIR194-1;MIR215	Body;TSS1500;TSS1500
cg23647410	0.71	0.657	0.00045	4789	1	221051066
cg18023943	0.665	0.543	0.005007	3835	1	221066688
cg18788664	0.933	0.771	0.057176	641	1	221068171
cg04539515	0.873	0.737	0.044124	925	1	221068794
cg15448366	0.461	0.396	0.008833	3257	1	223303049	TLR5	5'UTR
cg09862948	0.746	0.683	0.010521	3021	1	224177126
cg24048361	0.917	0.838	0.020202	2063	1	224776790
cg06912623	0.818	0.729	0.005691	3735	1	224781135
cg13893543	0.206	0.105	0.032138	1347	1	224805631	CNIH3	Body
cg06934867	0.838	0.781	0.007792	3412	1	225651959
cg12444822	0.883	0.825	0.007088	3508	1	225671904
cg06784545	0.875	0.815	0.008763	3270	1	225842753
cg20240791	0.883	0.842	0.004617	3915	1	226068334	TMEM63A	5'UTR
cg22157069	0.698	0.595	0.039622	1058	1	226756482	C1orf95	Body
cg15837208	0.852	0.798	0.00119	4616	1	226791447	C1orf95	3'UTR
cg02896872	0.935	0.887	0.001949	4432	1	226887044	ITPKB	Body
cg22495008	0.682	0.556	0.025057	1719	1	228077420
cg16143889	0.776	0.867	0.020504	2039	1	228102416
cg05640322	0.808	0.734	0.018363	2211	1	228285781	ARF1;ARF1;ARF1;ARF1	3'UTR;3'UTR;3'UTR;3'UTR
cg08723571	0.791	0.737	0.005572	3751	1	228407802	OBSCN;OBSCN	Body;Body
cg16397638	0.948	0.891	0.011044	2957	1	228559083	OBSCN	Body
cg18931977	0.609	0.506	0.007537	3448	1	228567311
cg26345105	0.414	0.328	0.00837	3322	1	228634265
cg06927807	0.867	0.763	0.025122	1714	1	229056866
cg15514896	0.492	0.376	0.017254	2283	1	229074115
cg22945666	0.857	0.803	0.004712	3896	1	229265503
cg26248460	0.868	0.798	0.008983	3234	1	229757677	TAF5L;TAF5L	5'UTR;5'UTR
cg19500415	0.917	0.871	0.001203	4610	1	231300383	TRIM67	Body
cg10225523	0.903	0.865	0.002567	4320	1	231802460	TSNAX-DISC1;DISC1;DISC1;DISC1;TSNAX-DISC1;DISC1;DISC1;DISC1;DISC1;TSNAX-DISC1;DISC1;DISC1;TSNAX-DISC1;DISC1;TSNAX-DISC1;DISC1;DISC1;DISC1;DISC1;DISC1;TSNAX-DISC1;TSNAX-DISC1;DISC1;DISC1;DISC1;DISC1;DISC1;TSNAX-DISC1;DISC1;DISC1;DISC1	Body;Body;Body;Body;Body;Body;Body;Body;Body;Body;Body;Body;Body;Body;Body;Body;Body;Body;Body;Body;Body;Body;Body;Body;Body;Body;Body;Body;Body;Body;Body
cg05065177	0.972	0.876	0.037768	1112	1	232094993	DISC1;DISC1;DISC1;DISC1;DISC1;TSNAX-DISC1;DISC1;DISC1;DISC1;DISC1	3'UTR;Body;Body;Body;Body;Body;Body;Body;3'UTR;3'UTR
cg17008160	0.823	0.653	0.094148	265	1	232315535
cg09347582	0.814	0.692	0.044809	900	1	233497916	KIAA1804	Body
cg00161124	0.329	0.469	0.013061	2719	1	234366259	SLC35F3	Body
cg02977524	0.509	0.392	0.024289	1775	1	234747788
cg13229078	0.374	0.203	0.056309	654	1	234998769
cg25341313	0.634	0.511	0.01989	2083	1	235069288
cg01206410	0.819	0.696	0.032681	1317	1	236229809	NID1	TSS1500
cg23646820	0.364	0.291	0.009111	3222	1	236304503	GPR137B	TSS1500
cg26513818	0.801	0.707	0.015043	2488	1	236555214
cg07913153	0.662	0.829	0.024023	1798	1	236680761	LGALS8	TSS1500
cg22700220	0.679	0.575	0.0189	2156	1	237247258	RYR2	Body
cg16532185	0.718	0.624	0.002627	4306	1	237251552	RYR2	Body
cg00163018	0.836	0.758	0.011307	2918	1	237413813	RYR2	Body
cg07830269	0.441	0.564	0.013558	2665	1	240363446	FMN2	Body
cg06361667	0.814	0.887	0.008956	3239	1	240662873	GREM2	5'UTR
cg17510645	0.959	0.902	0.008442	3313	1	243399889	CEP170;CEP170;CEP170	5'UTR;5'UTR;5'UTR
cg09324544	0.702	0.806	0.00475	3889	1	244131719
cg00967073	0.418	0.28	0.00104	4651	1	244443687
cg06318402	0.607	0.505	0.019247	2129	1	244894363
cg13303358	0.751	0.571	0.07523	413	1	245644687	KIF26B	Body
cg08887028	0.91	0.866	0.011367	2912	1	245840668	KIF26B	Body
cg20814813	0.846	0.663	0.082098	345	1	247506185
cg22405774	0.55	0.668	0.014809	2515	2	315462
cg26823290	0.626	0.758	0.034652	1235	2	317633
cg02924234	0.852	0.661	0.126861	133	2	420061
cg25746890	0.864	0.803	0.016859	2318	2	736154
cg01144137	0.918	0.86	0.001868	4449	2	860809
cg13293488	0.589	0.497	0.004909	3858	2	879510
cg00138710	0.705	0.819	0.003531	4127	2	906974	C2orf90	TSS1500
cg09508362	0.784	0.688	0.00625	3650	2	1377756
cg26277787	0.751	0.912	0.086122	315	2	1425560	TPO;TPO;TPO;TPO	Body;Body;Body;Body
cg23985797	0.863	0.817	0.000906	4686	2	1482915	TPO;TPO;TPO;TPO	Body;Body;Body;Body
cg09614210	0.562	0.5	0.015058	2486	2	1546715
cg22515885	0.788	0.722	0.013187	2707	2	1573839
cg16151651	0.507	0.377	0.021766	1950	2	1609119
cg23069295	0.913	0.865	0.00647	3604	2	1792631
cg10562198	0.971	0.833	0.084789	325	2	2590685
cg15365426	0.609	0.747	0.011283	2924	2	2643372
cg22396280	0.819	0.767	0.003154	4198	2	2770105
cg14508405	0.734	0.648	0.008138	3360	2	2893142
cg15055165	0.605	0.753	0.012478	2786	2	2964849
cg20383637	0.445	0.611	0.02071	2025	2	2965744
cg16434511	0.629	0.763	0.017401	2273	2	3151078
cg20499506	0.935	0.987	0.020567	2034	2	3173204
cg12915819	0.821	0.914	0.023118	1850	2	3453113	TTC15	Body
cg27639897	0.965	0.929	0.002684	4294	2	3464111	TTC15	Body
cg27472937	0.706	0.62	0.013917	2621	2	3683119	COLEC11;COLEC11	Body;Body
cg24048627	0.823	0.769	0.011294	2922	2	3683186	COLEC11;COLEC11	Body;Body
cg10951591	0.405	0.56	0.007156	3492	2	3933739
cg22013195	0.6	0.704	0.017246	2286	2	4601053
cg00913787	0.655	0.789	0.052936	725	2	6376422
cg01028142	0.828	0.716	0.03925	1070	2	7004578	CMPK2	Body
cg25033515	0.98	0.914	0.016953	2309	2	8234834
cg13093352	0.906	0.83	0.017729	2246	2	8388037
cg13376998	0.836	0.749	0.002683	4296	2	8406396
cg17406412	0.739	0.866	0.035476	1211	2	8776181
cg17731409	0.758	0.618	0.06083	574	2	9397282	ASAP2;ASAP2	Body;Body
cg08100159	0.937	0.844	0.013734	2641	2	9560753	ITGB1BP1;ITGB1BP1	5'UTR;5'UTR
cg09331106	0.598	0.531	0.019139	2138	2	10260230
cg25819429	0.751	0.867	0.002001	4420	2	10310255	C2orf48	Body
cg03262690	0.702	0.84	0.033838	1268	2	11196659
cg25793243	0.954	0.878	0.011694	2874	2	11673360	GREB1	TSS1500
cg12937501	0.926	0.855	0.016106	2383	2	11822155
cg15994546	0.697	0.842	0.054392	693	2	15225091
cg21824017	0.951	0.986	0.007497	3451	2	15804594
cg03071098	0.544	0.618	0.000499	4779	2	19554237	OSR1	5'UTR
cg25752754	0.891	0.83	0.00886	3252	2	20349535
cg07636176	0.762	0.695	0.000645	4747	2	21267175	APOB	TSS1500
cg14826211	0.649	0.727	0.001827	4459	2	23747197	KLHL29	5'UTR
cg17081976	0.213	0.164	0.004675	3905	2	24347010	LOC375190;PFN4	5'UTR;TSS1500
cg23106940	0.658	0.776	0.010738	2991	2	25223659
cg20473374	0.496	0.346	0.017327	2275	2	25354401	EFR3B	Body
cg08030082	0.457	0.405	0.014334	2574	2	25391839	POMC;POMC	TSS1500;TSS1500
cg21483264	0.912	0.854	0.011771	2868	2	26400186	FAM59B	Body
cg19241831	0.873	0.787	0.030436	1411	2	26782726	OTOF	TSS1500
cg01020346	0.697	0.635	0.006663	3575	2	27001407	C2orf18	3'UTR
cg08285371	0.965	0.94	0.003235	4180	2	27323827	CGREF1;CGREF1;CGREF1;CGREF1	3'UTR;3'UTR;Body;Body
cg15296858	0.89	0.842	0.009328	3188	2	27633235	PPM1G;PPM1G	TSS1500;TSS1500
cg01507753	0.761	0.566	0.089948	285	2	28718569	PLB1;PLB1	TSS1500;TSS1500
cg03858047	0.918	0.867	0.005551	3754	2	28719042	PLB1;PLB1	Body;Body
cg18780489	0.686	0.573	0.020392	2046	2	28807568	PLB1;PLB1	Body;Body
cg14905577	0.894	0.819	0.016908	2313	2	29558460	ALK	Body
cg21474133	0.778	0.882	0.037555	1122	2	30334318
cg03442269	0.309	0.191	0.016684	2328	2	31182061	GALNT14	Body
cg23371680	0.701	0.612	0.018406	2208	2	31511030
cg13847701	0.825	0.688	0.062818	558	2	31570468	XDH	Body
cg01154283	0.289	0.347	0.010415	3034	2	36603543	CRIM1	Body
cg02204618	0.75	0.601	0.073638	424	2	36842633
cg00881168	0.883	0.77	0.053547	712	2	37570604	QPCT	TSS1500
cg13688573	0.811	0.702	0.041036	1022	2	38150028
cg15675643	0.843	0.753	0.027504	1565	2	38711146
cg22573675	0.902	0.855	0.012147	2816	2	38762739
cg15756055	0.687	0.593	0.014836	2512	2	39645955	MAP4K3	Body
cg25815440	0.857	0.755	0.005894	3701	2	42134162
cg21842916	0.735	0.863	0.033639	1278	2	42880391	MTA3	Body
cg07066190	0.74	0.619	0.043339	945	2	43174383
cg25748958	0.558	0.36	0.017572	2266	2	43672652	THADA;THADA	Body;Body
cg04094838	0.634	0.516	0.010288	3051	2	45186145
cg03230711	0.241	0.09	0.024359	1772	2	45228334
cg13461192	0.953	0.928	0.002554	4322	2	46782253	RHOQ	Body
cg12603955	0.913	0.828	0.023816	1811	2	47269069	TTC7A	Body
cg11552853	0.87	0.803	0.002287	4363	2	47383522	C2orf61;C2orf61	TSS1500;TSS1500
cg14327359	0.789	0.889	0.000905	4687	2	47419263
cg15110473	0.857	0.768	0.022675	1889	2	47716517
cg00495909	0.887	0.844	0.001838	4453	2	47745038
cg17091056	0.884	0.765	0.024141	1793	2	54315563
cg15958839	0.844	0.741	0.027995	1535	2	54843164	SPTBN1;SPTBN1	Body;Body
cg01193335	0.717	0.836	0.002274	4365	2	54949722
cg25711779	0.235	0.296	0.010191	3068	2	56149825	EFEMP1;EFEMP1;EFEMP1	5'UTR;5'UTR;5'UTR
cg07222022	0.797	0.676	0.040385	1043	2	60525609
cg04342863	0.847	0.793	0.011226	2932	2	62560135
cg11228136	0.786	0.603	0.067047	502	2	63971489
cg14209730	0.485	0.328	0.045817	880	2	64632636
cg15928347	0.251	0.149	0.005527	3764	2	64837018
cg06500792	0.465	0.556	0.011515	2896	2	65006618
cg03090940	0.289	0.133	0.005303	3799	2	65058954
cg18360755	0.852	0.772	0.019598	2099	2	65251475
cg13224852	0.767	0.604	0.054424	690	2	65519735
cg08467103	0.509	0.346	0.003291	4166	2	65593933	SPRED2;SPRED2	TSS200;Body
cg16927242	0.219	0.119	0.015192	2477	2	66664667	MEIS1	Body
cg17945976	0.111	0.038	0.018855	2163	2	66667433	MEIS1	Body
cg04288999	0.214	0.085	0.063665	547	2	66667852	MEIS1	Body
cg05877497	0.269	0.089	0.095462	260	2	66667946	MEIS1	Body
cg26537478	0.268	0.106	0.082618	338	2	66668012	MEIS1	Body
cg22112267	0.107	0.219	0.029127	1478	2	66804706
cg08217163	0.064	0.195	0.039069	1078	2	66809959
cg01020413	0.221	0.414	0.069758	464	2	66810487
cg08162976	0.593	0.735	0.01504	2490	2	67032496
cg00095431	0.785	0.65	0.03716	1139	2	67775781
cg14046302	0.763	0.886	0.036321	1175	2	67939758
cg13339825	0.132	0.318	0.086272	313	2	69001825	ARHGAP25;ARHGAP25;ARHGAP25;ARHGAP25	Body;TSS200;TSS200;Body
cg25070482	0.094	0.183	0.027561	1559	2	69001991	ARHGAP25;ARHGAP25;ARHGAP25;ARHGAP25;ARHGAP25;ARHGAP25	5'UTR;Body;1stExon;5'UTR;1stExon;Body
cg02540026	0.719	0.611	0.023055	1855	2	69532619
cg20199770	0.788	0.667	0.037608	1119	2	70186181
cg07292606	0.807	0.752	0.017565	2267	2	71218823	TEX261	Body
cg18984211	0.538	0.476	0.007144	3494	2	73498074	FBXO41	TSS200
cg22704057	0.746	0.64	0.010656	3002	2	74425085	MTHFD2;MTHFD2	TSS1500;TSS1500
cg03035746	0.885	0.804	0.030556	1404	2	74727286	LBX2	Body
cg06768010	0.449	0.342	0.037846	1110	2	74729502	LOC151534;LBX2	TSS1500;Body
cg13407169	0.72	0.593	0.04015	1049	2	74731413	LOC151534;LBX2	Body;TSS1500
cg01477253	0.924	0.831	0.032651	1318	2	74885882	SEMA4F	Body
cg12815355	0.531	0.761	0.055242	674	2	75894077	C2orf3	Body
cg07197092	0.897	0.753	0.054669	682	2	79008089
cg00997079	0.18	0.121	0.00528	3809	2	80529990	CTNNA2;LRRTM1;CTNNA2	Body;Body;Body
cg00256201	0.919	0.874	0.001902	4445	2	84803398	DNAH6	Body
cg00710862	0.423	0.262	0.050698	771	2	85545908	TGOLN2	3'UTR
cg01727105	0.787	0.654	0.059607	591	2	85596697	ELMOD3;ELMOD3;ELMOD3;ELMOD3	Body;Body;Body;Body
cg10664272	0.939	0.888	0.004661	3911	2	85638053	CAPG	TSS1500
cg23752985	0.745	0.591	0.040603	1032	2	85803571	VAMP8	TSS1500
cg26394380	0.727	0.592	0.068079	482	2	85896001	SFTPB;SFTPB	TSS1500;TSS1500
cg03806812	0.574	0.447	0.04595	877	2	86180836
cg19910382	0.692	0.568	0.009197	3210	2	88427561	FABP1;FABP1	1stExon;5'UTR
cg19217130	0.685	0.521	0.065948	514	2	88427581	FABP1	TSS200
cg05989861	0.917	0.876	0.001164	4621	2	95940031	PROM2;PROM2;PROM2	TSS200;TSS200;TSS200
cg04533291	0.894	0.79	0.044202	923	2	96930398	CIAO1;TMEM127	TSS1500;Body
cg25567448	0.718	0.615	0.016891	2316	2	97175065	NEURL3	TSS1500
cg02443816	0.904	0.843	0.010739	2990	2	97220858
cg26841277	0.71	0.618	0.009111	3221	2	97489061	CNNM3;CNNM3	Body;Body
cg01749467	0.871	0.818	0.001344	4573	2	98340073	ZAP70	5'UTR
cg13703948	0.843	0.807	0.000191	4857	2	98349617	ZAP70;ZAP70	Body;TSS1500
cg11636504	0.409	0.296	0.004089	4007	2	99439883	C2orf55	Body
cg04787024	0.12	0.033	0.020547	2036	2	99553442	C2orf55	TSS1500
cg05093535	0.736	0.877	0.02676	1612	2	100466754	AFF3;AFF3	Body;Body
cg11577355	0.597	0.478	0.0265	1626	2	100722474	AFF3;AFF3	TSS1500;5'UTR
cg22079195	0.927	0.885	0.008033	3381	2	100799756
cg22063369	0.852	0.672	0.095198	261	2	101504017	NPAS2	5'UTR
cg25080229	0.838	0.743	0.02534	1697	2	101575012	NPAS2	Body
cg23685994	0.776	0.62	0.072214	437	2	101959022
cg16240755	0.75	0.599	0.070389	455	2	101959078
cg12464048	0.062	0.036	0.003019	4226	2	102091129	RFX8;RFX8	5'UTR;1stExon
cg04415270	0.235	0.12	0.024851	1733	2	102091202	RFX8	TSS200
cg02933362	0.213	0.092	0.003051	4217	2	102091607	RFX8	TSS1500
cg20387706	0.869	0.816	0.007218	3485	2	102097314
cg13504055	0.873	0.807	0.015265	2470	2	102234418
cg05539265	0.658	0.811	0.02047	2042	2	102717438
cg01585348	0.701	0.543	0.048086	831	2	102862214
cg23362669	0.419	0.225	0.03924	1072	2	106776913	UXS1	Body
cg03532037	0.829	0.738	0.040615	1031	2	106959205
cg13656404	0.977	0.849	0.078077	376	2	106959384
cg11394820	0.953	0.896	0.008222	3346	2	107104579
cg03998495	0.784	0.654	0.038591	1093	2	107197949
cg02565132	0.954	0.874	0.034982	1228	2	109559473	EDAR	5'UTR
cg26888063	0.63	0.77	0.005515	3768	2	109605969	EDAR	TSS200
cg08198071	0.903	0.831	0.012718	2762	2	109742356
cg01119374	0.694	0.607	0.016181	2375	2	109742964
cg08198228	0.748	0.615	0.016368	2358	2	109788583	SH3RF3	Body
cg06621452	0.788	0.686	0.015637	2429	2	110872620	MALL	Body
cg18950952	0.661	0.539	0.025271	1701	2	110872655	MALL	Body
cg22864015	0.91	0.855	0.01775	2244	2	111438170
cg04746199	0.135	0.084	0.00615	3665	2	114034534	PAX8;PAX8;PAX8;PAX8;PAX8;LOC440839	Body;Body;Body;Body;Body;Body
cg14348849	0.871	0.793	0.026064	1659	2	114426825
cg19411272	0.604	0.715	0.02855	1505	2	119134044
cg15056288	0.093	0.305	0.125598	135	2	119590523
cg26267388	0.164	0.281	0.02788	1542	2	119591627
cg03883295	0.327	0.143	0.0779	379	2	119603489	EN1	Body
cg18962237	0.177	0.307	0.068028	485	2	119606501	EN1	TSS1500
cg06946452	0.043	0.287	0.170122	48	2	119606631	EN1	TSS1500
cg26990102	0.063	0.379	0.221055	15	2	119606746	EN1	TSS1500
cg08489674	0.2	0.48	0.200472	28	2	119609557
cg08138685	0.023	0.218	0.09099	279	2	119610526
cg07935790	0.136	0.311	0.124183	139	2	119612313
cg05256483	0.142	0.324	0.115668	166	2	119616242
cg00562916	0.864	0.806	0.010769	2984	2	120543351	PTPN4	5'UTR
cg07010075	0.154	0.099	0.002554	4321	2	121199631
cg25334934	0.822	0.595	0.127932	130	2	121269348
cg17870997	0.772	0.667	0.035893	1195	2	121498521
cg24229662	0.51	0.375	0.033117	1297	2	121499644
cg02640173	0.765	0.559	0.107555	201	2	121605707	GLI2	Body
cg18835090	0.872	0.769	0.057692	623	2	121605817	GLI2	Body
cg26075039	0.928	0.85	0.030583	1402	2	121684535	GLI2	Body
cg04075184	0.742	0.677	0.001488	4541	2	122290763	CLASP1;CLASP1;CLASP1	Body;Body;Body
cg11355975	0.919	0.852	0.024824	1737	2	122864316
cg04175027	0.257	0.187	0.001003	4665	2	123418722
cg03321349	0.804	0.883	0.004612	3918	2	125239714	CNTNAP5	Body
cg17654747	0.807	0.693	0.042717	962	2	125279777	CNTNAP5	Body
cg10962805	0.719	0.635	0.003116	4203	2	125672110	CNTNAP5	3'UTR
cg26548729	0.877	0.819	0.002798	4273	2	127401321
cg22924840	0.843	0.787	0.006287	3641	2	127646404
cg05842548	0.723	0.661	0.008144	3358	2	127821711	BIN1;BIN1;BIN1;BIN1;BIN1;BIN1;BIN1;BIN1;BIN1;BIN1	Body;Body;Body;Body;Body;Body;Body;Body;Body;Body
cg00436254	0.602	0.517	0.009601	3152	2	127862614	BIN1;BIN1;BIN1;BIN1;BIN1;BIN1;BIN1;BIN1;BIN1;BIN1	Body;Body;Body;Body;Body;Body;Body;Body;Body;Body
cg22680073	0.569	0.453	0.021735	1952	2	128162581
cg04947052	0.72	0.54	0.034231	1253	2	128430937	LIMS2;LIMS2;LIMS2	Body;Body;5'UTR
cg23429047	0.618	0.559	0.002493	4336	2	129028542	HS6ST1	Body
cg09489825	0.911	0.85	0.016155	2378	2	129497875
cg16986928	0.889	0.836	0.011551	2891	2	130959160
cg10900202	0.923	0.875	0.003549	4121	2	131674361	ARHGEF4;ARHGEF4;ARHGEF4;ARHGEF4	5'UTR;1stExon;1stExon;5'UTR
cg00283030	0.775	0.688	0.013188	2705	2	132056444	LOC440910	Body
cg17321385	0.593	0.532	0.006179	3661	2	132429793
cg16356045	0.833	0.756	0.007475	3453	2	132584587
cg25736183	0.785	0.719	0.001955	4430	2	134767630
cg15297650	0.618	0.506	0.014867	2504	2	135477056	TMEM163	TSS1500
cg09310564	0.756	0.613	0.050156	786	2	136850686
cg14927712	0.578	0.516	0.003433	4138	2	140443019
cg07780074	0.568	0.451	0.018952	2149	2	145090814	GTDC1	TSS1500
cg21303039	0.652	0.564	0.025788	1677	2	149793681	KIF5C	Body
cg16218998	0.603	0.721	0.008807	3263	2	149859450	KIF5C	Body
cg19177884	0.928	0.836	0.027418	1569	2	150019005	LYPD6B	Body
cg08558886	0.752	0.532	0.122414	146	2	151469837
cg06240690	0.136	0.063	0.016874	2317	2	158114069	GALNT5	TSS1500
cg27582124	0.24	0.166	0.006297	3638	2	158114185	GALNT5	TSS200
cg05081953	0.293	0.468	0.022174	1922	2	158184543	ERMN	TSS1500
cg24362824	0.681	0.522	0.054588	685	2	158882454	UPP2	Body
cg10560420	0.835	0.764	0.015993	2394	2	159911769	TANC1;TANC1	5'UTR;5'UTR
cg14660163	0.826	0.723	0.007622	3432	2	161150008	RBMS1;RBMS1	Body;Body
cg00335252	0.324	0.205	0.001702	4482	2	161245200	RBMS1;RBMS1	Body;Body
cg05291874	0.875	0.809	0.014781	2522	2	169204620
cg01095157	0.894	0.817	0.018941	2151	2	171784674	GORASP2	TSS1500
cg07198752	0.793	0.875	0.005962	3690	2	172383228	CYBRD1;CYBRD1	Body;Body
cg03479694	0.182	0.261	0.001509	4533	2	172953032	DLX1;DLX1	3'UTR;3'UTR
cg09072291	0.867	0.778	0.001044	4649	2	173792545	RAPGEF4;RAPGEF4	Body;Body
cg16435910	0.792	0.687	0.02894	1490	2	174488472
cg15754878	0.704	0.869	0.02417	1789	2	174917344
cg10189962	0.306	0.25	0.000428	4794	2	175192878
cg17153568	0.104	0.199	0.012644	2773	2	175199315	SP9	TSS1500
cg11982293	0.136	0.22	0.017126	2292	2	175205387
cg24401656	0.764	0.691	0.00028	4835	2	175450074	WIPF1;WIPF1	Body;Body
cg00674679	0.101	0.218	0.008812	3261	2	176931680
cg10239098	0.074	0.033	0.000375	4808	2	176995556	HOXD8	1stExon
cg22352800	0.54	0.717	0.078648	371	2	177014467	MIR10B	TSS1500
cg19519747	0.44	0.62	0.099381	236	2	177014555	MIR10B	TSS1500
cg12127282	0.419	0.671	0.152553	79	2	177014685	HOXD4;MIR10B	TSS1500;TSS1500
cg00014998	0.5	0.712	0.097673	249	2	177014962	HOXD4;MIR10B	TSS1500;TSS200
cg00767581	0.402	0.591	0.090731	281	2	177015125	HOXD4;MIR10B	TSS1500;Body
cg18750960	0.314	0.545	0.115995	164	2	177016417	HOXD4	1stExon
cg01414185	0.397	0.634	0.098126	246	2	177017449	HOXD4	Body
cg05669418	0.243	0.393	0.050753	770	2	177022962
cg05266564	0.401	0.582	0.064042	539	2	177024502
cg01128482	0.296	0.642	0.225814	12	2	177028621	HOXD3	TSS200
cg10304824	0.482	0.694	0.097405	251	2	177028804	HOXD3;HOXD3	1stExon;5'UTR
cg21092808	0.33	0.501	0.080848	353	2	177029850	HOXD3	5'UTR
cg10159630	0.185	0.41	0.078368	374	2	177037364	HOXD3	3'UTR
cg12148129	0.25	0.11	0.019974	2081	2	177502274
cg07077965	0.565	0.302	0.084795	324	2	177503592
cg23531734	0.748	0.65	0.006441	3611	2	178152961	LOC100130691	Body
cg01231381	0.713	0.508	0.023854	1807	2	180130081	SESTD1	TSS1500
cg17314228	0.458	0.545	0.03374	1272	2	182237681
cg17054006	0.885	0.789	0.033215	1291	2	183107046	PDE1A;PDE1A	Body;Body
cg09672358	0.271	0.125	0.045572	886	2	183387392	PDE1A;PDE1A;PDE1A	1stExon;TSS200;5'UTR
cg09845785	0.184	0.05	0.055997	661	2	183387501	PDE1A;PDE1A	TSS200;TSS1500
cg26700716	0.155	0.226	0.002578	4315	2	183730940	FRZB	1stExon
cg04781095	0.86	0.767	0.018786	2169	2	184123747
cg00374229	0.78	0.885	0.003661	4090	2	186182966
cg09470142	0.875	0.762	0.009049	3228	2	190744385
cg04343092	0.059	0.036	0.000828	4709	2	191273734	MFSD6	5'UTR
cg26278228	0.875	0.816	0.008085	3372	2	191367505
cg07481031	0.872	0.81	0.002701	4287	2	192890299	TMEFF2	Body
cg17654749	0.579	0.68	0.003673	4088	2	196172542
cg17360781	0.15	0.212	0.015401	2455	2	200329486
cg02882004	0.891	0.955	0.015993	2393	2	201334663	SPATS2L;SPATS2L;SPATS2L;SPATS2L	Body;Body;Body;Body
cg13550311	0.849	0.78	0.007908	3398	2	201595457
cg04048517	0.099	0.049	0.001217	4606	2	202097062	CASP8;CASP8;CASP8;CASP8	TSS1500;TSS1500;TSS1500;TSS1500
cg12260435	0.601	0.54	0.014704	2534	2	202484156	ALS2CR11;ALS2CR11;ALS2CR11;ALS2CR11	TSS1500;TSS1500;TSS1500;TSS1500
cg21389119	0.913	0.84	0.020862	2008	2	202848791
cg25121292	0.418	0.297	0.020752	2020	2	203036093
cg10089801	0.386	0.217	0.073305	426	2	203036235
cg19003183	0.864	0.776	0.014517	2554	2	205994737	PARD3B;PARD3B;PARD3B	Body;Body;Body
cg18482666	0.955	0.847	0.052284	735	2	206520809
cg02961397	0.873	0.799	0.01037	3041	2	209267610
cg27662832	0.312	0.231	0.00133	4579	2	210444327	MAP2;MAP2;MAP2;MAP2	TSS200;TSS200;TSS200;5'UTR
cg06580419	0.505	0.641	0.035951	1191	2	215276156	VWC2L	TSS1500
cg11469308	0.698	0.581	0.036097	1185	2	217471906
cg25854162	0.245	0.153	0.011719	2872	2	217497617	IGFBP2	TSS1500
cg12338137	0.525	0.361	0.022982	1864	2	218701429	TNS1	Body
cg13419986	0.422	0.321	0.022184	1920	2	218769406	TNS1	5'UTR
cg18525582	0.847	0.765	0.011813	2864	2	218809926	TNS1	TSS1500
cg11823034	0.693	0.617	0.005563	3753	2	218858970
cg15099037	0.635	0.564	0.006404	3619	2	219246468	SLC11A1	TSS1500
cg18970338	0.823	0.751	0.014823	2513	2	219283823	VIL1	TSS200
cg23081213	0.608	0.506	0.003888	4047	2	219696472	PRKAG3	1stExon
cg24813176	0.374	0.194	0.0418	1007	2	219736167	WNT6	Body
cg13903421	0.554	0.386	0.032258	1340	2	219738714	WNT6	3'UTR
cg03630015	0.739	0.649	0.03424	1252	2	219747459	WNT10A	Body
cg26094599	0.445	0.283	0.032496	1326	2	219748780	WNT10A	Body
cg22125838	0.147	0.08	0.001601	4510	2	219757961	WNT10A	Body
cg08396863	0.267	0.151	0.039199	1075	2	220117599	TUBA4B;TUBA4A	TSS1500;Body
cg21531689	0.613	0.503	0.022761	1882	2	220253653	DNPEP	TSS1500
cg24207529	0.257	0.164	0.004583	3924	2	220299672	SPEG	TSS200
cg18131810	0.523	0.385	0.031242	1378	2	220348515	SPEG	Body
cg11841522	0.638	0.496	0.019399	2112	2	220348592	SPEG	Body
cg15415787	0.26	0.159	0.005272	3811	2	220349117	SPEG	Body
cg24586121	0.298	0.151	0.00357	4113	2	220377759	ACCN4;ACCN4	TSS1500;TSS1500
cg24743778	0.075	0.016	0.003599	4108	2	220379058	ACCN4;ACCN4;ACCN4;ACCN4	5'UTR;1stExon;5'UTR;1stExon
cg15660807	0.672	0.596	0.006053	3676	2	220381734	ACCN4;ACCN4	Body;Body
cg25809290	0.371	0.494	0.042063	993	2	223156901	PAX3;PAX3;PAX3;PAX3;PAX3;PAX3	Body;Body;Body;Body;Body;Body
cg08431536	0.021	0.082	0.012813	2751	2	223161894	PAX3;PAX3;PAX3;CCDC140;PAX3;PAX3;PAX3;PAX3;PAX3	Body;Body;Body;TSS1500;Body;Body;Body;Body;Body
cg02744632	0.839	0.739	0.015555	2436	2	224441764
cg01833675	0.11	0.231	0.016093	2384	2	225266876	FAM124B;FAM124B	TSS200;TSS200
cg19488158	0.865	0.79	0.000606	4754	2	227465812
cg19308375	0.157	0.354	0.044053	928	2	228324937
cg17209284	0.87	0.802	0.010437	3028	2	231235574	SP140L	Body
cg24915915	0.795	0.737	0.007818	3407	2	231799064
cg05647720	0.746	0.658	0.006319	3636	2	231900986	C2orf72	TSS1500
cg03172765	0.851	0.722	0.009777	3129	2	232034629	PSMD1	Body
cg18113295	0.843	0.752	0.029389	1463	2	232135730	ARMC9	Body
cg09494379	0.76	0.665	0.036611	1161	2	232258012
cg26862286	0.88	0.849	0.001655	4497	2	232330307	NCL	TSS1500
cg26913833	0.499	0.583	0.002454	4342	2	232388288	NMUR1	3'UTR
cg00858415	0.851	0.815	0.000425	4797	2	232398531
cg04947084	0.848	0.787	0.006281	3642	2	232439636
cg00882685	0.971	0.949	0.0036	4107	2	232528498
cg06046580	0.648	0.541	0.013566	2661	2	232757414	MIR1471	TSS1500
cg22079019	0.76	0.649	0.053063	723	2	233344582	ECEL1	3'UTR
cg00178928	0.614	0.523	0.022167	1924	2	233366275
cg16923982	0.754	0.651	0.036589	1162	2	233369610
cg06715008	0.801	0.729	0.015847	2408	2	233371857
cg25571880	0.554	0.468	0.027234	1581	2	233384489
cg21120063	0.674	0.576	0.028945	1488	2	233734910	C2orf82	TSS200
cg10259518	0.783	0.736	0.002659	4300	2	233765616	NGEF;NGEF	Body;Body
cg10549071	0.815	0.697	0.018578	2192	2	235160451
cg04280772	0.607	0.781	0.027302	1578	2	235372807
cg26446816	0.886	0.793	0.021788	1948	2	236640324	AGAP1;AGAP1	Body;Body
cg05146658	0.674	0.803	0.049006	809	2	236826420	AGAP1;AGAP1	Body;Body
cg07216610	0.864	0.807	0.007262	3478	2	236877492	AGAP1;AGAP1	Body;Body
cg09589951	0.856	0.785	0.009276	3195	2	236897639	AGAP1;AGAP1	Body;Body
cg26236902	0.936	0.874	0.007792	3411	2	236944798	AGAP1;AGAP1	Body;Body
cg16901958	0.943	0.841	0.02949	1454	2	236945083	AGAP1;AGAP1	Body;Body
cg09462350	0.986	0.93	0.004956	3846	2	237489273	CXCR7	Body
cg01069648	0.952	0.897	0.008249	3342	2	237906688
cg22304705	0.919	0.829	0.018697	2177	2	238173584
cg09391761	0.854	0.734	0.044139	924	2	238230401
cg06003429	0.917	0.84	0.030319	1415	2	238284690	COL6A3;COL6A3;COL6A3;COL6A3;COL6A3	Body;Body;Body;Body;Body
cg19839281	0.746	0.688	0.00357	4112	2	238362492
cg02397720	0.316	0.155	0.003818	4063	2	238512407
cg07718483	0.903	0.863	0.01021	3067	2	238657916	LRRFIP1;LRRFIP1;LRRFIP1;LRRFIP1;LRRFIP1	Body;Body;Body;Body;Body
cg06728658	0.37	0.225	0.044049	929	2	238832202
cg00899883	0.821	0.778	0.003771	4067	2	239049402	KLHL30	Body
cg23725149	0.306	0.18	0.023055	1856	2	239432223
cg14530444	0.708	0.547	0.066897	504	2	239432329
cg09839592	0.928	0.863	0.013512	2673	2	239478514
cg04840356	0.29	0.169	0.018651	2184	2	239755585	TWIST2	TSS1500
cg01050266	0.928	0.836	0.0047	3899	2	239948729
cg12877056	0.877	0.695	0.128817	125	2	239983744	HDAC4	Body
cg16468280	0.894	0.841	0.012952	2735	2	240036791	HDAC4	Body
cg08042027	0.917	0.976	0.004928	3852	2	240040089	HDAC4	Body
cg13507555	0.871	0.704	0.109257	190	2	240193308	HDAC4	Body
cg07222900	0.922	0.813	0.031477	1368	2	240279976	HDAC4	5'UTR
cg02708956	0.674	0.526	0.037807	1111	2	240300118	HDAC4	5'UTR
cg14756999	0.758	0.662	0.033164	1295	2	240428215
cg04791242	0.942	0.867	0.010415	3033	2	240428286
cg16331482	0.865	0.759	0.020691	2026	2	240428335
cg10929178	0.838	0.737	0.030268	1421	2	240428843
cg00455331	0.699	0.613	0.002495	4335	2	241640296
cg11555335	0.834	0.749	0.027411	1571	2	242175421	HDLBP;HDLBP	Body;Body
cg08081485	0.914	0.867	0.003431	4139	2	242617771	DTYMK;DTYMK;DTYMK	Body;Body;Body
cg04488487	0.564	0.474	0.002841	4264	2	242709673
cg16759745	0.941	0.907	0.001087	4644	2	242740789	GAL3ST2	Body
cg24596008	0.988	0.963	0.002052	4405	2	242741273	GAL3ST2	Body
cg26034168	0.731	0.683	0.005239	3816	2	242754514	NEU4;NEU4;NEU4;NEU4;NEU4	Body;5'UTR;5'UTR;Body;5'UTR
cg23585686	0.92	0.85	0.003723	4079	2	242787243
cg04338271	0.969	0.902	0.015968	2399	2	242945982
cg19450479	0.229	0.074	0.042536	972	3	5018817
cg14766620	0.333	0.109	0.055909	663	3	5018860
cg24100811	0.897	0.834	0.019976	2080	3	8664011	C3orf32	Body
cg00897276	0.698	0.844	0.029279	1468	3	9258573	SRGAP3;SRGAP3	Body;Body
cg27376027	0.885	0.826	0.013014	2728	3	9744966	CPNE9	TSS1500
cg00498591	0.017	0.002	6.70E-05	4885	3	9904557
cg02532341	0.268	0.167	0.008982	3235	3	10399439	ATP2B2;ATP2B2	Body;Body
cg10903281	0.854	0.791	0.015604	2430	3	11036746	SLC6A1	5'UTR
cg02960016	0.804	0.698	0.01937	2115	3	11192067	HRH1	5'UTR
cg09666573	0.338	0.227	0.008193	3351	3	11267627	HRH1;HRH1;HRH1	5'UTR;TSS200;5'UTR
cg22079057	0.744	0.635	0.029154	1474	3	11680536	VGLL4;VGLL4	Body;Body
cg03348100	0.675	0.553	0.042701	964	3	11890686
cg03534410	0.692	0.596	0.035974	1190	3	12801112	TMEM40	TSS1500
cg07358254	0.805	0.729	0.017046	2298	3	13058947	IQSEC1	Body
cg00804179	0.712	0.912	0.06389	542	3	13083974	IQSEC1	Body
cg17186183	0.898	0.844	0.008025	3382	3	13397022	NUP210	Body
cg02027717	0.689	0.577	0.022064	1932	3	13590221	FBLN2;FBLN2	TSS1500;TSS1500
cg04513540	0.787	0.713	0.018623	2189	3	13611751	FBLN2;FBLN2;FBLN2	5'UTR;5'UTR;5'UTR
cg15450445	0.702	0.615	0.008333	3327	3	14365151
cg11418681	0.77	0.689	0.024087	1794	3	14855132
cg17238319	0.805	0.733	0.014561	2547	3	16428391	RFTN1	Body
cg23151747	0.83	0.962	0.046286	871	3	18372447
cg24346868	0.941	0.9	0.00553	3762	3	23907271	UBE2E1;UBE2E1	Body;Body
cg11233163	0.92	0.847	0.018925	2153	3	23955549	NKIRAS1	5'UTR
cg06730238	0.715	0.606	0.010594	3014	3	27131936
cg13879195	0.939	0.887	0.014553	2548	3	28886575
cg10719144	0.513	0.691	0.016959	2308	3	29182931
cg23537305	0.899	0.817	0.013869	2627	3	29355071	RBMS3;RBMS3;RBMS3	Body;Body;Body
cg25834692	0.897	0.834	0.001218	4605	3	29535414	RBMS3;RBMS3;RBMS3	Body;Body;Body
cg05450916	0.796	0.677	0.041685	1009	3	30684783	TGFBR2;TGFBR2	Body;Body
cg03420580	0.925	0.859	0.002971	4232	3	30730226	TGFBR2;TGFBR2	Body;Body
cg17558427	0.737	0.569	0.082256	344	3	30746565
cg05449164	0.889	0.83	0.007463	3455	3	31014814
cg04370634	0.652	0.778	0.003176	4191	3	31721446	OSBPL10	Body
cg01617750	0.489	0.382	0.01711	2294	3	32279261	CMTM8	TSS1500
cg15630071	0.787	0.687	0.004294	3971	3	32861318	TRIM71	Body
cg25680629	0.785	0.862	0.010757	2986	3	33188872	CRTAP	3'UTR
cg02784956	0.908	0.846	0.006878	3542	3	33619441	CLASP2	Body
cg00067600	0.782	0.709	0.001369	4567	3	34109141
cg04479212	0.399	0.229	0.070041	460	3	37495166	ITGA9	Body
cg27374508	0.794	0.692	0.00425	3981	3	37497632	ITGA9	Body
cg15872437	0.814	0.732	0.009204	3207	3	37804282	ITGA9	Body
cg12900666	0.754	0.664	0.017853	2237	3	39139662	GORASP1	3'UTR
cg12433782	0.802	0.681	0.05362	710	3	40427210	ENTPD3	TSS1500
cg24678732	0.713	0.622	0.015974	2396	3	40889142
cg00096328	0.363	0.172	0.042353	980	3	41200046
cg12443241	0.912	0.858	0.005855	3704	3	42264878	TRAK1	Body
cg00008665	0.634	0.523	0.011666	2878	3	43146780	C3orf39	5'UTR
cg24315508	0.919	0.849	0.014282	2583	3	43234682
cg09018904	0.802	0.686	0.0234	1832	3	43408318	ANO10	3'UTR
cg23044270	0.863	0.829	0.001497	4537	3	43659607	ANO10	5'UTR
cg16330552	0.77	0.603	0.067883	488	3	44010115
cg15962903	0.647	0.786	0.025895	1666	3	44941132	TGM4	Body
cg07218081	0.789	0.711	0.01528	2466	3	45066714	CLEC3B	TSS1500
cg17213060	0.169	0.233	0.004254	3979	3	45077881
cg03391568	0.69	0.629	0.001834	4455	3	46918266	PTH1R	TSS1500
cg11640591	0.292	0.223	0.007771	3415	3	46925181	PTH1R	Body
cg14221142	0.915	0.875	0.008087	3371	3	47202493	SETD2	Body
cg22067839	0.629	0.718	0.00394	4040	3	47889960	DHX30;DHX30;MIR1226	Body;Body;TSS1500
cg22700215	0.749	0.667	0.004949	3849	3	47952841	MAP4;MAP4;MAP4;MAP4	Body;TSS1500;Body;TSS1500
cg11557929	0.836	0.685	0.077995	377	3	48489291	ATRIP;ATRIP	Body;Body
cg13327336	0.893	0.839	0.00065	4744	3	50403312	CACNA2D2;CACNA2D2	Body;Body
cg03329949	0.638	0.55	0.027413	1570	3	50425698	CACNA2D2;CACNA2D2	Body;Body
cg03565274	0.487	0.372	0.001608	4507	3	50629708
cg19448644	0.648	0.822	0.066449	508	3	50844676	DOCK3	Body
cg02096194	0.811	0.742	0.004668	3907	3	51997492	PCBP4;PCBP4	5'UTR;TSS1500
cg16989784	0.652	0.54	0.037181	1136	3	52205894
cg22484793	0.776	0.707	0.004766	3887	3	52261325	TLR9	TSS1500
cg04338788	0.912	0.798	0.011886	2844	3	52478874	SEMA3G	Body
cg16362603	0.478	0.284	0.032203	1344	3	52478965	SEMA3G	1stExon
cg07357683	0.619	0.508	0.045356	890	3	52479630	SEMA3G	TSS1500
cg00108715	0.634	0.533	0.024262	1779	3	52565015	NT5DC2;NT5DC2	Body;Body
cg07148594	0.828	0.757	0.024372	1770	3	52565909	NT5DC2;NT5DC2	Body;Body
cg21199854	0.658	0.575	0.024039	1797	3	52724044	GNL3;GNL3;GNL3;SNORD19B	Body;Body;Body;TSS1500
cg03562531	0.428	0.563	0.011083	2949	3	53764604	CACNA1D;CACNA1D;CACNA1D	Body;Body;Body
cg21574565	0.788	0.865	0.025208	1704	3	53855125	CHDH	Body
cg13912849	0.781	0.919	0.054043	700	3	56762402	ARHGEF3;ARHGEF3;ARHGEF3	3'UTR;3'UTR;3'UTR
cg01797381	0.628	0.515	0.002763	4277	3	57128136	IL17RD	3'UTR
cg06609866	0.469	0.595	0.012704	2766	3	57929568
cg13142374	0.741	0.656	0.029489	1455	3	58026831	FLNB;FLNB;FLNB;FLNB	Body;Body;Body;Body
cg20840069	0.877	0.767	0.022227	1918	3	58147905	FLNB;FLNB;FLNB;FLNB	Body;Body;Body;Body
cg19849641	0.842	0.764	0.017688	2253	3	63832719	C3orf49;THOC7	Body;Body
cg07777540	0.888	0.749	0.067091	501	3	64524911	ADAMTS9	Body
cg14477114	0.927	0.889	0.00074	4729	3	65914296	MAGI1;MAGI1;MAGI1	Body;Body;Body
cg04394710	0.666	0.56	0.031268	1375	3	68039483
cg12979789	0.804	0.745	0.003986	4031	3	68047840
cg03858703	0.832	0.736	0.003151	4199	3	68316096	FAM19A1	Body
cg24757978	0.448	0.346	0.010504	3022	3	69003455
cg11369206	0.759	0.616	0.052046	739	3	69061764	C3orf64	5'UTR
cg22620797	0.659	0.523	0.042161	987	3	69061827	C3orf64	5'UTR
cg06070625	0.755	0.672	0.020903	2002	3	69812798	MITF;MITF	Body;TSS200
cg07127883	0.91	0.831	0.024597	1749	3	72701850
cg06089606	0.847	0.764	0.006763	3561	3	89909180
cg10959048	0.911	0.773	0.050445	773	3	93694020	PROS1	TSS1500
cg02058357	0.893	0.698	0.116747	163	3	97753734	GABRR3	1stExon
cg19113686	0.74	0.883	0.007256	3479	3	101406347	RPL24	TSS1500
cg14029061	0.898	0.85	0.020479	2041	3	107552866
cg22488719	0.795	0.67	0.05389	703	3	107601033	LOC285205	TSS1500
cg11362596	0.786	0.666	0.003962	4032	3	108160271	MYH15	Body
cg04153991	0.272	0.19	0.025261	1702	3	111577705	PHLDB2;PHLDB2;PHLDB2;PHLDB2	TSS1500;Body;TSS1500;TSS1500
cg09871285	0.115	0.076	0.002904	4249	3	113932855
cg09588186	0.712	0.59	0.065131	527	3	118479934
cg21073650	0.796	0.74	0.007234	3482	3	119315354	PLA1A	TSS1500
cg11622516	0.921	0.844	0.022615	1894	3	120165600	FSTL1	Body
cg05720721	0.538	0.4	0.044403	912	3	123803128
cg18008247	0.576	0.473	0.019578	2100	3	124719009	HEG1	Body
cg00709728	0.885	0.749	0.048586	813	3	124778476
cg00663396	0.961	0.902	0.019496	2103	3	124885385	SLC12A8	Body
cg17997976	0.897	0.79	0.060763	575	3	124885459	SLC12A8	Body
cg14391622	0.397	0.292	0.001942	4436	3	124931956	SLC12A8	TSS1500
cg08365685	0.699	0.647	0.010244	3058	3	125631648
cg11610002	0.903	0.856	0.000472	4783	3	126080368
cg06861560	0.749	0.563	0.103187	210	3	126419473
cg18670236	0.382	0.163	0.051063	763	3	126630478	CHCHD6	Body
cg03711840	0.881	0.845	0.004652	3912	3	126737358	PLXNA1	Body
cg00976949	0.725	0.816	0.007814	3408	3	127950782	EEFSEC	Body
cg13587665	0.938	0.907	0.002293	4362	3	128154244
cg15038286	0.532	0.35	0.080034	360	3	128200723	GATA2;GATA2;GATA2	Body;Body;Body
cg10935762	0.301	0.093	0.117004	162	3	128202176	GATA2;GATA2;GATA2	Body;Body;Body
cg02815312	0.418	0.273	0.032252	1341	3	128202731	GATA2;GATA2;GATA2	Body;Body;Body
cg07132710	0.4	0.332	0.014353	2570	3	128202797	GATA2;GATA2;GATA2	Body;Body;Body
cg06115614	0.556	0.395	0.074937	415	3	128205143	GATA2;GATA2;GATA2	Body;Body;Body
cg02604018	0.905	0.823	0.02518	1706	3	128271908
cg11367901	0.809	0.713	0.001732	4476	3	129341854
cg18862481	0.103	0.021	0.017267	2280	3	129693370	TRH;TRH	5'UTR;1stExon
cg11225297	0.021	0.05	0.002684	4295	3	130064318	COL29A1;COL29A1	TSS200;TSS200
cg07350448	0.836	0.731	0.017076	2295	3	131676669	CPNE4	5'UTR
cg15958424	0.399	0.549	0.014846	2511	3	132036067	ACPP;ACPP	TSS200;TSS200
cg09381155	0.493	0.425	0.007318	3473	3	134801915	EPHB1	Body
cg01363198	0.628	0.515	0.039241	1071	3	134878739	EPHB1	Body
cg08089200	0.163	0.112	0.011439	2907	3	137485266
cg18297797	0.254	0.183	0.009384	3181	3	137488459
cg16194234	0.811	0.883	0.005629	3745	3	138413709	PIK3CB	Body
cg22838882	0.874	0.791	0.012268	2807	3	138952118	PISRT1	Body
cg14731458	0.652	0.813	0.028193	1525	3	139196491	RBP2	TSS1500
cg05791790	0.775	0.641	0.034638	1236	3	141496567	GRK7	TSS1500
cg18543991	0.676	0.854	0.020091	2071	3	145871392	PLOD2;PLOD2	Body;Body
cg04557018	0.128	0.221	0.017629	2258	3	147112605	ZIC4;ZIC4;ZIC4	Body;Body;Body
cg06070263	0.17	0.214	0.00935	3186	3	147115930	ZIC4;ZIC4;ZIC4	Body;Body;Body
cg03388789	0.177	0.247	0.00386	4053	3	147116135	ZIC4;ZIC4;ZIC4	Body;Body;Body
cg06166523	0.161	0.215	0.01031	3048	3	147122664	ZIC4;ZIC4;ZIC4	5'UTR;TSS1500;Body
cg20136061	0.13	0.18	0.005541	3759	3	147136586
cg10943786	0.093	0.146	0.0072	3488	3	147137503
cg04731810	0.83	0.74	0.017444	2269	3	148804727	HLTF;HLTF	TSS1500;TSS1500
cg23623851	0.676	0.575	0.03844	1095	3	148992037
cg07784293	0.808	0.717	0.000449	4790	3	149272904	WWTR1;WWTR1;WWTR1	Body;Body;Body
cg24105729	0.901	0.854	0.002329	4358	3	149535200	RNF13;RNF13	5'UTR;5'UTR
cg17383421	0.922	0.875	0.012977	2732	3	151599085	SUCNR1	Body
cg19430473	0.645	0.775	0.015226	2474	3	156468708
cg02212575	0.962	0.924	0.009003	3230	3	156838403
cg18352162	0.43	0.349	0.004388	3956	3	156848854
cg15726154	0.226	0.372	0.007659	3427	3	157817678	SHOX2;SHOX2;SHOX2	Body;Body;Body
cg07654934	0.039	0.108	0.021924	1941	3	158390329	LXN;LXN;GFM1	1stExon;5'UTR;Body
cg18098839	0.33	0.196	0.025857	1669	3	167742700	GOLIM4	Body
cg01893100	0.812	0.669	0.040473	1041	3	167799377	GOLIM4	Body
cg18741908	0.348	0.232	0.014469	2559	3	169756818	GPR160	5'UTR
cg27605228	0.843	0.726	0.018713	2176	3	169781495	GPR160	5'UTR
cg21799607	0.749	0.659	0.019255	2127	3	170217500	SLC7A14	Body
cg02008818	0.761	0.646	0.043162	951	3	170625519	EIF5A2	Body
cg04784618	0.655	0.841	0.051413	754	3	174988389	NAALADL2	Body
cg10743102	0.818	0.73	0.007037	3519	3	177055590
cg12357366	0.756	0.873	0.000537	4771	3	177158101
cg25588740	0.672	0.857	0.100512	225	3	178781898	ZMAT3;ZMAT3	Body;Body
cg00862290	0.733	0.618	0.006428	3613	3	178984973	KCNMB3;KCNMB3	TSS200;TSS200
cg02564955	0.969	0.893	0.030599	1401	3	179518806	PEX5L	3'UTR
cg14483391	0.662	0.555	0.013872	2626	3	183749227	HTR3D;HTR3D;HTR3D	TSS1500;TSS1500;TSS200
cg01953456	0.638	0.562	0.021392	1967	3	183817976	HTR3E;HTR3E	5'UTR;1stExon
cg24661752	0.943	0.89	0.019205	2135	3	183891928	AP2M1;AP2M1	TSS1500;TSS1500
cg01189038	0.518	0.458	0.002806	4271	3	183994516	ECE2;ECE2;ECE2;ECE2	Body;Body;Body;Body
cg22607164	0.989	0.933	0.008494	3301	3	184349562
cg18718204	0.705	0.563	0.035474	1212	3	184491765
cg00983912	0.909	0.845	0.022934	1871	3	184790011
cg00951972	0.184	0.098	0.002012	4417	3	186490777
cg07105272	0.26	0.149	0.000436	4793	3	186490785
cg23655939	0.482	0.414	0.006143	3669	3	187454477	BCL6;BCL6	5'UTR;TSS200
cg26172051	0.77	0.708	0.013956	2614	3	187914247	LPP	5'UTR
cg12297546	0.889	0.795	0.014167	2593	3	187938319	LPP;LPP	5'UTR;5'UTR
cg17809494	0.89	0.803	0.011458	2904	3	188572244	LPP;LPP;LPP	Body;Body;Body
cg10711528	0.728	0.862	0.013795	2638	3	189022661	TPRG1	Body
cg03623835	0.232	0.413	0.089541	290	3	190040974	CLDN1	TSS1500
cg03837909	0.346	0.197	0.001902	4446	3	193506005
cg23435594	0.462	0.373	0.003545	4122	3	193983179
cg23259477	0.764	0.692	0.008782	3268	3	194103872
cg21212034	0.831	0.765	0.005978	3688	3	194390306	LSG1	Body
cg17277933	0.756	0.665	0.024163	1790	3	195536749	MUC4;MUC4;MUC4	Body;Body;Body
cg10843210	0.814	0.74	0.007596	3437	3	195613589	TNK2;TNK2	Body;Body
cg15010544	0.854	0.768	0.017221	2289	3	195613641	TNK2;TNK2	Body;Body
cg04840813	0.477	0.351	0.018143	2227	3	196363641
cg16868095	0.645	0.535	0.03616	1181	3	197090774
cg01070161	0.619	0.752	0.004222	3991	3	197547891	LRCH3	Body
cg16619777	0.937	0.862	0.021489	1961	4	503198	PIGG;PIGG	Body;Body
cg22176143	0.787	0.696	0.028712	1498	4	652891	PDE6B;PDE6B;PDE6B	Body;Body;Body
cg07465899	0.525	0.453	0.007599	3436	4	696400
cg00187229	0.471	0.36	0.019557	2101	4	788140	CPLX1	Body
cg23853026	0.813	0.732	0.005385	3790	4	1025591
cg08931861	0.444	0.356	0.021368	1970	4	1026501
cg00901554	0.821	0.733	0.010472	3025	4	1042225
cg23848471	0.526	0.448	0.016971	2306	4	1166905	LOC100130872-SPON2;SPON2;SPON2;SPON2	Body;TSS1500;1stExon;5'UTR
cg00917642	0.853	0.739	0.004996	3838	4	1208960	CTBP1;CTBP1	Body;Body
cg12525219	0.895	0.689	0.101529	217	4	1228640	CTBP1;CTBP1	Body;Body
cg14006405	0.779	0.723	0.008696	3284	4	1537799
cg11857835	0.613	0.715	0.00482	3878	4	1564221
cg22329021	0.654	0.521	0.036118	1182	4	1573282
cg20987369	0.918	0.867	0.004011	4025	4	1579572
cg23460851	0.788	0.874	0.012283	2804	4	1604456
cg10755899	0.712	0.603	0.042176	986	4	1772151
cg21608500	0.948	0.847	0.051796	742	4	1794043	FGFR3;FGFR3;FGFR3	TSS1500;TSS1500;TSS1500
cg04742135	0.993	0.935	0.026452	1630	4	1800154	FGFR3;FGFR3;FGFR3	Body;Body;Body
cg03874978	0.769	0.67	0.01016	3072	4	1800448	FGFR3;FGFR3;FGFR3	Body;Body;Body
cg25301756	0.842	0.736	0.018695	2178	4	1804106	FGFR3;FGFR3;FGFR3	Body;Body;Body
cg11545838	0.967	0.924	0.004308	3967	4	1805935	FGFR3;FGFR3;FGFR3	Body;Body;Body
cg09526122	0.911	0.877	0.000261	4838	4	1828794	LETM1	Body
cg11164860	0.858	0.782	0.017753	2243	4	1994871	WHSC2	Body
cg01425021	0.947	0.876	0.011354	2915	4	1995036	WHSC2	Body
cg19932388	0.752	0.635	0.058431	605	4	2395934	ZFYVE28	Body
cg02476671	0.659	0.532	0.035208	1217	4	2430856
cg22980079	0.659	0.793	0.026103	1657	4	2627118	FAM193A	TSS200
cg02132728	0.883	0.817	0.008454	3311	4	2755777	TNIP2;TNIP2	Body;5'UTR
cg08786822	0.764	0.631	0.018454	2204	4	3109268	HTT	Body
cg16913361	0.862	0.826	0.005479	3776	4	3250226	C4orf44;C4orf44	TSS1500;TSS1500
cg13784474	0.737	0.848	0.051472	750	4	3251105	C4orf44;C4orf44	1stExon;1stExon
cg05154546	0.678	0.896	0.079477	364	4	3373555	RGS12;RGS12;RGS12	Body;Body;Body
cg12661610	0.715	0.659	0.003	4229	4	3412653	RGS12;RGS12;RGS12	Body;Body;Body
cg27636612	0.748	0.661	0.014687	2535	4	3443025	HGFAC	TSS1500
cg01417823	0.668	0.59	0.012978	2731	4	3494582	DOK7;DOK7	Body;3'UTR
cg20425862	0.844	0.759	0.020004	2079	4	3616829
cg01203614	0.606	0.526	0.019645	2095	4	3671067
cg10471929	0.857	0.795	0.019106	2142	4	3871858
cg09852389	0.306	0.134	0.002921	4247	4	4397942	D4S234E;D4S234E	Body;Body
cg17826763	0.892	0.754	0.068564	477	4	4405058	D4S234E;D4S234E	Body;Body
cg11249129	0.916	0.857	0.013948	2615	4	4405844	D4S234E;D4S234E	Body;Body
cg25097610	0.74	0.657	0.001064	4647	4	4763360
cg23710960	0.097	0.156	0.008489	3302	4	4855629
cg14916150	0.017	0.085	0.020909	2000	4	4868983
cg15920654	0.063	0.169	0.035223	1216	4	4869091
cg20737500	0.737	0.61	0.046487	867	4	5865654	CRMP1;CRMP1	Body;Body
cg13154012	0.829	0.772	0.003342	4156	4	6347168	PPP2R2C;PPP2R2C	Body;Body
cg13847137	0.966	0.93	0.002944	4238	4	6380703	PPP2R2C;PPP2R2C	Body;Body
cg03673684	0.697	0.606	0.000885	4697	4	6380983	PPP2R2C;PPP2R2C	Body;Body
cg25542878	0.485	0.273	0.011191	2933	4	6474782	PPP2R2C	TSS1500
cg22779896	0.77	0.671	0.02362	1823	4	6770554
cg09636525	0.63	0.788	0.016963	2307	4	7052612	TADA2B	Body
cg24689061	0.993	0.952	0.005447	3780	4	7483577	SORCS2	Body
cg06586197	0.914	0.884	0.001888	4447	4	7502947	SORCS2	Body
cg02682050	0.697	0.595	0.029954	1433	4	7591767	SORCS2	Body
cg20147046	0.546	0.654	0.017748	2245	4	7774950	AFAP1;AFAP1;LOC84740	Body;Body;Body
cg23750206	0.452	0.326	0.006864	3546	4	7878384	AFAP1;AFAP1	5'UTR;5'UTR
cg14959746	0.353	0.154	0.047511	846	4	7987834	ABLIM2;ABLIM2;ABLIM2;ABLIM2;ABLIM2;ABLIM2	Body;Body;Body;Body;Body;Body
cg16009407	0.588	0.491	0.014806	2517	4	8022191	ABLIM2;ABLIM2;ABLIM2;ABLIM2;ABLIM2;ABLIM2;ABLIM2	Body;Body;Body;Body;Body;Body;Body
cg23857700	0.925	0.831	0.042359	978	4	8071003	ABLIM2;ABLIM2;ABLIM2;ABLIM2;ABLIM2;ABLIM2;ABLIM2	Body;Body;Body;Body;Body;Body;Body
cg08557246	0.533	0.452	0.004306	3969	4	8081417	ABLIM2;ABLIM2;ABLIM2;ABLIM2;ABLIM2;ABLIM2;ABLIM2	Body;Body;Body;Body;Body;Body;Body
cg00861207	0.895	0.824	0.008708	3282	4	8098270	ABLIM2;ABLIM2;ABLIM2;ABLIM2;ABLIM2;ABLIM2;ABLIM2	Body;Body;Body;Body;Body;Body;Body
cg14529598	0.937	0.886	0.003831	4060	4	8098851	ABLIM2;ABLIM2;ABLIM2;ABLIM2;ABLIM2;ABLIM2;ABLIM2	Body;Body;Body;Body;Body;Body;Body
cg08068007	0.857	0.785	0.031594	1362	4	8126221	ABLIM2;ABLIM2;ABLIM2;ABLIM2;ABLIM2;ABLIM2;ABLIM2	Body;Body;Body;Body;Body;Body;Body
cg22386757	0.957	0.921	0.00511	3827	4	8126646	ABLIM2;ABLIM2;ABLIM2;ABLIM2;ABLIM2;ABLIM2;ABLIM2	Body;Body;Body;Body;Body;Body;Body
cg01081775	0.563	0.483	0.00097	4672	4	8158359	ABLIM2;ABLIM2;ABLIM2;ABLIM2;ABLIM2;ABLIM2;ABLIM2	Body;Body;Body;Body;Body;Body;Body
cg03640151	0.664	0.525	0.0623	562	4	8248912
cg14127947	0.687	0.559	0.016771	2325	4	8271196	HTRA3	TSS1500
cg03216867	0.42	0.264	0.032428	1331	4	8275039	HTRA3	Body
cg23283187	0.63	0.551	0.005291	3803	4	8593019	CPZ;CPZ;CPZ	TSS1500;TSS1500;TSS1500
cg25960403	0.91	0.865	0.002094	4397	4	11370015	MIR572	TSS1500
cg07943492	0.933	0.869	0.015822	2410	4	12060625
cg11823894	0.932	0.875	0.014745	2528	4	12244738
cg22870307	0.734	0.952	0.133455	112	4	13300487
cg25913520	0.185	0.024	0.100795	221	4	13524041
cg08067566	0.269	0.012	0.16829	50	4	13529282
cg05793120	0.171	0.057	0.032197	1345	4	13529809
cg25984050	0.326	0.141	0.086932	307	4	13530357
cg18030960	0.327	0.097	0.157408	67	4	13530948
cg06635722	0.37	0.134	0.164987	57	4	13532622
cg16202331	0.325	0.045	0.198372	30	4	13532655
cg19435284	0.259	0.123	0.076919	393	4	13532671
cg22881652	0.326	0.078	0.18305	38	4	13532951
cg02373784	0.396	0.117	0.213816	18	4	13537302
cg21514612	0.417	0.186	0.128774	126	4	13537318
cg27264049	0.225	0.013	0.146675	87	4	13537872
cg16297011	0.412	0.085	0.193196	32	4	13539023
cg18083114	0.283	0.085	0.127988	128	4	13539099
cg01106926	0.378	0.143	0.16213	61	4	13539255
cg17805540	0.299	0.195	0.013975	2613	4	13543730	NKX3-2	Body
cg01612366	0.164	0.064	0.023193	1843	4	14113465
cg10438589	0.388	0.273	0.02889	1492	4	14531493
cg00900226	0.869	0.757	0.049336	802	4	15161468
cg05247096	0.684	0.8	0.008437	3315	4	20018421
cg20288617	0.514	0.685	0.050817	768	4	22239907
cg01397763	0.914	0.831	0.029411	1460	4	24129714
cg05700616	0.855	0.739	0.02432	1773	4	24246786
cg15773230	0.921	0.876	0.00312	4202	4	25097661
cg04242577	0.727	0.632	0.001794	4466	4	25657921	SLC34A2	5'UTR
cg09461545	0.521	0.361	0.035558	1209	4	25845210	SEL1L3	Body
cg20521198	0.61	0.778	0.023577	1826	4	27102907
cg08671647	0.347	0.225	0.052537	730	4	30724564	PCDH7;PCDH7;PCDH7	1stExon;Body;1stExon
cg08284371	0.187	0.303	0.032388	1333	4	36245424	ARAP2	5'UTR
cg05076677	0.792	0.708	0.021898	1942	4	37825222
cg22078179	0.768	0.653	0.041039	1021	4	39063989	KLHL5;KLHL5;KLHL5;KLHL5;KLHL5;KLHL5	5'UTR;1stExon;1stExon;5'UTR;5'UTR;5'UTR
cg08943292	0.889	0.844	0.006063	3674	4	40337370	CHRNA9	TSS200
cg18183961	0.553	0.487	0.006243	3652	4	40519094	RBM47;RBM47	TSS1500;5'UTR
cg22204103	0.43	0.338	0.011902	2839	4	41540115	LIMCH1;LIMCH1;LIMCH1	Body;Body;Body
cg09468051	0.699	0.625	0.003028	4225	4	41879262
cg17231999	0.129	0.03	0.037598	1120	4	41882564
cg18811916	0.946	0.908	0.001757	4472	4	41961749	TMEM33	3'UTR
cg27531236	0.749	0.648	0.006499	3597	4	47854334	NFXL1	Body
cg20122586	0.901	0.871	0.001513	4532	4	53522821	USP46;USP46	Body;TSS200
cg00812761	0.569	0.456	0.018203	2225	4	53799391	SCFD2	Body
cg14833626	0.774	0.893	0.028571	1503	4	54667491
cg10742523	0.499	0.406	0.000984	4669	4	55650393
cg04528240	0.821	0.754	0.001712	4481	4	56504657
cg00824379	0.894	0.817	0.009872	3113	4	56812321
cg01994243	0.951	0.871	0.028681	1499	4	59081902
cg20058799	0.903	0.872	0.000774	4721	4	71706709	GRSF1;GRSF1	TSS1500;TSS1500
cg11363527	0.413	0.211	0.014056	2599	4	72125918	SLC4A4;SLC4A4	Body;Body
cg01128025	0.896	0.675	0.132585	117	4	75588405
cg02876925	0.754	0.647	0.009575	3157	4	77869590	Sep-11	TSS1500
cg17512133	0.889	0.78	0.058346	607	4	77973813	CCNI	Body
cg15946133	0.92	0.859	0.014281	2584	4	78431407	CXCL13	TSS1500
cg17670237	0.34	0.122	0.072113	439	4	79642491
cg01307684	0.928	0.863	0.002927	4243	4	80886143	ANTXR2	Body
cg04881673	0.533	0.715	0.041534	1011	4	83581941	SCD5;SCD5	Body;3'UTR
cg06217267	0.892	0.81	0.00888	3250	4	89582323	HERC3	Body
cg23195199	0.851	0.79	0.009448	3170	4	89723908	FAM13A;FAM13A	Body;Body
cg15675184	0.857	0.759	0.02245	1905	4	90167616	GPRIN3	3'UTR
cg19653783	0.732	0.621	0.025891	1667	4	93443138	GRID2	Body
cg22902161	0.9	0.812	0.051432	753	4	94683967	GRID2	Body
cg27019278	0.588	0.382	0.034526	1244	4	101438804	EMCN;EMCN	Body;Body
cg18414579	0.324	0.211	0.018761	2174	4	102266325	PPP3CA;PPP3CA;PPP3CA	Body;Body;Body
cg00718036	0.791	0.677	0.02331	1836	4	108745325	SGMS2	TSS1500
cg24023289	0.281	0.362	0.005301	3800	4	109087312	LOC641518;LEF1;LEF1;LEF1;LEF1	TSS1500;Body;Body;Body;Body
cg26442903	0.674	0.587	0.020822	2013	4	110107068	COL25A1;COL25A1	Body;Body
cg07348723	0.964	0.892	0.007391	3461	4	110661983	CFI	3'UTR
cg13736376	0.276	0.42	0.063634	548	4	111539291	PITX2;PITX2;PITX2	Body;Body;Body
cg10055501	0.24	0.479	0.130164	123	4	111540657	PITX2;PITX2;PITX2	Body;Body;Body
cg17507671	0.229	0.356	0.032892	1306	4	111542063	PITX2;PITX2;PITX2	Body;Body;Body
cg19304088	0.194	0.31	0.027791	1546	4	111547790	PITX2;PITX2	Body;Body
cg09781994	0.192	0.385	0.071167	445	4	111548118	PITX2;PITX2	Body;Body
cg24005685	0.139	0.384	0.147077	85	4	111549880	PITX2;PITX2	Body;Body
cg21299542	0.122	0.309	0.130064	124	4	111550407	PITX2;PITX2	Body;Body
cg03184290	0.062	0.372	0.203094	24	4	111550666	PITX2;PITX2	Body;Body
cg26831119	0.114	0.458	0.221894	14	4	111550830	PITX2;PITX2	Body;Body
cg26708319	0.059	0.31	0.165566	54	4	111552040	PITX2;PITX2	Body;Body
cg18501555	0.161	0.386	0.146601	88	4	111554966	PITX2;PITX2	5'UTR;5'UTR
cg01610231	0.098	0.354	0.19312	33	4	111555314	PITX2;PITX2	5'UTR;5'UTR
cg17358883	0.363	0.463	0.026875	1604	4	111559134	PITX2;PITX2	TSS1500;TSS1500
cg15652723	0.272	0.337	0.005957	3691	4	111560494
cg11671598	0.347	0.454	0.043645	937	4	111563111
cg03364781	0.784	0.719	0.005348	3795	4	113298593	ALPK1;ALPK1	5'UTR;5'UTR
cg02735486	0.36	0.472	0.0163	2365	4	113970935	ANK2;ANK2;ANK2	1stExon;1stExon;Body
cg04522984	0.534	0.374	0.014328	2576	4	114238277	ANK2;ANK2;ANK2	Body;Body;Body
cg14389884	0.93	0.856	0.012177	2811	4	120239158	FABP2	3'UTR
cg00302979	0.811	0.714	0.003417	4143	4	124261820
cg03862787	0.455	0.271	0.040591	1033	4	124521391
cg09646593	0.896	0.78	0.039318	1068	4	125631168	ANKRD50;ANKRD50	5'UTR;Body
cg19898448	0.745	0.646	0.020822	2012	4	125631415	ANKRD50;ANKRD50	5'UTR;Body
cg11937241	0.695	0.572	0.04637	868	4	135122152	PABPC4L	Body
cg21198300	0.744	0.535	0.117099	161	4	140429869	SETD7	3'UTR
cg24475272	0.78	0.684	0.001665	4494	4	140432613	SETD7	3'UTR
cg03747001	0.81	0.725	0.000857	4702	4	141027212	MAML3	Body
cg03033182	0.688	0.57	0.00784	3405	4	141177619	SCOC	TSS1500
cg01300684	0.737	0.623	0.032488	1327	4	141230118	SCOC	5'UTR
cg05369942	0.265	0.165	0.009702	3141	4	142228617
cg24936781	0.777	0.636	0.027713	1550	4	143191281	INPP4B;INPP4B	Body;Body
cg09427605	0.955	0.902	0.003031	4223	4	146740968	ZNF827	Body
cg24775940	0.785	0.703	0.022807	1877	4	148602086	PRMT10	Body
cg15757019	0.749	0.641	0.002396	4347	4	149756665
cg06972010	0.909	0.86	0.003841	4059	4	152875798
cg09527687	0.574	0.369	0.097163	253	4	153549242	TMEM154	3'UTR
cg10134425	0.87	0.75	0.020594	2031	4	153934955
cg27629453	0.905	0.86	0.004029	4021	4	153943474
cg03385727	0.754	0.884	0.000611	4752	4	153961048
cg18255353	0.056	0.13	0.009615	3150	4	154712422
cg25185173	0.075	0.172	0.005931	3696	4	154712580
cg11663667	0.298	0.152	0.066172	509	4	155662515
cg27640078	0.974	0.889	0.026831	1608	4	156875661	CTSO	TSS1500
cg05187155	0.886	0.821	0.003592	4109	4	160280029	RAPGEF2	3'UTR
cg15134174	0.667	0.81	0.006145	3668	4	170022074	SH3RF1	Body
cg09178384	0.573	0.426	0.059222	597	4	170193375	SH3RF1	TSS1500
cg05881697	0.706	0.519	0.084044	329	4	170679725	C4orf27	TSS1500
cg18329797	0.83	0.777	0.010948	2965	4	173585926	GALNTL6	Body
cg18098498	0.68	0.815	0.013921	2620	4	173589088	GALNTL6	Body
cg25156915	0.408	0.3	0.008058	3378	4	174427388
cg07311659	0.299	0.2	0.012644	2772	4	174442784
cg10509254	0.218	0.319	0.023209	1842	4	174452133	NBLA00301;HAND2	Body;TSS1500
cg22322465	0.423	0.262	0.05736	634	4	174459201	NBLA00301	Body
cg11236429	0.193	0.057	0.026261	1640	4	174459412	NBLA00301	Body
cg24087743	0.262	0.131	0.009874	3111	4	174459899	NBLA00301	Body
cg06609094	0.54	0.366	0.021195	1982	4	175132842
cg00918522	0.412	0.214	0.057548	626	4	175132871
cg22605415	0.321	0.158	0.079629	361	4	175135997
cg20954179	0.173	0.091	0.003689	4085	4	175138488
cg07420720	0.927	0.893	0.002898	4252	4	178113740
cg10992201	0.854	0.743	0.041516	1012	4	183247234	ODZ3	Body
cg01289782	0.84	0.736	0.009606	3151	4	183367333	ODZ3	Body
cg08810664	0.91	0.835	0.007498	3450	4	183673157	ODZ3	Body
cg25046720	0.757	0.619	0.053885	704	4	183801938
cg25072945	0.919	0.841	0.006409	3617	4	183957644	FAM92A3	TSS1500
cg08141489	0.942	0.904	9.00E-05	4879	4	184856363	STOX2	Body
cg21331228	0.83	0.672	0.04907	807	4	185874781
cg17984267	0.733	0.674	0.001499	4536	4	185928894
cg05973455	0.708	0.644	0.014316	2579	4	186048542
cg01288645	0.843	0.74	0.037423	1128	4	186058452
cg18566313	0.563	0.791	0.072124	438	4	186733428	SORBS2;SORBS2;SORBS2;SORBS2;SORBS2	TSS200;TSS200;5'UTR;TSS1500;TSS1500
cg04195454	0.915	0.891	0.000109	4878	4	186734622	SORBS2;SORBS2;SORBS2	5'UTR;TSS1500;TSS1500
cg20544605	0.746	0.605	0.032994	1300	4	186877497	SORBS2;SORBS2	5'UTR;1stExon
cg19216056	0.807	0.704	0.001033	4655	4	186877550	SORBS2;SORBS2	5'UTR;1stExon
cg08176812	0.796	0.717	0.009028	3229	4	187204810	F11	Body
cg03199366	0.358	0.212	0.011805	2866	4	187740664
cg00408764	0.852	0.925	0.015519	2443	5	106088
cg09084391	0.782	0.622	0.029845	1439	5	346247	AHRR	Body
cg01899089	0.571	0.514	0.006262	3646	5	369969	AHRR	Body
cg25648203	0.681	0.574	0.026866	1606	5	395444	AHRR	Body
cg19039843	0.89	0.843	0.000251	4839	5	404264	AHRR;LOC100310782	Body;Body
cg12833872	0.515	0.434	0.012273	2805	5	501863	SLC9A3	Body
cg22572362	0.505	0.41	0.005356	3794	5	501938	SLC9A3	Body
cg13340126	0.447	0.23	0.031774	1356	5	502034	SLC9A3	Body
cg08971334	0.992	0.973	0.001798	4464	5	770095
cg00101287	0.864	0.799	0.020204	2062	5	956343
cg13621612	0.893	0.842	0.00761	3435	5	1021202	NKD2	Body
cg01101522	0.643	0.578	0.001133	4630	5	1037853	NKD2	Body
cg26213438	0.764	0.67	0.007032	3520	5	1090741	SLC12A7	Body
cg00573504	0.952	0.909	0.009379	3182	5	1123809
cg12848639	0.727	0.671	0.003176	4192	5	1438375	SLC6A3	Body
cg01945913	0.89	0.851	0.004951	3847	5	1469001	LPCAT1	Body
cg07035602	0.841	0.717	0.047597	844	5	1507739	LPCAT1	Body
cg15200711	0.902	0.68	0.119156	156	5	1507775	LPCAT1	Body
cg02396005	0.986	0.968	0.00314	4200	5	1524950	LPCAT1	TSS1500
cg10160125	0.79	0.716	0.025163	1709	5	1640611
cg17470674	0.798	0.922	0.048406	819	5	1702470
cg08609445	0.776	0.958	0.095115	262	5	1729137
cg18065794	0.745	0.886	0.070969	446	5	1745726
cg25130336	0.599	0.505	0.02339	1833	5	1772638
cg07213685	0.442	0.586	0.050149	787	5	2169729
cg27369096	0.814	0.972	0.055239	675	5	2169769
cg26943056	0.611	0.807	0.056119	657	5	2169815
cg08846459	0.918	0.859	0.007071	3511	5	2176047
cg08496086	0.819	0.727	0.007123	3501	5	2176142
cg02663909	0.897	0.805	0.043196	949	5	2180505
cg04115185	0.652	0.959	0.159458	64	5	2279124
cg00099094	0.563	0.663	0.012715	2763	5	2334514
cg19477706	0.536	0.654	0.052682	728	5	2686914
cg14707974	0.358	0.413	0.009457	3169	5	2686987
cg20972677	0.712	0.879	0.076881	395	5	2727645
cg25365014	0.503	0.795	0.145617	92	5	2727713
cg16072192	0.07	0.23	0.076206	404	5	2741047
cg07511080	0.182	0.242	0.00471	3897	5	2749715	IRX2;IRX2	Body;Body
cg27355724	0.079	0.166	0.003728	4077	5	2757457
cg07040303	0.146	0.284	0.068243	480	5	2915185
cg02120433	0.25	0.171	0.018643	2185	5	3093118
cg01086526	0.733	0.877	0.055823	665	5	3188191
cg13033070	0.842	0.929	0.023086	1853	5	3188312
cg17496661	0.987	0.646	0.25357	7	5	3326343
cg14100362	0.864	0.687	0.096355	254	5	3326444
cg11566520	0.866	0.729	0.066003	512	5	3327977
cg24955824	0.453	0.531	0.01485	2510	5	3394109
cg13379794	0.092	0.202	0.064307	534	5	3590590
cg09382127	0.169	0.387	0.146013	90	5	3592466
cg18100702	0.209	0.327	0.033495	1284	5	3600572	IRX1	Body
cg18298920	0.228	0.323	0.015042	2489	5	3607033
cg18924848	0.726	0.815	0.006361	3627	5	3779072
cg03602321	0.806	0.715	0.016177	2376	5	3962083
cg13910651	0.958	0.809	0.090419	282	5	3962477
cg12469902	0.761	0.843	0.006491	3598	5	4230546
cg14954582	0.583	0.772	0.087425	303	5	4519548
cg11468819	0.354	0.225	0.007276	3477	5	4942612
cg25536014	0.601	0.482	0.005858	3703	5	5139458	ADAMTS16	TSS1500
cg20772375	0.605	0.484	0.054257	695	5	5495359
cg27603338	0.587	0.482	0.000719	4733	5	5886845
cg02162286	0.187	0.098	0.006573	3589	5	5887361
cg02249893	0.758	0.694	0.018512	2195	5	10150208
cg13001963	0.236	0.374	0.064309	533	5	10467973
cg16021551	0.88	0.817	0.011951	2834	5	12331647
cg04298857	0.597	0.559	0.002486	4339	5	14364935	TRIO	Body
cg09828761	0.818	0.733	0.004984	3840	5	14450568	TRIO	Body
cg25585967	0.882	0.714	0.08288	335	5	14452105	TRIO	Body
cg12294026	0.811	0.668	0.057956	616	5	14452155	TRIO	Body
cg06758827	0.759	0.62	0.053555	711	5	14492774	TRIO	Body
cg21215929	0.349	0.187	0.028062	1531	5	14873039	ANKH	TSS1500
cg12608692	0.743	0.578	0.042589	970	5	16742020	MYO10	Body
cg14689338	0.756	0.595	0.023679	1819	5	16742054	MYO10	Body
cg00308914	0.469	0.212	0.065662	522	5	17436715
cg03845852	0.873	0.681	0.111262	185	5	19886414	CDH18;CDH18	5'UTR;5'UTR
cg10919204	0.664	0.568	0.010447	3027	5	31193340	CDH6	TSS1500
cg11565786	0.791	0.677	0.002446	4343	5	31944970	PDZD2	Body
cg02074780	0.943	0.864	0.02154	1959	5	33977109	SLC45A2;SLC45A2	Body;Body
cg23960088	0.961	0.885	0.0185	2199	5	34006894	AMACR;AMACR;AMACR;AMACR;AMACR;AMACR	Body;Body;Body;Body;Body;Body
cg03642555	0.687	0.579	0.01427	2586	5	34502788
cg18730865	0.79	0.863	0.004794	3885	5	34792020	RAI14;RAI14;RAI14;RAI14;RAI14;RAI14	Body;Body;Body;Body;Body;Body
cg10904740	0.532	0.426	0.031249	1377	5	36692236
cg01950524	0.692	0.867	0.065379	525	5	38135043
cg11475323	0.914	0.862	0.002577	4317	5	38262316	EGFLAM	Body
cg23165992	0.899	0.734	0.08255	339	5	39093268
cg24572204	0.708	0.622	0.013622	2653	5	40735231	TTC33	Body
cg13345558	0.318	0.196	0.007176	3490	5	40796738	PRKAA1;PRKAA1	Body;Body
cg24865757	0.98	0.926	0.009941	3098	5	41900408
cg10604550	0.573	0.662	0.00575	3722	5	43001210
cg11549953	0.066	0.016	0.008956	3240	5	43018282
cg23435915	0.584	0.456	0.023834	1810	5	43044640	LOC153684	Body
cg10801060	0.737	0.609	0.005694	3733	5	43044703	LOC153684	Body
cg17407677	0.33	0.17	0.043464	941	5	50266228
cg22115076	0.44	0.196	0.120512	151	5	50673588
cg05501996	0.406	0.161	0.153337	76	5	50673730
cg09868598	0.5	0.231	0.154446	73	5	50674015
cg11536196	0.396	0.272	0.03769	1115	5	50683614	ISL1	Body
cg27360685	0.237	0.113	0.06188	566	5	50683847	ISL1	Body
cg18739865	0.102	0.037	0.013665	2646	5	50684720	ISL1	Body
cg24549912	0.484	0.303	0.06211	563	5	50692281
cg11405534	0.191	0.098	0.042665	966	5	50694849
cg05895545	0.268	0.111	0.068019	486	5	50695337
cg10608476	0.597	0.428	0.074168	421	5	50761067
cg27372920	0.076	0.029	0.000874	4700	5	52778745	FST;FST	Body;Body
cg11516463	0.822	0.719	0.024495	1759	5	53811272
cg21995347	0.7	0.579	0.043738	936	5	53814891	SNX18;SNX18;SNX18	1stExon;1stExon;1stExon
cg26118943	0.327	0.157	0.004884	3868	5	53816563	SNX18;SNX18;SNX18;SNX18	1stExon;Body;3'UTR;Body
cg25133422	0.961	0.934	0.001355	4570	5	54089309
cg20451680	0.509	0.364	0.047662	841	5	54281336	ESM1;ESM1	1stExon;1stExon
cg24749564	0.903	0.817	0.026419	1633	5	54923223	SLC38A9	Body
cg22565914	0.631	0.567	0.01363	2651	5	58183860
cg22495322	0.554	0.848	0.167664	52	5	59619821	PDE4D	5'UTR
cg24194467	0.057	0.027	0.006925	3536	5	64398797
cg00277936	0.969	0.848	0.060357	583	5	66323234	MAST4;MAST4	Body;Body
cg17229173	0.955	0.919	0.005153	3821	5	67483875
cg17033810	0.516	0.43	0.004314	3965	5	71805533
cg18798289	0.191	0.28	0.030871	1390	5	72530245
cg01558931	0.278	0.378	0.005744	3723	5	72676121
cg20417500	0.41	0.336	0.001479	4542	5	73109241	RGNEF	Body
cg06393998	0.941	0.803	0.065922	515	5	74531185	ANKRD31	Body
cg26567688	0.704	0.61	0.035818	1199	5	74762295	COL4A3BP;COL4A3BP;COL4A3BP	Body;Body;Body
cg18459152	0.822	0.67	0.015554	2437	5	75986921	IQGAP2	Body
cg10982664	0.712	0.642	0.001368	4568	5	78407418	BHMT	TSS200
cg06995135	0.948	0.904	0.00453	3934	5	78527885
cg04493793	0.839	0.743	0.023506	1829	5	80383136	RASGRF2	Body
cg14999833	0.778	0.56	0.087152	305	5	82360866	TMEM167A;SCARNA18	Body;TSS1500
cg25325949	0.874	0.791	0.008295	3334	5	82969524	HAPLN1	5'UTR
cg26833273	0.817	0.734	0.015675	2426	5	85864656
cg25626519	0.642	0.551	0.012389	2792	5	87692697
cg15444648	0.31	0.185	0.003412	4145	5	92907851	FLJ42709;FLJ42709;FLJ42709	TSS1500;Body;Body
cg05977002	0.453	0.277	0.031449	1371	5	92908051	FLJ42709;FLJ42709	Body;Body
cg16171407	0.451	0.248	0.060045	586	5	92932481
cg09010852	0.557	0.429	0.006051	3678	5	92934479
cg26219540	0.623	0.465	0.016928	2311	5	92937739
cg22736807	0.449	0.285	0.02064	2028	5	92938149
cg06820621	0.393	0.166	0.036811	1153	5	92938232
cg11271171	0.526	0.742	0.089641	289	5	94124467	MCTP1;MCTP1	Body;Body
cg11306767	0.551	0.364	0.021253	1976	5	95153995	GLRX;GLRX	Body;Body
cg14746276	0.455	0.255	0.032159	1346	5	95171699
cg07744616	0.894	0.853	0.004854	3871	5	105422007
cg02068388	0.912	0.851	0.002719	4285	5	107979173
cg01802485	0.765	0.883	0.007388	3462	5	111723891	EPB41L4A	Body
cg24094897	0.611	0.751	0.011499	2901	5	112426203	MCC;MCC	Body;Body
cg26881360	0.856	0.757	0.020082	2072	5	112622133	MCC;MCC	Body;Body
cg23915769	0.395	0.144	0.111971	178	5	115297488	LVRN	TSS1500
cg10199250	0.409	0.241	0.076552	401	5	115297690	LVRN	TSS1500
cg17679604	0.32	0.165	0.010754	2987	5	115790387	SEMA6A	Body
cg27009704	0.854	0.761	0.019274	2125	5	118367693
cg01267270	0.849	0.753	0.008801	3264	5	125935359	PHAX	TSS1500
cg04284063	0.87	0.803	0.01194	2836	5	126117999	LMNB1	Body
cg26429266	0.819	0.725	0.004009	4027	5	126648067	MEGF10	5'UTR
cg23358564	0.281	0.154	0.029298	1467	5	131608775	PDLIM4;PDLIM4	3'UTR;3'UTR
cg26794221	0.714	0.575	0.027679	1554	5	131646362	SLC22A4	Body
cg23323158	0.686	0.554	0.032779	1312	5	132720020	FSTL4	Body
cg04136748	0.647	0.542	0.045855	879	5	133515262
cg26509691	0.14	0.305	0.082334	342	5	134363516	PITX1	3'UTR
cg22827250	0.241	0.47	0.120372	152	5	134363823	PITX1	3'UTR
cg21614303	0.337	0.435	0.01317	2709	5	134366377	PITX1	Body
cg06933574	0.164	0.051	0.014373	2567	5	134370282	PITX1	TSS1500
cg18992570	0.949	0.817	0.051433	752	5	134662888
cg01838917	0.92	0.86	0.009982	3091	5	134901336
cg10985145	0.667	0.841	0.021377	1969	5	135227049
cg09584591	0.343	0.252	0.017257	2281	5	135364349	TGFBI	TSS1500
cg02654265	0.9	0.843	0.009394	3179	5	137086868
cg04956382	0.625	0.514	0.010432	3029	5	137203640	MYOT;MYOT;MYOT;MYOT	1stExon;5'UTR;1stExon;5'UTR
cg10676309	0.754	0.642	0.039437	1065	5	137685565
cg15710554	0.781	0.71	0.011739	2871	5	138497336	SIL1;SIL1	5'UTR;5'UTR
cg16982077	0.635	0.557	0.030209	1427	5	138842197	ECSCR	1stExon
cg11041314	0.747	0.631	0.036873	1151	5	139021650
cg22885332	0.55	0.451	0.006244	3651	5	139034002	CXXC5	5'UTR
cg18899797	0.694	0.603	0.03023	1425	5	139120060
cg21211253	0.814	0.717	0.027384	1574	5	139168323
cg01090482	0.502	0.412	0.021663	1954	5	139365336	NRG2;NRG2;NRG2;NRG2	Body;Body;Body;Body
cg24119717	0.769	0.662	0.034626	1237	5	139488731
cg09581226	0.693	0.589	0.040481	1039	5	140857474	PCDHGA4;PCDHGA12;PCDHGA11;PCDHGA11;PCDHGA9;PCDHGA1;PCDHGB1;PCDHGB6;PCDHGC3;PCDHGB3;PCDHGB7;PCDHGA6;PCDHGA8;PCDHGA10;PCDHGA5;PCDHGB4;PCDHGA3;PCDHGA2;PCDHGA7;PCDHGB2;PCDHGB5;PCDHGC3;PCDHGC3	Body;Body;Body;Body;Body;Body;Body;Body;1stExon;Body;Body;Body;Body;Body;Body;Body;Body;Body;Body;Body;Body;1stExon;Body
cg15361590	0.382	0.267	0.009529	3162	5	140864701	PCDHGA4;PCDHGC3;PCDHGA12;PCDHGA11;PCDHGA11;PCDHGA9;PCDHGA1;PCDHGB1;PCDHGC4;PCDHGB6;PCDHGB3;PCDHGC4;PCDHGB7;PCDHGA6;PCDHGA8;PCDHGA10;PCDHGA5;PCDHGB4;PCDHGA3;PCDHGA2;PCDHGA7;PCDHGB2;PCDHGB5;PCDHGC3	Body;Body;Body;Body;Body;Body;Body;Body;TSS200;Body;Body;TSS200;Body;Body;Body;Body;Body;Body;Body;Body;Body;Body;Body;Body
cg12145907	0.414	0.269	0.026679	1619	5	140864834	PCDHGA4;PCDHGC3;PCDHGA12;PCDHGA11;PCDHGA11;PCDHGA9;PCDHGA1;PCDHGB1;PCDHGB6;PCDHGC4;PCDHGB3;PCDHGB7;PCDHGC4;PCDHGA6;PCDHGA8;PCDHGA10;PCDHGA5;PCDHGB4;PCDHGA3;PCDHGA2;PCDHGA7;PCDHGB2;PCDHGB5;PCDHGC3	Body;Body;Body;Body;Body;Body;Body;Body;Body;1stExon;Body;Body;1stExon;Body;Body;Body;Body;Body;Body;Body;Body;Body;Body;Body
cg05852888	0.802	0.698	0.022874	1874	5	141075426
cg22929787	0.439	0.312	0.026492	1627	5	141737266
cg15371881	0.543	0.69	0.014575	2544	5	142065819	FGF1;FGF1;FGF1;FGF1;FGF1;FGF1;FGF1	5'UTR;5'UTR;5'UTR;1stExon;Body;Body;TSS200
cg02291619	0.823	0.746	0.017864	2236	5	142203736	ARHGAP26;ARHGAP26	Body;Body
cg14510905	0.918	0.833	0.022268	1916	5	145040858
cg09546802	0.503	0.402	0.001101	4640	5	145215546	PRELID2;PRELID2;PRELID2	TSS1500;TSS1500;TSS1500
cg26351416	0.808	0.719	0.022805	1878	5	145319961	SH3RF2	Body
cg08763461	0.311	0.46	0.054247	696	5	145710603
cg05576845	0.639	0.523	0.031474	1369	5	146176618	PPP2R2B;PPP2R2B;PPP2R2B;PPP2R2B;PPP2R2B;PPP2R2B;PPP2R2B	Body;Body;Body;Body;Body;Body;Body
cg19630951	0.677	0.59	0.009112	3220	5	146771456	DPYSL3	3'UTR
cg04833034	0.293	0.205	0.006355	3628	5	146832182	DPYSL3	Body
cg12140854	0.781	0.685	0.011321	2916	5	148520817	ABLIM3	TSS1500
cg15621178	0.721	0.568	0.042747	961	5	148663537	AFAP1L1;AFAP1L1	Body;Body
cg18055067	0.622	0.763	0.036643	1159	5	148803404	LOC728264	Body
cg12332558	0.948	0.866	0.024292	1774	5	148882841	CSNK1A1;CSNK1A1	Body;Body
cg19382175	0.919	0.873	0.005098	3831	5	149324712	PDE6A	TSS1500
cg09859756	0.86	0.801	0.011371	2911	5	149384153	HMGXB3	5'UTR
cg14548047	0.681	0.605	0.018561	2193	5	149564715
cg06675531	0.836	0.893	0.003454	4134	5	150019123	SYNPO;SYNPO;SYNPO;SYNPO	TSS1500;Body;Body;TSS1500
cg27039501	0.956	0.995	0.002166	4387	5	150029215	SYNPO;SYNPO;SYNPO;SYNPO	Body;Body;Body;Body
cg15674825	0.299	0.182	0.00865	3287	5	150052349	MYOZ3;MYOZ3	Body;Body
cg12684668	0.361	0.214	0.010607	3012	5	150403466	GPX3	Body
cg03864281	0.884	0.79	0.018256	2219	5	151785326	NMUR2	TSS1500
cg23613317	0.879	0.822	0.000317	4828	5	154092109	LARP1	TSS1500
cg02639667	0.948	0.889	0.012296	2803	5	154092321	LARP1	TSS200
cg16645907	0.847	0.797	0.006776	3560	5	154092360	LARP1	TSS200
cg27633096	0.889	0.842	0.013251	2698	5	154245989	CNOT8	Body
cg09533709	0.874	0.806	0.006905	3539	5	156900363	NIPAL4	3'UTR
cg06564875	0.822	0.753	0.001133	4631	5	157353780
cg08899442	0.492	0.378	0.03502	1226	5	157398818
cg05962755	0.89	0.81	0.001541	4524	5	157440814
cg20926282	0.742	0.63	0.010542	3019	5	159214718
cg22160263	0.753	0.655	0.01128	2925	5	159992288	ATP10B	3'UTR
cg01817897	0.769	0.689	0.030264	1422	5	160365430	LOC285629	Body
cg02545583	0.537	0.408	0.052967	724	5	165751842
cg07474269	0.723	0.532	0.050315	779	5	166722513	ODZ2	Body
cg18026062	0.663	0.588	0.007949	3390	5	167642863	ODZ2	Body
cg01789980	0.689	0.598	0.024701	1742	5	167743144	WWC1;WWC1;WWC1	Body;Body;Body
cg03565280	0.719	0.597	0.038717	1089	5	167755242	WWC1;WWC1;WWC1	Body;Body;Body
cg11860075	0.879	0.816	0.009923	3100	5	168192171	SLIT3	Body
cg27294324	0.87	0.777	0.014326	2577	5	169070065	DOCK2	Body
cg16300021	0.761	0.91	0.043842	934	5	169900573	KCNIP1	Body
cg07100000	0.332	0.188	0.000981	4670	5	170877840	FGF18	Body
cg09183151	0.836	0.747	0.027523	1563	5	170889300
cg07665929	0.67	0.852	0.008478	3306	5	171523225	STK10	Body
cg10505610	0.611	0.801	0.03427	1248	5	171782207	SH3PXD2B	Body
cg08532862	0.832	0.736	0.017801	2241	5	171997457
cg00327072	0.964	0.883	0.018221	2224	5	172110477	NEURL1B	Body
cg05033560	0.916	0.806	0.042002	996	5	172173145
cg06911974	0.904	0.827	0.040574	1035	5	172260464	ERGIC1	TSS1500
cg26305817	0.183	0.054	0.048363	821	5	172656055
cg12838061	0.587	0.422	0.042864	958	5	172657273
cg02692390	0.513	0.312	0.045046	894	5	172657465
cg01018477	0.573	0.362	0.074577	417	5	172658226
cg11412418	0.425	0.162	0.123433	141	5	172658730
cg07798980	0.518	0.33	0.079418	366	5	172659241	NKX2-5;NKX2-5;NKX2-5	3'UTR;3'UTR;3'UTR
cg03219908	0.497	0.129	0.16391	59	5	172659512	NKX2-5;NKX2-5;NKX2-5	3'UTR;3'UTR;3'UTR
cg19923650	0.468	0.107	0.165127	55	5	172659730	NKX2-5;NKX2-5;NKX2-5	3'UTR;Body;3'UTR
cg25916711	0.34	0.052	0.117721	159	5	172660080	NKX2-5;NKX2-5;NKX2-5	3'UTR;Body;3'UTR
cg15929797	0.706	0.264	0.181827	39	5	172660796	NKX2-5;NKX2-5;NKX2-5	Body;Body;Body
cg02051616	0.463	0.232	0.101183	219	5	172661132	NKX2-5;NKX2-5;NKX2-5	Body;Body;Body
cg18017926	0.304	0.184	0.023036	1859	5	172661487	NKX2-5;NKX2-5;NKX2-5	Body;Body;Body
cg12825773	0.291	0.182	0.036092	1186	5	172662463	NKX2-5;NKX2-5;NKX2-5	TSS200;TSS200;TSS200
cg17842959	0.337	0.142	0.0762	405	5	172664285
cg09143673	0.38	0.127	0.092926	268	5	172664439
cg14980667	0.24	0.11	0.051461	751	5	172666228
cg11079129	0.593	0.311	0.142402	97	5	172669916
cg19506433	0.761	0.603	0.059827	589	5	172670518
cg23954268	0.209	0.094	0.029903	1436	5	172672454
cg19951244	0.314	0.171	0.057423	630	5	172672766
cg08506654	0.496	0.296	0.070623	451	5	172673098
cg17526036	0.484	0.265	0.082018	346	5	172673349
cg17209267	0.573	0.434	0.065802	517	5	172674513
cg13384849	0.939	0.901	0.008431	3316	5	173307471
cg05191919	0.489	0.365	0.012071	2825	5	174644636
cg21983520	0.67	0.787	0.037915	1109	5	175526951	FAM153B	Body
cg00635082	0.783	0.678	0.031366	1373	5	175619368
cg05970307	0.865	0.817	0.001353	4571	5	175789566	KIAA1191;KIAA1191;KIAA1191	TSS1500;TSS1500;TSS1500
cg23951526	0.834	0.732	0.013367	2684	5	176027088	GPRIN1	5'UTR
cg22830947	0.245	0.15	0.009578	3155	5	176171236
cg19791262	0.551	0.453	0.016729	2327	5	176327783	HK3	TSS1500
cg09520501	0.568	0.758	0.041922	1000	5	177376282
cg04151449	0.726	0.642	0.008989	3233	5	177409992
cg02659217	0.588	0.52	0.007751	3417	5	177548615	N4BP3	Body
cg14988869	0.88	0.811	0.009661	3145	5	177615731	GMCL1L	TSS1500
cg00292978	0.7	0.621	0.020488	2040	5	177660305	AGXT2L2	TSS1500
cg18816996	0.643	0.543	0.029923	1435	5	178018186	COL23A1	TSS1500
cg16632924	0.887	0.822	0.001701	4483	5	178577542	ADAMTS2	Body
cg15906761	0.822	0.661	0.076711	399	5	178623035	ADAMTS2;ADAMTS2	Body;Body
cg19489885	0.866	0.745	0.047599	843	5	178684416	ADAMTS2;ADAMTS2	Body;Body
cg04544908	0.791	0.687	0.026162	1654	5	178833490
cg03660336	0.883	0.844	0.000839	4707	5	179643755
cg06570125	0.764	0.618	0.063748	544	5	179723634
cg21806139	0.863	0.795	0.000713	4734	5	180021235
cg01220655	0.866	0.829	0.005704	3729	5	180056522	FLT4;FLT4	Body;Body
cg18966047	0.074	0.136	0.009804	3127	5	180480456	BTNL9	Body
cg04492927	0.123	0.25	0.040032	1054	5	180480817	BTNL9	Body
cg02337825	0.053	0.135	0.014278	2585	5	180480982	BTNL9	Body
cg11539857	0.868	0.649	0.11205	177	6	436594
cg02153286	0.906	0.68	0.131472	119	6	436928
cg11797364	0.966	0.588	0.265416	6	6	436969
cg02530172	0.933	0.896	0.007359	3466	6	515789	EXOC2	Body
cg01785605	0.844	0.744	0.029837	1440	6	901284
cg03283080	0.449	0.578	0.048127	829	6	1309779
cg05964950	0.621	0.727	0.004265	3976	6	1315685
cg11717880	0.681	0.578	0.016632	2334	6	1364642
cg21010202	0.802	0.887	0.023564	1827	6	1615843
cg08124209	0.783	0.653	0.055289	673	6	1622941
cg05612654	0.884	0.816	0.002927	4244	6	2375895
cg00390784	0.877	0.832	0.000298	4831	6	2682491	MYLK4	Body
cg05448114	0.913	0.789	0.053097	722	6	2993082
cg25433222	0.916	0.855	0.007852	3403	6	3155143	TUBB2A	Body
cg15717840	0.681	0.537	0.03176	1358	6	3340979	SLC22A23;SLC22A23	Body;Body
cg25609749	0.291	0.133	0.023916	1801	6	3743352	C6orf145	Body
cg13332807	0.793	0.679	0.015849	2407	6	3869142
cg14677048	0.103	0.165	0.010225	3061	6	4282075
cg00943851	0.394	0.239	0.004441	3944	6	4317568
cg01487683	0.165	0.091	0.008225	3345	6	5031084
cg09618197	0.847	0.72	0.015272	2467	6	5152468	LYRM4;LYRM4	Body;Body
cg20421446	0.548	0.702	0.053412	716	6	5994588
cg05215004	0.051	0.117	0.004084	4009	6	6546556	LOC285780	Body
cg05021589	0.627	0.491	0.028051	1532	6	6588931	LY86;LOC285780	TSS200;Body
cg02212836	0.552	0.441	0.00906	3226	6	6589075	LY86;LOC285780	1stExon;Body
cg03928874	0.347	0.226	0.008825	3260	6	6654898	LY86	3'UTR
cg11433624	0.163	0.085	0.013807	2636	6	7146702	RREB1;RREB1;RREB1;RREB1	5'UTR;5'UTR;5'UTR;5'UTR
cg03251356	0.887	0.778	0.037742	1114	6	7151709	RREB1;RREB1;RREB1;RREB1	5'UTR;5'UTR;5'UTR;5'UTR
cg23755969	0.857	0.752	0.008216	3347	6	7269198
cg26194090	0.749	0.661	0.009243	3199	6	7269433
cg12847240	0.299	0.241	0.000757	4726	6	10382088
cg14112601	0.359	0.23	0.001228	4598	6	10520874	GCNT2	TSS1500
cg22689249	0.776	0.673	0.028105	1528	6	10555262	GCNT2;GCNT2	TSS1500;Body
cg03680996	0.674	0.828	0.028094	1529	6	10725534	TMEM14C;TMEM14C	Body;Body
cg14931071	0.542	0.715	0.003873	4049	6	12717776	PHACTR1	TSS200
cg24320816	0.693	0.549	0.000784	4718	6	13372573	GFOD1	Body
cg26890706	0.71	0.66	0.002883	4258	6	13924425	RNF182;RNF182;RNF182;RNF182	TSS1500;TSS1500;TSS1500;TSS1500
cg09637963	0.719	0.792	0.001558	4518	6	14798944
cg16155923	0.831	0.741	0.014544	2550	6	14804830
cg05812671	0.728	0.835	0.040797	1029	6	14865639
cg08728118	0.921	0.781	0.083682	330	6	14965804
cg16891075	0.882	0.808	0.005402	3787	6	15170709
cg12582616	0.755	0.682	0.009218	3204	6	15427489	JARID2	Body
cg06493612	0.601	0.718	0.012818	2749	6	15502050	JARID2	Body
cg07905444	0.105	0.052	0.004059	4014	6	17101970
cg04876424	0.744	0.656	0.02691	1601	6	17280551	RBM24	TSS1500
cg26950422	0.913	0.854	0.008732	3276	6	18197326	KDM1B	Body
cg24859352	0.39	0.233	0.017769	2242	6	22147383	FLJ22536	Body
cg15121267	0.576	0.821	0.130503	120	6	22294766	PRL;PRL	Body;Body
cg22146593	0.776	0.713	0.016557	2343	6	24919003
cg20875826	0.775	0.596	0.057566	625	6	25232816
cg24996758	0.47	0.579	0.000929	4680	6	26160318	HIST1H2BD	3'UTR
cg07399395	0.747	0.684	0.000909	4684	6	26598941	ABT1	3'UTR
cg16959626	0.943	0.801	0.086011	317	6	28871583	TRIM27	3'UTR
cg17335499	0.866	0.77	0.020274	2058	6	29054325	OR2B3	1stExon
cg10619365	0.837	0.748	0.019388	2114	6	29442830
cg19700470	0.917	0.881	0.004216	3992	6	29589973	GABBR1;GABBR1;GABBR1	Body;Body;Body
cg23075558	0.842	0.774	0.003629	4101	6	30009745	NCRNA00171	Body
cg21175940	0.892	0.838	0.008562	3297	6	30038910	RNF39;RNF39	Body;Body
cg11963400	0.544	0.452	0.016892	2315	6	30112769	TRIM40	Body
cg05266816	0.77	0.692	0.000783	4719	6	30122947	TRIM10;TRIM10	Body;Body
cg15671996	0.776	0.717	0.002884	4257	6	30140325	TRIM15	3'UTR
cg14741870	0.74	0.622	0.005922	3698	6	30174091	TRIM26	5'UTR
cg25761397	0.717	0.82	0.002418	4346	6	30314048	RPP21	Body
cg07983888	0.788	0.738	0.003319	4162	6	30541585	ABCF1;ABCF1	Body;Body
cg03338436	0.671	0.818	0.04269	965	6	30624769	DHX16;DHX16	Body;Body
cg12247101	0.528	0.394	0.018222	2223	6	30653549	KIAA1949;KIAA1949	Body;1stExon
cg11870956	0.628	0.52	0.00848	3305	6	30657000	NRM;KIAA1949	Body;TSS1500
cg19679920	0.94	0.92	0.000174	4862	6	30706942	FLOT1	Body
cg17604312	0.646	0.591	0.002464	4341	6	30850829	DDR1;DDR1	TSS1500;TSS1500
cg04377288	0.826	0.775	0.000163	4866	6	30899220	SFTA2	3'UTR
cg06009620	0.859	0.798	0.009834	3118	6	30904694
cg13464738	0.737	0.668	0.001032	4656	6	30950779	MUC21	TSS1500
cg08439728	0.696	0.595	0.006642	3580	6	31097073	PSORS1C1	5'UTR
cg07613268	0.612	0.527	0.009998	3089	6	31110473	CCHCR1;CCHCR1;CCHCR1	Body;Body;Body
cg07094194	0.944	0.922	0.000609	4753	6	31130273	TCF19;TCF19	Body;Body
cg15600966	0.913	0.879	0.005714	3727	6	31602257	BAT2	Body
cg02121517	0.838	0.767	0.012712	2765	6	31624515	APOM	Body
cg25769566	0.485	0.61	0.012077	2824	6	31651278
cg13740929	0.417	0.524	0.013471	2675	6	31651291
cg06132876	0.775	0.705	0.004592	3922	6	31692080	C6orf25;C6orf25;C6orf25;C6orf25;C6orf25;C6orf25	Body;Body;Body;Body;Body;Body
cg07739478	0.709	0.579	0.049965	793	6	31692234	C6orf25;C6orf25;C6orf25;C6orf25;C6orf25;C6orf25	Body;Body;Body;Body;Body;Body
cg26114961	0.825	0.696	0.050408	778	6	31692295	C6orf25;C6orf25;C6orf25;C6orf25;C6orf25;C6orf25	Body;Body;Body;Body;Body;Body
cg05565809	0.724	0.635	0.010658	3001	6	31740787	C6orf27	Body
cg27652925	0.856	0.786	0.010972	2964	6	31740951	C6orf27	Body
cg08983186	0.857	0.796	0.01241	2789	6	31746874	VARS	Body
cg05797367	0.625	0.75	0.015214	2475	6	31759806	VARS	Body
cg14378924	0.528	0.445	0.001696	4485	6	31832529	SLC44A4	Body
cg24493649	0.921	0.848	0.021554	1958	6	31847922	EHMT2;SLC44A4;EHMT2	Body;TSS1500;Body
cg20159839	0.85	0.791	0.009876	3110	6	31868470	ZBTB12	Body
cg21606287	0.863	0.767	0.023606	1824	6	31916705	CFB	Body
cg01449563	0.792	0.731	0.000134	4870	6	31938372	STK19;STK19;STK19;DOM3Z	TSS1500;TSS1500;TSS1500;Body
cg23776522	0.925	0.832	0.013815	2635	6	32010333	TNXB;TNXB	Body;Body
cg26537323	0.719	0.628	0.004229	3988	6	32014059	TNXB;TNXB	TSS200;Body
cg05473289	0.686	0.562	0.041829	1004	6	32016257	TNXB	Body
cg15840758	0.876	0.763	0.024651	1746	6	32016288	TNXB	Body
cg03178887	0.877	0.811	0.006736	3567	6	32027402	TNXB	Body
cg27073361	0.788	0.699	0.015781	2414	6	32038177	TNXB	Body
cg23623681	0.811	0.744	0.022012	1936	6	32042797	TNXB	Body
cg25962829	0.724	0.648	0.015062	2485	6	32043676	TNXB	Body
cg26346796	0.66	0.549	0.020783	2017	6	32054867	TNXB	Body
cg26997880	0.095	0.298	0.113795	171	6	32055370	TNXB	Body
cg11823230	0.09	0.323	0.145523	93	6	32055385	TNXB	Body
cg21460606	0.018	0.279	0.152743	78	6	32055402	TNXB	Body
cg19807376	0.025	0.172	0.05717	642	6	32055447	TNXB	Body
cg15697476	0.028	0.258	0.146865	86	6	32055474	TNXB	Body
cg09996288	0.004	0.121	0.057526	628	6	32055517	TNXB	Body
cg10783204	0.684	0.614	0.010042	3082	6	32065011	TNXB	Body
cg05956076	0.778	0.641	0.026922	1599	6	32074934	TNXB	5'UTR
cg12308407	0.629	0.522	0.000294	4833	6	32081491
cg07885132	0.698	0.534	0.079454	365	6	32115979
cg18419271	0.596	0.314	0.054423	691	6	32116016
cg03812323	0.575	0.404	0.059972	587	6	32116106
cg08505243	0.468	0.325	0.050221	783	6	32116112
cg23061027	0.572	0.358	0.0248	1738	6	32116207	PRRT1	3'UTR
cg07241479	0.439	0.32	0.017245	2287	6	32116225	PRRT1	3'UTR
cg08376141	0.378	0.229	0.029537	1451	6	32116591	PRRT1	3'UTR
cg08424749	0.409	0.276	0.036917	1148	6	32117292	PRRT1	Body
cg11617964	0.759	0.685	0.008904	3248	6	32118399	PRRT1	Body
cg20988651	0.793	0.705	0.004173	4000	6	32178298	NOTCH4	Body
cg18942934	0.691	0.572	0.011029	2959	6	32847762	PPP1R2P1	Body
cg08873792	0.789	0.697	0.010323	3043	6	32847811	PPP1R2P1	Body
cg00482994	0.8	0.712	0.003659	4091	6	32945234	BRD2;BRD2	Body;Body
cg07341137	0.248	0.183	0.016577	2341	6	33129778
cg00324223	0.92	0.873	0.005105	3830	6	33133531	COL11A2;COL11A2;COL11A2	Body;Body;Body
cg26888727	0.902	0.801	0.025401	1691	6	33135753	COL11A2;COL11A2;COL11A2	Body;Body;Body
cg24996709	0.867	0.822	0.000754	4727	6	33170838	SLC39A7;SLC39A7	Body;Body
cg11749508	0.926	0.885	0.001823	4460	6	33222292	VPS52	Body
cg16396284	0.172	0.074	0.002956	4235	6	33245537	B3GALT4	1stExon
cg03721978	0.454	0.353	0.007727	3422	6	33245706	B3GALT4	1stExon
cg23950233	0.383	0.204	0.013263	2697	6	33245739	B3GALT4	1stExon
cg11129609	0.59	0.507	0.001009	4663	6	33247250	WDR46;WDR46	Body;Body
cg25703784	0.706	0.648	0.010146	3073	6	33255181	WDR46;WDR46	Body;Body
cg26313319	0.489	0.584	7.80E-05	4881	6	33362895	KIFC1	Body
cg14147842	0.581	0.71	0.0073	3474	6	33362992	KIFC1	Body
cg15086199	0.585	0.72	0.006238	3653	6	33362999	KIFC1	Body
cg07184988	0.577	0.712	0.012157	2813	6	33363057	KIFC1	Body
cg24198941	0.59	0.506	0.003279	4171	6	33398677	SYNGAP1	Body
cg03866862	0.493	0.565	0.003278	4172	6	33401542	SYNGAP1	Body
cg04807036	0.903	0.83	0.030293	1418	6	33681788
cg08073153	0.65	0.522	0.010638	3008	6	33754833	LEMD2;LEMD2	Body;TSS200
cg04651583	0.772	0.661	0.046744	863	6	33870691
cg14626907	0.708	0.621	0.027847	1544	6	33873691
cg00476872	0.842	0.763	0.009974	3094	6	34201689
cg15653828	0.761	0.693	0.006925	3535	6	34513187	SPDEF	5'UTR
cg08260450	0.963	0.901	0.009575	3156	6	34993987	ANKS1A	Body
cg02333187	0.924	0.833	0.013727	2642	6	35468847	TULP1	Body
cg03591753	0.562	0.449	0.025861	1668	6	35659141	FKBP5	5'UTR
cg16322598	0.815	0.74	0.0163	2366	6	35747356	C6orf127	TSS1500
cg09661926	0.742	0.649	0.032469	1328	6	35911587	SLC26A8;SLC26A8	3'UTR;3'UTR
cg04289385	0.316	0.226	0.01062	3010	6	36355825	ETV7	TSS1500
cg04633721	0.857	0.797	0.006587	3586	6	36935591
cg00226923	0.84	0.776	0.011405	2910	6	36972027	FGD2	TSS1500
cg18391972	0.761	0.685	0.017683	2255	6	37458535	C6orf129	Body
cg02917603	0.711	0.816	0.00644	3612	6	37460940	C6orf129	Body
cg24148817	0.57	0.847	0.111853	180	6	37461033	C6orf129	Body
cg18011099	0.669	0.792	0.009145	3216	6	37461253	C6orf129	Body
cg16332927	0.766	0.889	0.011092	2948	6	37461350	C6orf129	Body
cg14656153	0.881	0.831	0.007895	3400	6	37505970
cg00507815	0.685	0.826	0.001435	4553	6	38672050	GLO1	TSS1500
cg24636999	0.733	0.607	0.013705	2645	6	38751903	DNAH8	Body
cg26127479	0.409	0.523	0.011612	2884	6	39070179
cg26253826	0.873	0.798	0.001104	4639	6	39242053
cg14726583	0.7	0.564	0.039691	1057	6	40310514
cg03437164	0.705	0.604	0.019664	2093	6	40523232	LRFN2	5'UTR
cg10304865	0.934	0.904	0.002859	4261	6	41371102
cg18315060	0.64	0.534	0.009644	3148	6	41374532
cg02404974	0.645	0.463	0.083482	334	6	41376295
cg03605610	0.443	0.267	0.022411	1907	6	41394765
cg15403198	0.352	0.299	0.000986	4668	6	41410759
cg00806680	0.88	0.815	0.007098	3505	6	41561085	FOXP4;FOXP4;FOXP4	Body;Body;Body
cg23671901	0.694	0.614	0.031767	1357	6	41621118	MDFI	Body
cg24216990	0.788	0.702	0.003097	4208	6	42121811	GUCA1A	TSS1500
cg13348519	0.91	0.864	0.005833	3710	6	42691466	PRPH2	TSS1500
cg11898695	0.881	0.825	0.00367	4089	6	42883504	PTCRA	TSS1500
cg00084398	0.784	0.721	0.013454	2679	6	43249983	TTBK1	Body
cg26590603	0.775	0.684	0.01082	2978	6	43478530	C6orf154	TSS200
cg10131297	0.844	0.77	0.001562	4517	6	44266472	AARS2;TCTE1	3'UTR;TSS1500
cg07549335	0.894	0.858	0.004169	4001	6	44696139
cg18862566	0.402	0.32	0.001155	4626	6	45391916	RUNX2;RUNX2;RUNX2	Body;Body;Body
cg04757168	0.615	0.543	0.003658	4092	6	45441433	RUNX2;RUNX2;RUNX2	Body;Body;Body
cg13323416	0.763	0.651	0.021463	1965	6	45609367
cg21838115	0.242	0.118	0.01199	2833	6	45645436
cg26677394	0.467	0.552	0.015133	2479	6	46258880	RCAN2	Body
cg00782811	0.456	0.349	0.014258	2587	6	46293734	RCAN2	TSS1500
cg08626667	0.869	0.699	0.100197	231	6	46657181	TDRD6;TDRD6	1stExon;1stExon
cg11874627	0.394	0.301	0.00813	3363	6	46703554	PLA2G7;PLA2G7	TSS1500;TSS200
cg18876084	0.863	0.766	0.026609	1623	6	47369949
cg07901571	0.842	0.773	0.011868	2846	6	47665223	GPR111;GPR115	3'UTR;TSS1500
cg01612730	0.075	0.18	0.018727	2175	6	48036280	C6orf138	1stExon
cg09816507	0.127	0.221	0.010644	3005	6	48036584	C6orf138	TSS200
cg24035447	0.124	0.294	0.004662	3910	6	48036613	C6orf138	TSS200
cg15638705	0.194	0.274	0.026243	1643	6	50785334	TFAP2B	TSS1500
cg24161652	0.084	0.117	0.000648	4746	6	50813859	TFAP2B	3'UTR
cg07436152	0.077	0.133	0.00765	3429	6	50819236
cg15359916	0.866	0.785	0.011228	2931	6	52965200	FBXO9;FBXO9;FBXO9	3'UTR;3'UTR;3'UTR
cg08882472	0.201	0.31	0.041506	1013	6	56607099	DST;DST;DST;DST	Body;Body;Body;Body
cg11028664	0.927	0.874	0.002726	4282	6	64729109	EYS	Body
cg27218993	0.58	0.722	0.024794	1739	6	73263351
cg01606773	0.814	0.651	0.028942	1489	6	74414015	CD109;CD109;CD109	Body;Body;Body
cg25266521	0.679	0.779	0.037151	1141	6	78362057
cg17330093	0.403	0.269	0.05733	635	6	79380538
cg02204845	0.853	0.813	0.005007	3836	6	84742695	MRAP2	TSS1500
cg09222422	0.178	0.351	0.067343	497	6	85132263
cg09988118	0.257	0.138	0.030919	1385	6	85472307	TBX18	Body
cg06122871	0.289	0.556	0.150671	81	6	85476210
cg10893095	0.132	0.316	0.08165	349	6	85478296
cg01839396	0.079	0.214	0.077337	387	6	85484450
cg06187770	0.255	0.442	0.077242	389	6	85484863
cg02407730	0.858	0.789	0.018933	2152	6	87984641
cg25216039	0.509	0.465	0.001241	4595	6	90299661	ANKRD6	Body
cg15810758	0.065	0.165	0.016731	2326	6	99290349
cg09016968	0.163	0.278	0.036911	1150	6	99290635
cg02249030	0.954	0.906	0.000862	4701	6	99961954	USP45	5'UTR
cg26248075	0.181	0.256	0.005201	3818	6	100895481	SIM1	Body
cg13365524	0.167	0.262	0.015407	2453	6	100902093	SIM1	Body
cg18471993	0.234	0.365	0.027389	1573	6	100917416
cg21615915	0.577	0.437	0.014347	2572	6	102295679	GRIK2;GRIK2;GRIK2	Body;Body;Body
cg13567392	0.779	0.707	0.013175	2708	6	105726132	PREP	Body
cg09570682	0.094	0.02	0.012491	2785	6	106429443
cg02833386	0.922	0.871	0.003863	4051	6	107223427	LOC553137	TSS1500
cg10972127	0.781	0.656	0.048235	823	6	107967104	SOBP	3'UTR
cg07580479	0.911	0.833	0.011938	2837	6	108918822	FOXO3;FOXO3	Body;Body
cg18718984	0.931	0.877	0.017708	2249	6	110663610	C6orf186	Body
cg03181943	0.864	0.764	0.014053	2601	6	111412794	SLC16A10	Body
cg21773633	0.8	0.848	0.001668	4493	6	112375324	WISP3;WISP3;WISP3	TSS200;1stExon;5'UTR
cg09414426	0.748	0.619	0.029101	1481	6	112558319	LAMA4;LAMA4;LAMA4	Body;Body;Body
cg24727437	0.903	0.818	0.015355	2458	6	116745588	DSE;DSE	Body;Body
cg01359329	0.838	0.757	0.019159	2136	6	118240294	SLC35F1	Body
cg00092682	0.819	0.756	0.000467	4785	6	122727427	HSF2;HSF2	Body;Body
cg13081568	0.64	0.777	0.051597	747	6	125144887	NKAIN2	3'UTR
cg14493181	0.818	0.676	0.016128	2380	6	127037376
cg14862864	0.866	0.805	0.012056	2826	6	128434269	PTPRK;PTPRK	Body;Body
cg09301462	0.898	0.863	0.002953	4236	6	130761021	TMEM200A	5'UTR
cg17201227	0.583	0.353	0.102668	212	6	132811784	STX7	Body
cg22618219	0.819	0.679	0.048425	818	6	133036651	VNN1	TSS1500
cg12152919	0.118	0.072	0.001189	4617	6	133561886	EYA4;EYA4;EYA4	TSS1500;TSS1500;TSS1500
cg00377074	0.162	0.057	0.058145	612	6	134159127	MGC34034;MGC34034	Body;Body
cg13681940	0.324	0.154	0.076574	400	6	134159412	MGC34034;MGC34034	Body;Body
cg10308833	0.172	0.077	0.042149	989	6	134176248
cg26574334	0.4	0.158	0.145257	94	6	134176500
cg12359158	0.293	0.466	0.071645	441	6	134210253	TCF21;TCF21	TSS200;TSS200
cg10066534	0.352	0.482	0.048563	815	6	134210257	TCF21;TCF21	TSS200;TSS200
cg09404376	0.382	0.258	0.025117	1715	6	134499189	SGK1;SGK1	TSS200;Body
cg11567608	0.819	0.745	0.003554	4118	6	135271518	ALDH8A1;ALDH8A1	TSS1500;TSS1500
cg23746148	0.7	0.601	0.003071	4215	6	135271801	ALDH8A1;ALDH8A1	TSS1500;TSS1500
cg01981433	0.835	0.717	0.026267	1639	6	138200309	TNFAIP3	Body
cg12577850	0.185	0.1	0.026758	1613	6	139351113	C6orf115	5'UTR
cg26577123	0.776	0.838	0.009404	3176	6	139564109	TXLNB	Body
cg23667061	0.718	0.848	0.058286	609	6	139564167	TXLNB	Body
cg08683147	0.72	0.615	0.003104	4206	6	141643325
cg10295609	0.918	0.831	0.038416	1097	6	143132934	HIVEP2	5'UTR
cg10221172	0.635	0.523	0.021242	1979	6	148840821	SASH1	Body
cg11009590	0.116	0.208	0.018919	2154	6	149082648	UST	Body
cg09639771	0.582	0.463	0.006173	3662	6	149450585
cg18951352	0.473	0.302	0.013794	2639	6	149806077	ZC3H12D;ZC3H12D	5'UTR;1stExon
cg13136655	0.461	0.241	0.058739	602	6	149806131	ZC3H12D;ZC3H12D	5'UTR;1stExon
cg17501395	0.422	0.231	0.034492	1246	6	149806331	ZC3H12D	TSS200
cg15494558	0.923	0.787	0.082431	341	6	150152522	LRP11	Body
cg16540391	0.378	0.307	0.001547	4522	6	151042035	PLEKHG1	5'UTR
cg07813322	0.745	0.837	0.001803	4463	6	154414604	OPRM1;OPRM1;OPRM1;OPRM1;OPRM1;OPRM1;OPRM1;OPRM1;OPRM1;OPRM1;OPRM1;OPRM1	3'UTR;Body;Body;Body;Body;Body;Body;Body;Body;Body;Body;Body
cg05147143	0.649	0.878	0.097766	248	6	156217095
cg08839808	0.632	0.37	0.089302	291	6	156983304
cg00269725	0.667	0.445	0.065371	526	6	156983315
cg10574283	0.725	0.659	0.011246	2929	6	157110510	ARID1B;ARID1B;ARID1B	Body;Body;Body
cg15824056	0.413	0.271	0.029104	1480	6	158402261	SYNJ2	TSS1500
cg20630971	0.664	0.572	0.001396	4561	6	159308131
cg11371118	0.777	0.723	0.000412	4800	6	160683689
cg16960593	0.799	0.721	0.01093	2967	6	161087573	LPA	TSS200
cg19993219	0.588	0.822	0.101664	216	6	161188822
cg00004806	0.785	0.712	0.015751	2417	6	161558105	AGPAT4	Body
cg00809917	0.839	0.785	0.002686	4290	6	161560605	AGPAT4	Body
cg10182151	0.894	0.842	0.02084	2009	6	161575294	AGPAT4	Body
cg13326844	0.752	0.855	0.006395	3620	6	163662864	PACRG;PACRG;PACRG	Body;Body;Body
cg17549725	0.956	0.816	0.068336	479	6	163712522	PACRG;PACRG;PACRG	Body;Body;Body
cg02606200	0.776	0.64	0.044782	901	6	163745012	LOC285796	Body
cg18901896	0.658	0.887	0.095546	259	6	164345272
cg08382963	0.498	0.73	0.091867	276	6	164345307
cg06500090	0.541	0.711	0.04957	799	6	165679873
cg02149532	0.911	0.771	0.075613	410	6	166088287
cg11759749	0.865	0.791	0.006795	3556	6	166100693
cg12363472	0.581	0.453	0.020765	2018	6	166218867
cg19042390	0.491	0.628	0.026462	1629	6	166261046
cg21749424	0.64	0.478	0.060845	573	6	166418799
cg25520356	0.877	0.809	0.02423	1780	6	166892649	RPS6KA2;RPS6KA2	Body;Body
cg16077125	0.722	0.561	0.076424	402	6	166959444	RPS6KA2;RPS6KA2	Body;Body
cg02118390	0.994	0.931	0.021074	1988	6	167051744	RPS6KA2	Body
cg25840433	0.276	0.337	0.003337	4158	6	167104903	RPS6KA2	Body
cg01205058	0.695	0.542	0.057938	618	6	167508191
cg10809622	0.991	0.964	0.009887	3108	6	167511399
cg22990967	0.438	0.279	0.014332	2575	6	167567203
cg16214245	0.893	0.809	0.013566	2662	6	167584201	TCP10L2;TCP10L2	5'UTR;1stExon
cg22900115	0.798	0.703	0.002884	4256	6	167703894	UNC93A;UNC93A	TSS1500;TSS1500
cg26732808	0.801	0.747	0.006898	3541	6	167704769	UNC93A;UNC93A	TSS200;TSS200
cg03703733	0.886	0.758	0.040312	1046	6	168147981
cg09080087	0.704	0.612	0.018261	2218	6	168240272	MLLT4;MLLT4;MLLT4	Body;Body;Body
cg01709045	0.982	0.855	0.058023	615	6	168388388
cg00664730	0.652	0.574	0.009822	3123	6	168393930
cg12260192	0.883	0.828	0.016359	2360	6	168450901
cg00031346	0.764	0.683	0.010645	3004	6	168478519	FRMD1	Body
cg14561541	0.913	0.851	0.001777	4470	6	168481833
cg23489023	0.872	0.807	0.006659	3576	6	168615384
cg23601478	0.74	0.856	0.02099	1992	6	168726642
cg12388541	0.919	0.871	0.005419	3783	6	168773775
cg16806051	0.676	0.785	0.014417	2563	6	168777755
cg19641625	0.826	0.695	0.038232	1100	6	168925633	SMOC2;SMOC2	Body;Body
cg22333897	0.717	0.542	0.085721	320	6	168925698	SMOC2;SMOC2	Body;Body
cg20565912	0.825	0.717	0.009905	3102	6	168935110	SMOC2;SMOC2	Body;Body
cg00415782	0.652	0.748	5.00E-04	4778	6	168980554	SMOC2;SMOC2	Body;Body
cg07927540	0.281	0.184	0.014225	2591	6	169049163	SMOC2;SMOC2	Body;Body
cg05740106	0.993	0.802	0.114814	167	6	169273346
cg06344571	0.813	0.774	0.004403	3953	6	169329096
cg05229450	0.972	0.908	0.012713	2764	6	169465101
cg11314555	0.935	0.82	0.067543	494	6	169465198
cg01302593	0.862	0.742	0.027943	1537	6	169613593
cg20367923	0.377	0.482	0.019635	2097	6	169624501	THBS2	Body
cg21226965	0.554	0.737	0.057953	617	6	169852806
cg07818141	0.823	0.724	0.024916	1729	6	170365525
cg11889195	0.914	0.836	0.026962	1593	6	170457048
cg01622006	0.337	0.175	0.008268	3339	6	170463397
cg18196829	0.801	0.664	0.030385	1412	6	170494301
cg20391436	0.788	0.688	0.051394	755	6	170559437
cg23205936	0.869	0.802	0.018504	2198	6	170560006
cg14350312	0.644	0.781	0.037475	1126	6	170561507
cg15709446	0.855	0.803	0.002073	4398	6	170571365	LOC154449	Body
cg23951305	0.979	0.952	0.004614	3916	6	170581890
cg12946705	0.862	0.811	0.006598	3585	6	170727111
cg27640234	0.942	0.887	0.005693	3734	7	223445	FAM20C	Body
cg17021798	0.819	0.67	0.06272	559	7	226444	FAM20C	Body
cg11200568	0.911	0.796	0.049818	795	7	226540	FAM20C	Body
cg01740202	0.499	0.436	0.021244	1978	7	550568	PDGFA;PDGFA	Body;Body
cg05060486	0.662	0.878	0.137089	106	7	612876	PRKAR1B;PRKAR1B;PRKAR1B;PRKAR1B;PRKAR1B;PRKAR1B	Body;Body;Body;Body;Body;Body
cg16581738	0.684	0.856	0.000312	4829	7	705693	PRKAR1B;PRKAR1B;PRKAR1B;PRKAR1B;PRKAR1B;PRKAR1B	Body;Body;Body;Body;Body;Body
cg03907570	0.919	0.858	0.009726	3136	7	731254	PRKAR1B;PRKAR1B;PRKAR1B;PRKAR1B;PRKAR1B;PRKAR1B	Body;Body;Body;Body;Body;Body
cg00286512	0.809	0.753	0.00454	3930	7	754102	PRKAR1B;PRKAR1B;PRKAR1B;PRKAR1B	5'UTR;TSS1500;5'UTR;5'UTR
cg21113846	0.861	0.911	0.004399	3954	7	837536
cg04956362	0.399	0.327	0.008113	3366	7	866406	UNC84A;UNC84A	5'UTR;5'UTR
cg17716699	0.856	0.758	0.027599	1557	7	907864	UNC84A;UNC84A	Body;Body
cg23946286	0.609	0.515	0.00552	3767	7	938895	ADAP1	Body
cg14141741	0.607	0.534	0.012798	2753	7	947428	ADAP1	Body
cg27326224	0.924	0.862	0.008109	3368	7	950474	ADAP1	Body
cg25668117	0.791	0.709	0.016435	2354	7	959904	ADAP1	Body
cg01410316	0.831	0.767	0.006994	3526	7	971767	ADAP1	Body
cg10254082	0.673	0.589	0.018625	2188	7	997346
cg04403850	0.691	0.576	0.019339	2120	7	998981
cg01105362	0.988	0.955	0.006216	3657	7	1059627	C7orf50;C7orf50;C7orf50	Body;Body;Body
cg19053889	0.817	0.756	0.004908	3859	7	1098703	C7orf50;GPR146;C7orf50;C7orf50;GPR146	Body;3'UTR;Body;Body;1stExon
cg17533797	0.987	0.959	0.004433	3948	7	1120003	C7orf50;C7orf50;C7orf50	Body;Body;Body
cg00684423	0.945	0.864	0.0124	2791	7	1125180	GPER;C7orf50;C7orf50;GPER;C7orf50	TSS1500;Body;Body;TSS1500;Body
cg14202087	0.884	0.939	0.002225	4375	7	1248936
cg23843484	0.977	0.91	0.006274	3644	7	1560248
cg20151476	0.95	0.714	0.126814	134	7	1607408	PSMG3;PSMG3	Body;Body
cg00632863	0.847	0.755	0.029706	1448	7	1702597
cg17475110	0.212	0.136	0.000407	4801	7	1709263
cg25326319	0.577	0.503	0.013113	2715	7	1733132
cg25929139	0.754	0.815	0.000908	4685	7	1748515	ELFN1	TSS1500
cg26220185	0.851	0.795	0.019728	2088	7	1894574	MAD1L1;MAD1L1;MAD1L1	Body;Body;Body
cg05289320	0.897	0.852	0.009397	3177	7	1906716	MAD1L1;MAD1L1;MAD1L1	Body;Body;Body
cg17797898	0.642	0.794	0.065795	518	7	1950858	MAD1L1;MAD1L1;MAD1L1	Body;Body;Body
cg23667108	0.65	0.548	0.004809	3881	7	1954008	MAD1L1;MAD1L1;MAD1L1	Body;Body;Body
cg00502509	0.881	0.784	0.026804	1610	7	1956121	MAD1L1;MAD1L1;MAD1L1	Body;Body;Body
cg15997393	0.845	0.56	0.159374	65	7	1961869	MAD1L1;MAD1L1;MAD1L1	Body;Body;Body
cg26204448	0.866	0.623	0.125105	137	7	1962212	MAD1L1;MAD1L1;MAD1L1	Body;Body;Body
cg19147804	0.989	0.94	0.001696	4486	7	1989927	MAD1L1;MAD1L1;MAD1L1	Body;Body;Body
cg19601293	0.939	0.877	0.004632	3914	7	2029752	MAD1L1;MAD1L1;MAD1L1	Body;Body;Body
cg05434287	0.764	0.645	0.005108	3828	7	2030229	MAD1L1;MAD1L1;MAD1L1	Body;Body;Body
cg11635101	0.905	0.866	0.001831	4458	7	2050016	MAD1L1;MAD1L1;MAD1L1	Body;Body;Body
cg05212460	0.668	0.614	0.000515	4775	7	2149814	MAD1L1;MAD1L1;MAD1L1	Body;Body;Body
cg17467898	0.497	0.308	0.01863	2187	7	2289054	NUDT1;NUDT1;NUDT1;NUDT1;NUDT1;NUDT1;NUDT1	Body;Body;Body;Body;Body;Body;Body
cg02117859	0.674	0.603	0.00527	3812	7	2417944	EIF3B;EIF3B	Body;Body
cg18291703	0.753	0.577	0.076165	407	7	2518684
cg03277898	0.932	0.781	0.0607	576	7	2518824
cg03297163	0.228	0.07	0.026817	1609	7	2548137
cg24939194	0.409	0.32	0.010597	3013	7	2563611	LFNG;LFNG;LFNG;LFNG	Body;Body;Body;Body
cg09723161	0.405	0.297	0.026738	1615	7	2563909	LFNG;LFNG;LFNG;LFNG	Body;Body;Body;Body
cg13568415	0.798	0.662	0.046345	870	7	2564966	LFNG;LFNG;LFNG;LFNG	Body;Body;Body;Body
cg04955333	0.703	0.622	0.002488	4337	7	2647414	IQCE;IQCE	Body;Body
cg00798876	0.388	0.332	0.001735	4475	7	2670978	TTYH3	TSS1500
cg03590328	0.598	0.531	0.013188	2706	7	2684462	TTYH3	Body
cg06624267	0.799	0.742	0.009242	3200	7	2764503
cg03653726	0.921	0.974	0.00592	3699	7	2769253	GNA12	3'UTR
cg17705631	0.794	0.723	0.001688	4488	7	2864192	GNA12	Body
cg22364890	0.874	0.806	0.001265	4592	7	2953836	CARD11	Body
cg21040133	0.458	0.665	0.049732	796	7	3096561
cg06416929	0.446	0.63	0.055393	672	7	3127028
cg23385395	0.875	0.956	0.013903	2624	7	3227277
cg24851600	0.889	0.763	0.06602	511	7	4049819	SDK1	Body
cg00136968	0.857	0.738	0.037332	1133	7	4050043	SDK1	Body
cg11746156	0.802	0.72	0.022957	1866	7	4347510
cg00322632	0.782	0.881	0.036809	1154	7	4573716
cg22395050	0.497	0.676	0.080274	357	7	4646837
cg19080320	0.933	0.835	0.050434	774	7	4743346	FOXK1	Body
cg03461110	0.277	0.401	0.025833	1674	7	4778881	FOXK1	Body
cg22581896	0.451	0.632	0.020038	2077	7	4779225	FOXK1	Body
cg00208274	0.557	0.729	0.013428	2680	7	4779342	FOXK1	Body
cg07180538	0.865	0.755	0.01574	2420	7	4786899	FOXK1	Body
cg25594100	0.734	0.606	1.10E-05	4899	7	4786943	FOXK1	Body
cg06114605	0.688	0.798	0.021465	1963	7	4806755	FOXK1	3'UTR
cg25330264	0.658	0.764	0.017555	2268	7	4806949	FOXK1	3'UTR
cg20556639	0.754	0.665	0.007094	3506	7	4919428	RADIL	5'UTR
cg01121978	0.94	0.9	0.001281	4588	7	5342326	SLC29A4;SLC29A4	Body;Body
cg09286367	0.893	0.79	0.008312	3331	7	5535692	MIR589;FBXL18	TSS200;Body
cg00966405	0.818	0.734	0.027908	1541	7	5535748	MIR589;FBXL18	TSS1500;Body
cg03656632	0.567	0.46	0.013563	2664	7	5604635
cg24589292	0.598	0.508	0.006586	3587	7	5613955
cg10103391	0.739	0.644	0.004036	4019	7	5647658
cg06586813	0.841	0.774	0.025051	1721	7	6026809	PMS2;PMS2	Body;Body
cg12885484	0.693	0.816	0.001599	4512	7	6116868
cg17681447	0.822	0.748	0.013024	2726	7	6204302	CYTH3	3'UTR
cg03930970	0.916	0.862	0.010004	3088	7	6618160	ZDHHC4;ZDHHC4;ZDHHC4;ZDHHC4	5'UTR;5'UTR;5'UTR;5'UTR
cg02732164	0.583	0.735	0.007416	3459	7	6869135
cg04955511	0.884	0.79	0.013724	2643	7	14801527	DGKB;DGKB	Body;Body
cg07395354	0.266	0.149	0.018442	2205	7	15727127	MEOX2	TSS1500
cg08725366	0.082	0.238	0.060526	581	7	18329916
cg26465837	0.904	0.832	0.006713	3571	7	18575633	HDAC9;HDAC9;HDAC9;HDAC9;HDAC9	Body;Body;Body;Body;Body
cg08840152	0.936	0.856	0.013041	2722	7	19135149
cg14959425	0.632	0.754	0.030497	1408	7	20447707	ITGB8	Body
cg04471919	0.658	0.527	0.009659	3146	7	21584483	DNAH11	Body
cg00326785	0.841	0.747	0.039995	1055	7	22395217	RAPGEF5	5'UTR
cg11260715	0.304	0.211	0.000265	4837	7	22602834
cg18789869	0.841	0.772	0.004643	3913	7	23332819
cg12378001	0.892	0.706	0.109023	194	7	24818413
cg04525464	0.901	0.861	0.004914	3854	7	24874213	OSBPL3;OSBPL3;OSBPL3;OSBPL3	Body;Body;Body;Body
cg17774672	0.282	0.385	0.014685	2536	7	25898541
cg19514381	0.435	0.556	0.014035	2605	7	25899118
cg20268039	0.211	0.313	0.033571	1280	7	25900167
cg21699330	0.435	0.284	0.011813	2863	7	26193032	NFE2L3	Body
cg22943986	0.11	0.2	0.004941	3851	7	27142700	HOXA2	TSS1500
cg19598584	0.143	0.222	0.003158	4195	7	27142810	HOXA2	TSS1500
cg09469665	0.465	0.675	0.0177	2252	7	27154660	HOXA3;HOXA3;HOXA3	5'UTR;TSS1500;5'UTR
cg00431187	0.607	0.831	0.069837	463	7	27161749	HOXA3	5'UTR
cg04778178	0.634	0.839	0.049881	794	7	27162294	HOXA3	5'UTR
cg19817912	0.562	0.77	0.052457	733	7	27162768	HOXA3	5'UTR
cg06888121	0.568	0.801	0.050625	772	7	27169068	HOXA4	Body
[truncated: 2,901 more rows]
