# Supplementary material for: Genome-wide DNA methylation analysis reveals loci that distinguish different types of adipose tissue in obese individuals
Source: Clin Epigenetics. 2017 May 3;9:48. doi: 10.1186/s13148-017-0344-4 (PMC5415776; doi:10.1186/s13148-017-0344-4)
Supplement: Supplementary file 11 — Annotated data for the 8624 CpG sites with a positive merit score in the combinatorial algorithm analysis after weight loss. Illumina probe ID, gene symbol, gene region and chromosomal location (as Illumina 450K manifest) are shown along with methylation statistics. OM_mean_beta and AB_mean_beta present mean beta values for omental (OM) and abdominal subcutaneous (AB) adipose, respectively. Merit score and ranking are also provided. (CSV 655 kb) [file 13148_2017_344_MOESM11_ESM.csv]

IlmnID	Mean_beta_AB_post	Mean_beta_OM_post	merit_score	ranking	CHR	Genomic_Coordinate_build37	UCSC_RefGene_Name	UCSC_RefGene_Accession	UCSC_RefGene_Group
cg04352959	0.726	0.785	0.001303	8204	1	799522
cg05597748	0.552	0.679	0.052969	1658	1	812679	FAM41C	NR_027055	TSS1500
cg22699361	0.564	0.734	0.038086	2494	1	854918	FLJ39609	NR_026874	TSS200
cg13176867	0.481	0.586	0.014024	5269	1	855425	FLJ39609	NR_026874	TSS1500
cg05527507	0.075	0.13	0.009135	6253	1	861265	SAMD11	NM_152486	5'UTR
cg00582671	0.78	0.866	0.02826	3326	1	872235	SAMD11	NM_152486	Body
cg06036236	0.724	0.83	0.030125	3133	1	872737	SAMD11	NM_152486	Body
cg13904806	0.746	0.915	0.058716	1428	1	874697	SAMD11	NM_152486	Body
cg15742605	0.912	0.684	0.175144	152	1	879383	SAMD11	NM_152486	Body
cg06511482	0.739	0.823	0.029793	3176	1	882546	NOC2L	NM_015658	Body
cg00328058	0.58	0.66	0.013967	5282	1	901062	PLEKHN1;KLHL17;PLEKHN1	NM_001160184;NM_198317;NM_032129	TSS1500;3'UTR;TSS1500
cg23956473	0.813	0.862	0.020261	4275	1	909320	PLEKHN1;PLEKHN1	NM_032129;NM_001160184	Body;Body
cg13219080	0.727	0.82	0.027458	3408	1	942161
cg03811829	0.456	0.598	0.002245	7941	1	949449	ISG15	NM_005101	Body
cg11211792	0.608	0.721	0.002654	7827	1	949634	ISG15	NM_005101	Body
cg16526047	0.337	0.413	0.000851	8351	1	949893	ISG15	NM_005101	3'UTR
cg06819605	0.955	0.989	0.013893	5296	1	977003	AGRN	NM_198576	Body
cg07549208	0.094	0.056	0.007454	6612	1	999888
cg20685419	0.39	0.44	0.00278	7787	1	1007730
cg07181843	0.528	0.586	0.001675	8105	1	1009445
cg15565004	0.632	0.694	0.008933	6290	1	1022642	C1orf159	NM_017891	Body
cg26346563	0.644	0.724	0.019993	4311	1	1056347
cg05655247	0.51	0.669	0.072741	1004	1	1065028
cg11071912	0.551	0.676	0.038801	2435	1	1073424
cg12658052	0.486	0.582	0.031089	3045	1	1078295
cg24158844	0.444	0.544	0.018281	4581	1	1079561
cg08474826	0.689	0.792	0.030314	3118	1	1099630
cg15414773	0.466	0.593	0.028802	3268	1	1100360
cg21475076	0.699	0.908	0.092745	647	1	1100493
cg12760887	0.547	0.623	0.015407	5041	1	1104462	MIR429	NR_029957	Body
cg22874652	0.484	0.671	0.092147	660	1	1107439
cg07173112	0.546	0.604	0.002851	7768	1	1114698	TTLL10;TTLL10	NM_001130045;NM_153254	Body;TSS1500
cg18976046	0.331	0.475	0.046663	1957	1	1118391	TTLL10;TTLL10	NM_153254;NM_001130045	Body;Body
cg22723960	0.764	0.849	0.019437	4401	1	1134018
cg13360866	0.448	0.536	0.017825	4658	1	1135492
cg19413397	0.717	0.806	0.011738	5748	1	1139061	TNFRSF18;TNFRSF18;TNFRSF18	NM_004195;NM_148901;NM_148902	3'UTR;Body;3'UTR
cg01437515	0.533	0.651	0.031892	2976	1	1148315	TNFRSF4	NM_003327	Body
cg16252905	0.578	0.653	0.015026	5100	1	1150936	TNFRSF4	NM_003327	TSS1500
cg25731959	0.705	0.8	0.031313	3026	1	1171952
cg19236794	0.253	0.433	0.02379	3835	1	1181769	FAM132A	NM_001014980	Body
cg24576260	0.461	0.549	0.017714	4678	1	1217664	SCNN1D;SCNN1D;SCNN1D	NM_002978;NM_001130413;NM_002978	5'UTR;1stExon;1stExon
cg10206052	0.82	0.701	0.042176	2203	1	1251231	CPSF3L	NM_017871	Body
cg24252805	0.534	0.618	0.005637	7053	1	1266548	TAS1R3	NM_152228	TSS200
cg07346648	0.591	0.672	0.014205	5231	1	1266657	TAS1R3	NM_152228	TSS200
cg06395167	0.484	0.559	0.021914	4045	1	1268243	TAS1R3	NM_152228	Body
cg00002593	0.609	0.715	0.015821	4975	1	1268793	TAS1R3	NM_152228	Body
cg13393580	0.582	0.665	0.022901	3935	1	1295077	MXRA8	NM_032348	TSS1500
cg06903451	0.766	0.818	0.005005	7202	1	1323192	CCNL2;CCNL2;CCNL2;CCNL2	NM_030937;NM_001144868;NM_001144867;NM_001039577	Body;3'UTR;3'UTR;3'UTR
cg24837149	0.127	0.205	0.02174	4060	1	1333778	CCNL2;CCNL2;CCNL2;LOC148413;CCNL2	NM_030937;NM_001144868;NM_001144867;NR_015434;NM_001039577	Body;Body;Body;TSS1500;Body
cg27295412	0.823	0.91	0.031178	3040	1	1347832
cg07426077	0.8	0.88	0.018391	4561	1	1488581	SSU72	NM_014188	Body
cg06089960	0.844	0.882	0.000265	8545	1	1498081	SSU72	NM_014188	Body
cg09159050	0.921	0.989	0.006898	6746	1	1563500	MIB2;MIB2;MIB2;MIB2;MIB2;MIB2	NM_001170687;NM_001170688;NM_080875;NM_001170689;NM_001170686;NR_033183	Body;Body;Body;Body;Body;Body
cg15830572	0.501	0.626	0.015293	5065	1	1593874	CDK11B;CDK11B;CDK11B;CDK11B;CDK11B;LOC728661;CDK11B	NM_033493;NM_033489;NM_033486;NM_033488;NM_033492;NM_001110781;NM_033487	Body;Body;Body;Body;Body;3'UTR;5'UTR
cg20429981	0.61	0.722	0.031654	2996	1	1609972	CDK11B;CDK11B;CDK11B;CDK11B;CDK11B;LOC728661;CDK11B	NM_033493;NM_033489;NM_033486;NM_033488;NM_033492;NM_001110781;NM_033487	Body;Body;Body;Body;Body;5'UTR;5'UTR
cg00341415	0.68	0.748	0.021077	4152	1	1630742	MMP23A;CDK11B;CDK11B;CDK11B;CDK11B;CDK11B;CDK11B	NR_002946;NM_033493;NM_033489;NM_033486;NM_033488;NM_033492;NM_033487	TSS1500;Body;Body;Body;Body;Body;5'UTR
cg12048375	0.707	0.744	0.00027	8541	1	1639347	CDK11A;CDK11B;CDK11B;CDK11B;CDK11B;CDK11A;CDK11B;CDK11B	NM_033529;NM_033493;NM_033489;NM_033486;NM_033488;NM_024011;NM_033492;NM_033487	Body;Body;Body;Body;Body;Body;Body;5'UTR
cg24086442	0.781	0.832	0.004568	7319	1	1684311	NADK	NM_023018	3'UTR
cg10317445	0.907	0.963	0.012536	5570	1	1685553	NADK	NM_023018	Body
cg22376730	0.604	0.724	0.05714	1491	1	1715039
cg01428437	0.59	0.671	0.015336	5056	1	1852164	TMEM52	NM_178545	TSS1500
cg03580107	0.633	0.732	0.031791	2986	1	1854473
cg03719984	0.662	0.771	0.040298	2334	1	1859247
cg14639753	0.797	0.838	0.001588	8130	1	1913799	KIAA1751	NM_001080484	Body
cg12701697	0.6	0.664	0.008276	6421	1	1914707	KIAA1751	NM_001080484	Body
cg14087574	0.521	0.623	0.024027	3805	1	1963794
cg04023573	0.567	0.652	0.021077	4153	1	2004636	PRKCZ;PRKCZ	NM_001033581;NM_002744	TSS1500;Body
cg02361803	0.708	0.791	0.011791	5737	1	2014371	PRKCZ;PRKCZ	NM_002744;NM_001033581	Body;5'UTR
cg08732456	0.793	0.883	0.014651	5167	1	2020870	PRKCZ;PRKCZ	NM_002744;NM_001033581	Body;5'UTR
cg02912476	0.932	0.792	0.045639	2005	1	2035087	PRKCZ;PRKCZ;PRKCZ	NM_001033582;NM_002744;NM_001033581	TSS1500;Body;5'UTR
cg16599817	0.574	0.705	0.057195	1490	1	2036283	PRKCZ;PRKCZ;PRKCZ;PRKCZ	NM_001033582;NM_001033582;NM_002744;NM_001033581	1stExon;5'UTR;Body;5'UTR
cg00409816	0.74	0.797	0.002288	7928	1	2037476	PRKCZ;PRKCZ;PRKCZ	NM_001033582;NM_002744;NM_001033581	5'UTR;Body;5'UTR
cg09560161	0.322	0.409	0.015879	4967	1	2065242	PRKCZ;PRKCZ;PRKCZ	NM_001033582;NM_002744;NM_001033581	5'UTR;Body;5'UTR
cg16048006	0.308	0.416	0.024124	3794	1	2065263	PRKCZ;PRKCZ;PRKCZ	NM_001033582;NM_002744;NM_001033581	5'UTR;Body;5'UTR
cg24577455	0.52	0.613	0.030524	3090	1	2069012	PRKCZ;PRKCZ;PRKCZ	NM_001033582;NM_002744;NM_001033581	5'UTR;Body;5'UTR
cg00171113	0.803	0.869	0.007171	6677	1	2073900	PRKCZ;PRKCZ;PRKCZ	NM_001033582;NM_002744;NM_001033581	5'UTR;Body;5'UTR
cg07693617	0.8	0.874	0.0165	4879	1	2081984	PRKCZ;PRKCZ;PRKCZ	NM_001033581;NM_001033582;NM_002744	Body;Body;Body
cg10219789	0.596	0.672	0.008943	6287	1	2092526	PRKCZ;PRKCZ;PRKCZ	NM_001033581;NM_001033582;NM_002744	Body;Body;Body
cg09225489	0.783	0.869	0.014575	5172	1	2099891	PRKCZ;PRKCZ;PRKCZ	NM_001033581;NM_001033582;NM_002744	Body;Body;Body
cg21282837	0.829	0.935	0.046831	1944	1	2104641	PRKCZ;PRKCZ;PRKCZ	NM_001033581;NM_001033582;NM_002744	Body;Body;Body
cg14076971	0.723	0.87	0.08151	820	1	2137665	C1orf86	NM_001146310	5'UTR
cg19770723	0.496	0.571	0.011964	5696	1	2174895	SKI	NM_003036	Body
cg07114422	0.547	0.437	0.013264	5422	1	2183438	SKI	NM_003036	Body
cg23645210	0.554	0.722	0.073623	987	1	2188767	SKI	NM_003036	Body
cg18934822	0.757	0.936	0.085479	767	1	2191402	SKI	NM_003036	Body
cg12222277	0.734	0.856	0.043357	2129	1	2191658	SKI	NM_003036	Body
cg00954996	0.796	0.543	0.073853	979	1	2193454	SKI	NM_003036	Body
cg06521970	0.535	0.63	0.006195	6903	1	2200890	SKI	NM_003036	Body
cg15007228	0.374	0.464	0.007359	6636	1	2210335	SKI	NM_003036	Body
cg01852476	0.48	0.562	0.010211	6043	1	2232063	SKI	NM_003036	Body
cg06736312	0.936	0.839	0.002323	7919	1	2238334	SKI	NM_003036	3'UTR
cg03386617	0.851	0.892	0.004053	7461	1	2241654
cg03324138	0.5	0.622	0.054495	1588	1	2250410
cg00988396	0.845	0.933	0.025269	3656	1	2259162	MORN1	NM_024848	Body
cg02687883	0.628	0.498	0.026431	3535	1	2266431	MORN1	NM_024848	Body
cg04889790	0.582	0.64	0.000878	8343	1	2288405	MORN1	NM_024848	Body
cg05368971	0.652	0.704	0.000607	8432	1	2321364	MORN1	NM_024848	Body
cg24439334	0.625	0.703	0.001117	8270	1	2345374	PEX10;PEX10	NM_002617;NM_153818	TSS1500;TSS1500
cg22502001	0.695	0.784	0.017175	4759	1	2360018
cg22682172	0.484	0.596	0.012751	5527	1	2365064
cg22388472	0.473	0.359	0.022546	3970	1	2365763
cg01309121	0.61	0.701	0.018932	4478	1	2371057
cg15548859	0.35	0.435	0.002112	7983	1	2381299
cg07381283	0.396	0.475	0.024537	3739	1	2391837
cg06824523	0.537	0.63	0.024277	3777	1	2411612	PLCH2	NM_014638	Body
cg03988595	0.66	0.716	0.003268	7651	1	2483933	LOC115110	NR_026927	Body
cg10220117	0.755	0.826	0.001046	8293	1	2501853
cg01004918	0.628	0.691	0.004026	7465	1	2731370
cg24484895	0.782	0.902	0.040162	2347	1	2771846
cg14836978	0.591	0.76	0.080488	837	1	2836564
cg04979216	0.586	0.736	0.053922	1614	1	2836591
cg02394247	0.718	0.894	0.060393	1359	1	2836643
cg12415455	0.309	0.477	0.079243	864	1	2846998
cg17403881	0.697	0.929	0.11788	395	1	2847164
cg06437747	0.458	0.522	0.014161	5239	1	2890836
cg16562486	0.709	0.822	0.03655	2597	1	2925740
cg22506548	0.85	0.542	0.129254	314	1	2996949	PRDM16;PRDM16	NM_022114;NM_199454	Body;Body
cg12905252	0.571	0.396	0.006849	6756	1	3028813	PRDM16;PRDM16	NM_022114;NM_199454	Body;Body
cg23987257	0.93	0.771	0.067359	1145	1	3029035	PRDM16;PRDM16	NM_022114;NM_199454	Body;Body
cg12473797	0.617	0.466	0.094898	626	1	3036358	PRDM16;PRDM16	NM_022114;NM_199454	Body;Body
cg21299491	0.806	0.599	0.077309	909	1	3057366	PRDM16;PRDM16	NM_022114;NM_199454	Body;Body
cg23609682	0.681	0.736	0.000324	8521	1	3070786	PRDM16;PRDM16	NM_022114;NM_199454	Body;Body
cg06379192	0.823	0.712	0.011882	5716	1	3157287	PRDM16;PRDM16	NM_022114;NM_199454	Body;Body
cg01909160	0.687	0.789	0.040903	2290	1	3162066	PRDM16;PRDM16	NM_022114;NM_199454	Body;Body
cg12800122	0.475	0.649	0.030418	3101	1	3162454	PRDM16;PRDM16	NM_022114;NM_199454	Body;Body
cg20462242	0.514	0.648	0.02116	4139	1	3227744	PRDM16;PRDM16	NM_022114;NM_199454	Body;Body
cg13875033	0.212	0.326	0.0243	3771	1	3236688	PRDM16;PRDM16	NM_022114;NM_199454	Body;Body
cg16059167	0.562	0.663	0.017697	4682	1	3246855	PRDM16;PRDM16	NM_022114;NM_199454	Body;Body
cg06970772	0.489	0.404	0.007234	6666	1	3272662	PRDM16;PRDM16	NM_022114;NM_199454	Body;Body
cg10956857	0.689	0.524	0.062255	1301	1	3308549	PRDM16;PRDM16	NM_022114;NM_199454	Body;Body
cg26846424	0.192	0.102	0.026695	3505	1	3310103	PRDM16;PRDM16	NM_022114;NM_199454	Body;Body
cg00401797	0.963	0.663	0.220763	49	1	3315193	PRDM16;PRDM16	NM_022114;NM_199454	Body;Body
cg00624908	0.56	0.633	0.000693	8405	1	3327395	PRDM16;PRDM16	NM_022114;NM_199454	Body;Body
cg04423188	0.701	0.814	0.022313	4000	1	3328023	PRDM16;PRDM16	NM_022114;NM_199454	Body;Body
cg15900998	0.564	0.65	0.025079	3677	1	3379492	ARHGEF16	NM_014448	5'UTR
cg24371534	0.953	0.978	0.000561	8444	1	3384929	ARHGEF16	NM_014448	Body
cg09230667	0.648	0.728	0.007432	6618	1	3436115	MEGF6	NM_001409	Body
cg20481720	0.628	0.718	0.016073	4942	1	3450227	MEGF6	NM_001409	Body
cg16295880	0.464	0.584	0.020737	4196	1	3464048	MEGF6	NM_001409	Body
cg05334053	0.979	0.804	0.088842	711	1	3474202	MEGF6	NM_001409	Body
cg03957235	0.71	0.803	0.027703	3380	1	3512243	MEGF6	NM_001409	Body
cg04549679	0.924	0.955	0.002033	8002	1	3524425	MEGF6	NM_001409	Body
cg06762750	0.88	0.98	0.045844	1991	1	3534422
cg26372893	0.825	0.882	0.010892	5899	1	3561076	WDR8	NM_017818	Body
cg04137576	0.503	0.575	0.014211	5230	1	3575674	TP73	NM_005427	5'UTR
cg03568718	0.866	0.913	0.002808	7781	1	3579873	TP73	NM_005427	5'UTR
cg03050669	0.72	0.836	0.059611	1391	1	3606777	TP73;TP73;TP73;TP73	NM_001126240;NM_001126242;NM_005427;NM_001126241	TSS1500;TSS1500;Body;TSS1500
cg18873878	0.971	0.995	0.005656	7048	1	3607116	TP73;TP73;TP73;TP73	NM_005427;NM_001126240;NM_001126241;NM_001126242	Body;TSS200;TSS200;TSS200
cg19692322	0.581	0.641	0.01262	5557	1	3621048	TP73;TP73;TP73;TP73	NM_001126240;NM_005427;NM_001126242;NM_001126241	Body;Body;Body;Body
cg21418707	0.749	0.82	0.011149	5847	1	3623605	TP73;TP73;TP73;TP73	NM_001126240;NM_005427;NM_001126242;NM_001126241	Body;Body;Body;Body
cg03760518	0.504	0.554	0.000328	8518	1	3634903	TP73;TP73;TP73;TP73	NM_001126240;NM_005427;NM_001126242;NM_001126241	Body;Body;Body;Body
cg14037182	0.556	0.637	0.018829	4491	1	3662738	KIAA0495	NM_207306	1stExon
cg24719086	0.83	0.877	0.003825	7521	1	3686349	CCDC27	NM_152492	Body
cg24602245	0.801	0.848	0.006684	6791	1	3706705	LRRC47	NM_020710	Body
cg16135451	0.903	0.94	0.008638	6350	1	3772534	DFFB;KIAA0562	NM_004402;NM_014704	TSS1500;5'UTR
cg12744321	0.84	0.882	0.009742	6130	1	3775334	DFFB	NM_004402	Body
cg03921357	0.51	0.645	0.038106	2492	1	3809431	C1orf174	NM_207356	Body
cg14264496	0.395	0.565	0.068812	1100	1	3823918	LOC100133612	NR_024455	Body
cg09228402	0.719	0.794	0.00963	6150	1	3824319	LOC100133612	NR_024455	Body
cg24143374	0.739	0.807	0.009339	6201	1	3824378	LOC100133612	NR_024455	Body
cg12279968	0.865	0.799	0.011519	5787	1	3826425	LOC100133612	NR_024455	Body
cg18288558	0.798	0.721	0.011059	5870	1	4079286
cg17899889	0.779	0.839	0.011435	5804	1	4191180
cg17808634	0.95	0.993	0.00089	8337	1	4275141
cg15645728	0.758	0.685	0.005381	7108	1	4662148
cg04306992	0.574	0.699	0.026642	3517	1	4712355
cg21913897	0.789	0.868	0.005282	7130	1	4794072	AJAP1;AJAP1	NM_018836;NM_001042478	Body;Body
cg04110918	0.754	0.912	0.096962	596	1	4794912	AJAP1;AJAP1	NM_018836;NM_001042478	Body;Body
cg24350011	0.918	0.985	0.009942	6095	1	4795114	AJAP1;AJAP1	NM_018836;NM_001042478	Body;Body
cg19158553	0.542	0.397	0.019837	4336	1	5356471
cg27223158	0.542	0.617	0.012707	5537	1	5411760
cg11966378	0.879	0.815	0.000523	8459	1	5483783
cg20695003	0.574	0.649	0.00519	7156	1	5561949
cg10620434	0.668	0.74	0.009349	6199	1	5586357
cg15505277	0.578	0.705	0.048998	1832	1	5894894
cg16176837	0.746	0.814	0.005236	7146	1	5919155
cg10100287	0.637	0.737	0.045082	2042	1	6047905	NPHP4	NM_015102	5'UTR
cg02841875	0.813	0.862	0.01597	4959	1	6056063
cg19814116	0.399	0.521	0.000382	8502	1	6086448	KCNAB2;KCNAB2;KCNAB2;KCNAB2	NM_172130;NM_003636;NM_003636;NM_172130	1stExon;1stExon;5'UTR;5'UTR
cg02448796	0.746	0.84	0.041262	2269	1	6101339	KCNAB2;KCNAB2	NM_003636;NM_172130	Body;Body
cg24585000	0.669	0.735	0.011587	5773	1	6117011	KCNAB2;KCNAB2	NM_003636;NM_172130	Body;Body
cg20060474	0.607	0.718	0.035847	2667	1	6129242	KCNAB2;KCNAB2	NM_003636;NM_172130	Body;Body
cg23624452	0.783	0.852	0.023699	3848	1	6131294	KCNAB2;KCNAB2	NM_003636;NM_172130	Body;Body
cg13103815	0.543	0.649	0.014276	5219	1	6164020	CHD5	NM_015557	3'UTR
cg01295264	0.689	0.743	0.007347	6641	1	6185999	CHD5	NM_015557	Body
cg15125762	0.821	0.863	0.002831	7773	1	6191870	CHD5	NM_015557	Body
cg21919596	0.323	0.466	0.040276	2338	1	6201851	CHD5	NM_015557	Body
cg19308227	0.761	0.812	0.001981	8012	1	6206323	CHD5	NM_015557	Body
cg24886710	0.521	0.649	0.025854	3592	1	6232001	CHD5	NM_015557	Body
cg23394916	0.509	0.606	0.026934	3473	1	6246147	RPL22	NM_000983	3'UTR
cg03716999	0.109	0.072	0.000637	8424	1	6265802	RNF207	NM_207396	TSS1500
cg16359901	0.229	0.318	0.033173	2869	1	6269635	RNF207	NM_207396	Body
cg21220721	0.864	0.929	0.00865	6347	1	6341230	ACOT7;ACOT7;ACOT7;ACOT7	NM_181864;NM_181865;NM_007274;NM_181866	Body;Body;Body;Body
cg24312879	0.664	0.793	0.041736	2234	1	6422118	ACOT7;ACOT7;ACOT7	NM_181864;NM_181865;NM_007274	Body;TSS1500;Body
cg01799460	0.411	0.461	0.002698	7817	1	6529710	PLEKHG5;PLEKHG5;PLEKHG5;PLEKHG5;PLEKHG5	NM_001042664;NM_001042665;NM_198681;NM_020631;NM_001042663	Body;Body;Body;Body;Body
cg15090562	0.854	0.911	0.027034	3463	1	6534449	PLEKHG5;PLEKHG5;PLEKHG5;PLEKHG5;PLEKHG5	NM_001042664;NM_001042665;NM_198681;NM_020631;NM_001042663	Body;Body;Body;Body;Body
cg17151560	0.468	0.601	0.050856	1745	1	6544511	PLEKHG5;PLEKHG5;PLEKHG5;PLEKHG5;PLEKHG5	NM_020631;NM_001042665;NM_198681;NM_001042664;NM_001042663	5'UTR;5'UTR;Body;5'UTR;Body
cg01665243	0.067	0.112	0.000335	8515	1	6546783	PLEKHG5;PLEKHG5;PLEKHG5;PLEKHG5;PLEKHG5	NM_020631;NM_001042665;NM_198681;NM_001042664;NM_001042663	5'UTR;TSS1500;Body;5'UTR;Body
cg06347632	0.633	0.715	0.01053	5983	1	6558497	PLEKHG5;PLEKHG5	NM_198681;NM_001042663	Body;TSS1500
cg04601090	0.371	0.483	0.008423	6393	1	6579837	PLEKHG5;PLEKHG5	NM_198681;NM_198681	5'UTR;1stExon
cg23963591	0.414	0.531	0.03439	2785	1	6615418	TAS1R1;TAS1R1;TAS1R1;NOL9;TAS1R1	NM_138697;NM_177539;NM_177540;NM_024654;NM_177541	TSS200;TSS200;TSS200;TSS1500;TSS200
cg27531553	0.391	0.532	0.048726	1844	1	6615604	TAS1R1;TAS1R1;TAS1R1;NOL9;TAS1R1	NM_138697;NM_177539;NM_177540;NM_024654;NM_177541	1stExon;1stExon;1stExon;TSS1500;1stExon
cg09265619	0.908	0.942	0.001778	8075	1	6659205	KLHL21	NM_014851	Body
cg11518883	0.781	0.852	0.013311	5415	1	6758433	DNAJC11	NM_018198	Body
cg03753670	0.508	0.594	0.004041	7462	1	6762231	DNAJC11	NM_018198	TSS1500
cg26360953	0.743	0.579	0.06381	1235	1	6784749
cg12608643	0.79	0.839	0.008248	6432	1	6847673	CAMTA1	NM_015215	Body
cg05966431	0.276	0.4	0.0403	2333	1	7023864	CAMTA1	NM_015215	Body
cg22392325	0.905	0.822	0.005994	6955	1	7049418	CAMTA1	NM_015215	Body
cg19164131	0.62	0.524	0.007336	6646	1	7393686	CAMTA1	NM_015215	Body
cg06077003	0.745	0.868	0.03385	2825	1	7543471	CAMTA1	NM_015215	Body
cg06830167	0.275	0.366	0.030392	3106	1	7600135	CAMTA1	NM_015215	Body
cg16380632	0.352	0.488	0.052732	1667	1	7637516	CAMTA1	NM_015215	Body
cg09889997	0.675	0.498	0.085092	771	1	7692321	CAMTA1	NM_015215	Body
cg03762572	0.573	0.421	0.069065	1095	1	7692325	CAMTA1	NM_015215	Body
cg06800235	0.737	0.289	0.246606	25	1	7692367	CAMTA1	NM_015215	Body
cg10434624	0.619	0.746	0.053832	1618	1	7722876	CAMTA1	NM_015215	Body
cg20010635	0.945	0.98	0.000426	8491	1	7811409	CAMTA1	NM_015215	Body
cg25514503	0.831	0.902	0.011192	5839	1	7845070	PER3	NM_016831	Body
cg10987774	0.754	0.679	0.016481	4884	1	8015485
cg00590817	0.293	0.407	0.000577	8437	1	8272081
cg19886853	0.084	0.174	0.004391	7375	1	8277746
cg04508870	0.599	0.718	0.00571	7034	1	8298617
cg03211636	0.843	0.51	0.228923	42	1	8354313
cg10508347	0.717	0.801	0.002255	7936	1	8384659	SLC45A1	NM_001080397	1stExon
cg22352169	0.876	0.964	0.019386	4411	1	8394401	SLC45A1	NM_001080397	Body
cg21545013	0.653	0.743	0.002456	7882	1	8407891
cg05045335	0.214	0.316	0.014575	5171	1	8457417	RERE;RERE;RERE	NM_001042682;NM_012102;NM_001042681	5'UTR;Body;Body
cg15702277	0.324	0.449	0.05694	1501	1	8477935	RERE;RERE;RERE	NM_001042682;NM_012102;NM_001042681	5'UTR;Body;Body
cg15701149	0.817	0.886	0.00639	6857	1	8536454	RERE;RERE	NM_012102;NM_001042681	Body;Body
cg23280294	0.774	0.852	0.001821	8060	1	8722464	RERE;RERE	NM_012102;NM_001042681	5'UTR;5'UTR
cg10211414	0.62	0.702	0.014052	5263	1	8875053	RERE;RERE	NM_012102;NM_001042681	5'UTR;5'UTR
cg25017777	0.341	0.472	0.041516	2250	1	9298817	H6PD	NM_004285	5'UTR
cg23606162	0.678	0.799	0.04186	2228	1	9342018
cg02168592	0.706	0.612	0.003931	7488	1	9416127	SPSB1	NM_025106	Body
cg04717485	0.486	0.628	0.059701	1386	1	9486780
cg11231958	0.742	0.625	0.013112	5465	1	9509421
cg13370852	0.582	0.669	0.020517	4231	1	9653338	TMEM201;TMEM201	NM_001130924;NM_001010866	Body;Body
cg25593631	0.717	0.784	0.007644	6560	1	9687880
cg11145162	0.491	0.535	0.003797	7534	1	9787350	PIK3CD	NM_005026	3'UTR
cg02833588	0.388	0.528	0.045827	1993	1	9967849	CTNNBIP1;CTNNBIP1	NM_020248;NM_001012329	5'UTR;5'UTR
cg11544657	0.744	0.835	0.020598	4218	1	9968130	CTNNBIP1;CTNNBIP1	NM_020248;NM_001012329	5'UTR;5'UTR
cg11802797	0.167	0.25	0.008419	6395	1	10437649	KIF1B	NM_015074	3'UTR
cg09242541	0.279	0.465	0.07478	952	1	10490025	APITD1;APITD1;APITD1	NM_198544;NM_199295;NM_199294	TSS200;TSS1500;TSS200
cg05038881	0.304	0.488	0.072601	1006	1	10490043	APITD1;APITD1;APITD1	NM_198544;NM_199295;NM_199294	TSS200;TSS1500;TSS200
cg13803915	0.122	0.24	0.013347	5405	1	10490063	APITD1;APITD1;APITD1	NM_198544;NM_199295;NM_199294	TSS200;TSS1500;TSS200
cg12806121	0.576	0.65	0.01129	5823	1	10601389	PEX14	NM_004565	Body
cg18760055	0.705	0.778	0.029702	3184	1	10788219	CASZ1;CASZ1	NM_001079843;NM_017766	5'UTR;5'UTR
cg17177074	0.522	0.587	0.002615	7835	1	10834922	CASZ1;CASZ1	NM_001079843;NM_017766	5'UTR;5'UTR
cg14518596	0.371	0.433	0.019951	4316	1	10896343
cg26426938	0.249	0.315	0.002405	7897	1	10948457
cg17944737	0.373	0.475	0.039739	2375	1	10995014
cg04508216	0.836	0.875	0.00341	7623	1	11107452	MASP2;MASP2	NM_006610;NM_139208	TSS200;TSS200
cg07922924	0.631	0.526	0.020359	4257	1	11211274	MTOR	NM_004958	Body
cg16733203	0.339	0.281	0.000665	8413	1	11398011
cg18216918	0.709	0.804	0.032813	2900	1	11473272
cg08861844	0.695	0.788	0.019517	4385	1	11559063	PTCHD2	NM_020780	5'UTR
cg24878594	0.456	0.596	0.043396	2124	1	11708564	FBXO2	NM_012168	3'UTR
cg26105283	0.712	0.817	0.017855	4653	1	11744230	MAD2L2	NM_001127325	5'UTR
cg09932135	0.282	0.356	0.018599	4531	1	11750569	MAD2L2;C1orf187	NM_001127325;NM_198545	5'UTR;TSS1500
cg16134717	0.041	0.147	0.016075	4941	1	11752494	MAD2L2;C1orf187	NM_001127325;NM_198545	TSS1500;5'UTR
cg16020346	0.136	0.303	0.036416	2611	1	11761078	C1orf187	NM_198545	5'UTR
cg07206293	0.202	0.31	0.001919	8032	1	11768057	C1orf187	NM_198545	Body
cg06994589	0.242	0.393	0.053573	1626	1	11771376	C1orf187	NM_198545	Body
cg12281152	0.759	0.82	0.004176	7426	1	11821573
cg22428027	0.564	0.406	0.080211	843	1	12128827	TNFRSF8	NM_001243	Body
cg20274267	0.637	0.803	0.038243	2482	1	12164477	TNFRSF8	NM_001243	Body
cg07707505	0.642	0.749	0.03554	2692	1	12185435	TNFRSF8;TNFRSF8	NM_001243;NM_152942	Body;TSS1500
cg06853894	0.352	0.495	0.018316	4572	1	12204096	TNFRSF8;TNFRSF8	NM_001243;NM_152942	3'UTR;3'UTR
cg12601933	0.749	0.844	0.031431	3010	1	12248895	TNFRSF1B	NM_001066	Body
cg00945108	0.46	0.355	0.015471	5029	1	12806027	C1orf158	NM_152290	TSS200
cg24594454	0.1	0.203	0.006139	6924	1	13839128
cg16590190	0.497	0.635	0.027829	3366	1	13909522	PDPN;PDPN	NM_006474;NM_198389	TSS1500;TSS1500
cg20464068	0.643	0.765	0.030114	3136	1	14026054	PRDM2	NM_001135610	TSS1500
cg10375300	0.837	0.913	0.010875	5904	1	14033779	PRDM2;PRDM2;PRDM2	NM_015866;NM_012231;NM_001135610	5'UTR;5'UTR;5'UTR
cg01208873	0.681	0.505	0.085356	769	1	15127769	KIAA1026;KIAA1026	NM_201628;NM_015209	Body;Body
cg23020600	0.564	0.457	0.018612	4529	1	15256123	KIAA1026;KIAA1026;KIAA1026;KIAA1026	NM_201628;NM_001018001;NM_015209;NM_001018000	Body;TSS200;Body;Body
cg19505194	0.724	0.791	0.023801	3832	1	15801943	CELA2B	NM_015849	TSS1500
cg19759788	0.1	0.195	0.003307	7648	1	16084493	FBLIM1	NM_017556	TSS1500
cg17156402	0.695	0.81	0.011033	5872	1	16390468	FAM131C	NM_182623	Body
cg04861793	0.778	0.891	0.045827	1994	1	17051076
cg00569276	0.39	0.687	0.070927	1048	1	17446545	PADI2	NM_007365	TSS1500
cg08141956	0.476	0.659	0.08808	725	1	17746840	RCC2;RCC2	NM_018715;NM_001136204	Body;Body
cg01713950	0.677	0.762	0.037628	2527	1	17766995	RCC2	NM_018715	TSS1500
cg04868734	0.913	0.625	0.185003	128	1	17813203
cg17479716	0.877	0.716	0.065331	1197	1	18276155
cg23010629	0.478	0.648	0.037731	2519	1	18700603	IGSF21	NM_032880	Body
cg12297374	0.422	0.557	0.046886	1939	1	19038550	PAX7;PAX7;PAX7	NM_013945;NM_002584;NM_001135254	Body;Body;Body
cg18533966	0.576	0.645	0.003955	7484	1	19336603
cg01832549	0.715	0.572	0.0197	4355	1	19774989	CAPZB	NM_004930	Body
cg03542686	0.494	0.636	0.067861	1127	1	19794335	CAPZB	NM_004930	Body
cg21813747	0.473	0.591	0.023567	3859	1	19969931	NBL1;NBL1	NM_005380;NM_182744	TSS1500;Body
cg12394941	0.53	0.633	0.027978	3350	1	20205035
cg00784581	0.122	0.212	0.000317	8525	1	20915592	CDA;CDA	NM_001785;NM_001785	1stExon;5'UTR
cg25007705	0.118	0.251	0.011952	5698	1	21588799	ECE1;ECE1;ECE1;ECE1	NM_001113347;NM_001397;NM_001113349;NM_001113348	Body;Body;Body;Body
cg21005416	0.197	0.342	0.022846	3947	1	21606617	ECE1;ECE1;ECE1;ECE1	NM_001113347;NM_001397;NM_001113349;NM_001113348	TSS1500;Body;Body;Body
cg07142010	0.095	0.268	0.043427	2123	1	21901166	ALPL;ALPL	NM_001127501;NM_000478	Body;Body
cg17420132	0.785	0.869	0.006229	6895	1	21930321	RAP1GAP;RAP1GAP;RAP1GAP	NM_001145658;NM_001145657;NM_002885	Body;Body;Body
cg24334174	0.718	0.821	0.039202	2408	1	22141341	LDLRAD2	NM_001013693	Body
cg24332002	0.224	0.333	0.010915	5892	1	22228582	HSPG2	NM_005529	Body
cg13963528	0.863	0.605	0.157646	201	1	22612141
cg04782252	0.839	0.562	0.181708	136	1	22612297
cg24834590	0.407	0.576	0.020682	4205	1	22774520
cg07233952	0.487	0.623	0.042197	2201	1	22881200
cg00978901	0.599	0.663	0.009466	6177	1	22956280
cg13168221	0.62	0.72	0.010411	6009	1	22962032	C1QA	NM_015991	TSS1500
cg02623028	0.746	0.863	0.04033	2330	1	23003569
cg20149170	0.326	0.435	0.004448	7355	1	23105148	EPHB2;EPHB2	NM_004442;NM_017449	Body;Body
cg26413162	0.793	0.841	0.005717	7031	1	23289818
cg02690117	0.462	0.603	0.01983	4338	1	23880210
cg00458949	0.465	0.536	0.006467	6840	1	23942134
cg16117757	0.735	0.806	0.014742	5150	1	24511042	IL28RA;IL28RA;IL28RA	NM_170743;NM_173064;NM_173065	Body;Body;Body
cg21273275	0.475	0.602	0.008371	6405	1	24648328	GRHL3;GRHL3;GRHL3	NM_198174;NM_198173;NM_021180	TSS1500;Body;TSS1500
cg13980834	0.923	0.816	0.039284	2405	1	24727850	C1orf201	NM_178122	1stExon
cg24089263	0.753	0.811	0.008644	6349	1	24826421
cg04991639	0.152	0.239	0.015787	4978	1	25175737
cg15711976	0.633	0.69	0.000408	8495	1	25230218	RUNX3;RUNX3	NM_001031680;NM_004350	Body;Body
cg16574073	0.397	0.465	0.010671	5953	1	25261746	RUNX3	NM_001031680	Body
cg22169866	0.531	0.678	0.026024	3572	1	25344342
cg13075537	0.77	0.662	0.007363	6635	1	25810696	TMEM57	NM_018202	Body
cg12653146	0.837	0.883	0.002413	7893	1	25919290
cg04980428	0.429	0.514	0.0042	7421	1	26098214	MAN1C1	NM_020379	Body
cg15662251	0.49	0.388	0.039911	2367	1	26197855	PAQR7	NM_178422	TSS200
cg06631999	0.942	0.856	0.010572	5976	1	26217268	STMN1	NM_001145454	Body
cg22019970	0.522	0.369	0.042354	2193	1	26325198	PAFAH2	NM_000437	TSS1500
cg01689405	0.74	0.805	0.001801	8065	1	26370407	SLC30A2;SLC30A2	NM_032513;NM_001004434	Body;Body
cg03987192	0.296	0.379	0.026214	3557	1	26373407	SLC30A2;SLC30A2	NM_001004434;NM_032513	TSS1500;TSS1500
cg11643099	0.552	0.647	0.018598	4532	1	26485229	GRRP1	NM_024869	TSS1500
cg20152413	0.601	0.672	0.018988	4475	1	26494671
cg05749067	0.668	0.777	0.041295	2267	1	26517321	CATSPER4	NM_198137	1stExon
cg02171825	0.837	0.875	0.009762	6125	1	26517586	CATSPER4	NM_198137	Body
cg13446351	0.632	0.692	0.002213	7951	1	26536844
cg14788334	0.207	0.291	0.019993	4310	1	26606110	SH3BGRL3	NM_031286	TSS200
cg24348240	0.097	0.243	0.019937	4320	1	26611453	UBXN11;UBXN11;UBXN11	NM_001077262;NM_145345;NM_183008	Body;Body;Body
cg23590159	0.638	0.81	0.055891	1536	1	26629895	UBXN11;UBXN11;UBXN11	NM_001077262;NM_145345;NM_183008	5'UTR;5'UTR;5'UTR
cg08109646	0.758	0.858	0.01677	4825	1	26698634	ZNF683;ZNF683	NM_001114759;NM_173574	5'UTR;5'UTR
cg10433052	0.493	0.591	0.01289	5498	1	26795536	DHDDS;DHDDS	NM_024887;NM_205861	Body;Body
cg26108329	0.471	0.576	0.040342	2328	1	26797585	DHDDS;HMGN2;DHDDS	NM_205861;NM_005517;NM_024887	3'UTR;TSS1500;3'UTR
cg22512670	0.676	0.753	0.015427	5035	1	26855765	RPS6KA1	NM_002953	TSS1500
cg03545620	0.799	0.931	0.059495	1394	1	26871525	RPS6KA1;RPS6KA1	NM_001006665;NM_002953	TSS1500;Body
cg21454760	0.401	0.5	0.011945	5701	1	27087961	ARID1A;ARID1A	NM_006015;NM_139135	Body;Body
cg13235717	0.485	0.594	0.034123	2809	1	27188505	SFN	NM_006142	TSS1500
cg16549596	0.406	0.525	0.033279	2861	1	27188587	SFN	NM_006142	TSS1500
cg06745704	0.586	0.478	0.011849	5726	1	27668325	SYTL1	NM_032872	TSS200
cg21139713	0.703	0.778	0.012556	5569	1	27675587	SYTL1	NM_032872	Body
cg23989110	0.873	0.768	0.009011	6279	1	27683139	MAP3K6	NM_004672	Body
cg09473455	0.742	0.79	0.005099	7175	1	27710155	CD164L2	NM_207397	TSS1500
cg12610832	0.145	0.05	0.034747	2759	1	27894955	AHDC1	NM_001029882	5'UTR
cg04911680	0.257	0.181	0.018217	4594	1	27895490	AHDC1	NM_001029882	5'UTR
cg06198312	0.675	0.754	0.015595	5004	1	27895943	AHDC1	NM_001029882	5'UTR
cg11697038	0.548	0.499	0.005032	7196	1	27931284	AHDC1	NM_001029882	TSS1500
cg13184177	0.888	0.973	0.028493	3296	1	27942087	FGR;FGR;FGR	NM_001042729;NM_001042747;NM_005248	Body;Body;Body
cg22716368	0.417	0.526	0.019634	4367	1	29045698
cg01243892	0.861	0.906	0.002406	7896	1	29189934	OPRD1	NM_000911	3'UTR
cg19242529	0.511	0.675	0.081984	818	1	29454532
cg14030258	0.776	0.883	0.0373	2548	1	29591301	PTPRU;PTPRU;PTPRU	NM_133178;NM_133177;NM_005704	Body;Body;Body
cg26796036	0.776	0.826	0.004413	7367	1	30373231
cg16107724	0.19	0.042	0.052384	1681	1	31158299
cg22855405	0.162	0.236	0.01796	4634	1	32042037	TINAGL1	NM_022164	TSS200
cg25621182	0.319	0.251	0.001717	8087	1	32135830	COL16A1	NM_001856	Body
cg02989257	0.447	0.568	0.016424	4891	1	32169274	COL16A1	NM_001856	5'UTR
cg15677989	0.696	0.751	0.003384	7629	1	32208487	BAI2	NM_001703	Body
cg11980897	0.542	0.645	0.036027	2651	1	32237457
cg04878000	0.105	0.193	0.004796	7247	1	32237923
cg07947531	0.821	0.856	0.003221	7666	1	32252266
cg22169053	0.422	0.485	0.001504	8155	1	32281460	SPOCD1	NM_144569	5'UTR
cg21155609	0.532	0.715	0.07313	994	1	32713275	FAM167B	NM_032648	1stExon
cg19508561	0.68	0.849	0.085612	766	1	32740758	LCK;LCK	NM_005356;NM_001042771	Body;Body
cg08843283	0.761	0.951	0.089133	706	1	32826969	LOC100128071;TSSK3	NM_001167676;NM_052841	3'UTR;TSS1500
cg16379513	0.714	0.882	0.097537	579	1	32827150	LOC100128071;TSSK3	NM_001167676;NM_052841	Body;TSS1500
cg13065299	0.859	0.928	0.027225	3442	1	32964490
cg20611334	0.403	0.498	0.028273	3325	1	33209453	KIAA1522	NM_020888	Body
cg06818435	0.824	0.7	0.023873	3824	1	33279680	YARS	NM_003680	Body
cg15125626	0.776	0.86	0.007846	6523	1	33347228
cg19082493	0.723	0.807	0.01978	4343	1	33724252	ZNF362	NM_152493	5'UTR
cg15059804	0.682	0.553	0.019082	4457	1	33766318	ZNF362	NM_152493	3'UTR
cg20322433	0.373	0.496	0.013194	5443	1	33800173	PHC2;PHC2	NM_004427;NM_198040	5'UTR;Body
cg11531997	0.764	0.819	0.00278	7786	1	33839553	PHC2	NM_198040	Body
cg15207669	0.861	0.768	0.01788	4651	1	34420920	CSMD2	NM_052896	Body
cg04486873	0.652	0.731	0.009085	6265	1	34644252	C1orf94;C1orf94	NM_001134734;NM_032884	Body;5'UTR
cg12721600	0.544	0.651	0.019953	4314	1	35327788
cg18131141	0.27	0.07	0.103653	524	1	36043002	TFAP2E	NM_178548	Body
cg00712762	0.786	0.84	0.013153	5451	1	36351470	EIF2C1	NM_012199	Body
cg00836308	0.591	0.739	0.06341	1258	1	36552959	TEKT2;ADPRHL2	NM_014466;NM_017825	Body;TSS1500
cg04482628	0.475	0.622	0.013683	5334	1	36581751
cg25722983	0.37	0.461	0.015474	5028	1	36840028	STK40	NM_032017	5'UTR
cg13084345	0.48	0.546	0.001512	8154	1	36948733	CSF3R;CSF3R;CSF3R;CSF3R	NM_172313;NM_000760;NM_156038;NM_156039	TSS1500;TSS1500;TSS1500;TSS1500
cg04012535	0.163	0.253	0.013933	5289	1	37176647
cg18083591	0.51	0.764	0.162786	188	1	37238410
cg13934830	0.983	0.936	0.010647	5960	1	37271822	GRIK3	NM_000831	Body
cg21409965	0.301	0.581	0.154434	212	1	37283904	GRIK3	NM_000831	Body
cg00025643	0.455	0.569	0.024947	3693	1	37904694
cg02736204	0.795	0.846	0.011922	5711	1	38059219	GNL2	NM_013285	Body
cg04496824	0.422	0.578	0.066852	1157	1	38276835	MTF1	NM_005955	3'UTR
cg05202204	0.457	0.601	0.041567	2245	1	38460950
cg24453438	0.7	0.813	0.033231	2863	1	38517272
cg12207153	0.514	0.673	0.070179	1073	1	38519255
cg23237972	0.307	0.228	0.020186	4289	1	39281726
cg08848269	0.807	0.894	0.030761	3071	1	39282666
cg21808448	0.767	0.834	0.0166	4857	1	39859609	MACF1;MACF1	NM_012090;NM_033044	Body;Body
cg06357371	0.533	0.684	0.03095	3058	1	40136763	NT5C1A	NM_032526	Body
cg00036110	0.624	0.729	0.006885	6750	1	40146660	HPCAL4	NM_016257	3'UTR
cg22851420	0.233	0.376	0.016849	4816	1	40149650	HPCAL4	NM_016257	Body
cg09320367	0.416	0.481	8.90E-05	8591	1	40177469
cg23599683	0.77	0.829	0.011994	5685	1	40235372	BMP8B;OXCT2;OXCT2	NM_001720;NM_022120;NM_022120	Body;1stExon;3'UTR
cg12225467	0.654	0.723	0.0146	5170	1	40372098
cg02576915	0.44	0.564	0.04487	2047	1	40769669	COL9A2	NM_001852	Body
cg17988326	0.45	0.622	0.068357	1109	1	41091703	RIMS3	NM_014747	3'UTR
cg24517738	0.644	0.76	0.050185	1778	1	41129755	RIMS3	NM_014747	5'UTR
cg15867428	0.106	0.195	0.043267	2135	1	41267920	KCNQ4;KCNQ4	NM_004700;NM_172163	Body;Body
cg06626599	0.155	0.261	0.024527	3740	1	41284135	KCNQ4;KCNQ4	NM_004700;NM_172163	Body;Body
cg19030740	0.74	0.799	0.009219	6231	1	41871155
cg16558330	0.918	0.951	0.004214	7418	1	41886260
cg23022656	0.717	0.856	0.01806	4616	1	42628585	GUCA2A	NM_033553	Body
cg24681499	0.54	0.627	0.029777	3178	1	42706997	FOXJ3	NM_014947	Body
cg04283926	0.654	0.721	0.003728	7546	1	42924245	PPCS;PPCS	NM_001077447;NM_024664	Body;Body
cg04482817	0.538	0.624	0.00367	7562	1	43123399	PPIH	NM_006347	TSS1500
cg23839159	0.311	0.477	0.09012	690	1	43281794	CCDC23;ERMAP	NM_199342;NM_001017922	Body;TSS1500
cg11987455	0.878	0.784	0.013275	5420	1	43290834	ERMAP;ERMAP	NM_018538;NM_001017922	TSS1500;5'UTR
cg02584756	0.069	0.134	0.001207	8234	1	43533796
cg08039576	0.843	0.759	0.010917	5891	1	43739856
cg25463399	0.785	0.866	0.006409	6852	1	43820383
cg05525368	0.669	0.737	0.006514	6831	1	43825904	CDC20	NM_001255	Body
cg25371564	0.645	0.713	0.006642	6800	1	43993236
cg06754987	0.746	0.814	0.022975	3930	1	44444250	B4GALT2	NM_003780	TSS1500
cg11390933	0.641	0.729	0.003447	7619	1	44535267
cg25387812	0.615	0.738	0.055625	1543	1	44554657
cg23599716	0.711	0.789	0.034782	2754	1	44686794	ERI3	NM_024066	3'UTR
cg16104276	0.715	0.845	0.042659	2163	1	44880317	RNF220	NM_018150	Body
cg08715595	0.26	0.374	0.023054	3915	1	45009266	RNF220	NM_018150	Body
cg02923972	0.287	0.376	0.01057	5978	1	45277354	BTBD19	NM_001136537	Body
cg00233485	0.786	0.845	0.013329	5410	1	45791212	HPDL	NM_032756	TSS1500
cg03335125	0.502	0.577	0.00232	7920	1	46088541	CCDC17	NM_001114938	Body
cg00015930	0.991	0.955	0.004653	7295	1	46921746
cg23322161	0.672	0.737	0.023782	3836	1	47016917	KNCN	NM_001097611	TSS200
cg24498180	0.914	0.942	0.000503	8465	1	47137226	C1orf223	NM_001145474	TSS1500
cg16027311	0.837	0.899	0.024193	3789	1	47141239	KIAA0494	NM_014774	3'UTR
cg18595867	0.514	0.385	0.053265	1640	1	47899212	MGC12982	NR_026878	Body
cg16342298	0.77	0.668	0.006199	6902	1	47902085	FOXD2;FOXD2	NM_004474;NM_004474	1stExon;5'UTR
cg06531379	0.284	0.135	0.037461	2538	1	47911449
cg21535606	0.332	0.165	0.073765	981	1	47911940
cg08260398	0.31	0.175	0.059956	1377	1	47912079
cg08640804	0.757	0.826	0.016364	4902	1	48058390
cg04084173	0.586	0.709	0.027675	3384	1	48458049
cg00055603	0.757	0.856	0.020413	4252	1	48508839
cg00819871	0.424	0.524	0.031282	3028	1	48702914	SLC5A9;SLC5A9	NM_001011547;NM_001135181	Body;Body
cg21302480	0.623	0.453	0.047413	1910	1	50486893	AGBL4	NM_032785	Body
cg25217583	0.746	0.67	0.015216	5076	1	50574383	ELAVL4;ELAVL4;ELAVL4;ELAVL4;ELAVL4	NM_001144777;NM_021952;NM_001144776;NM_001144775;NM_001144774	Body;TSS1500;Body;Body;TSS1500
cg19716542	0.907	0.791	0.024916	3696	1	52302074	MIR761;NRD1;NRD1	NR_031580;NM_002525;NM_001101662	TSS200;Body;Body
cg13976154	0.846	0.709	0.075999	928	1	52387259	RAB3B	NM_002867	Body
cg03935117	0.767	0.822	0.004168	7430	1	53191150	ZYG11B	NM_024646	TSS1500
cg08736216	0.478	0.629	0.036002	2653	1	53307985	ZYG11A	NM_001004339	TSS200
cg20930487	0.494	0.548	0.008321	6412	1	53542934	PODN	NM_153703	Body
cg00094585	0.688	0.847	0.064581	1214	1	53631322
cg16429063	0.869	0.909	0.004465	7348	1	53770959	LRP8;LRP8;LRP8;LRP8	NM_033300;NM_001018054;NM_017522;NM_004631	Body;Body;Body;Body
cg26191586	0.664	0.721	0.002131	7976	1	53794760	LRP8;LRP8;LRP8;LRP8	NM_033300;NM_017522;NM_001018054;NM_004631	TSS1500;TSS1500;TSS1500;TSS1500
cg26527263	0.302	0.468	0.041949	2223	1	53875972
cg06645987	0.733	0.797	0.000894	8335	1	53928411	DMRTB1	NM_033067	Body
cg21415998	0.735	0.858	0.058348	1447	1	54818615	SSBP3;SSBP3;SSBP3	NM_001009955;NM_018070;NM_145716	Body;Body;Body
cg04348273	0.84	0.881	0.001241	8224	1	54876235
cg00782828	0.203	0.292	0.011285	5826	1	54940382
cg20959851	0.638	0.725	0.005563	7072	1	54961217
cg11837749	0.515	0.456	0.007145	6680	1	55047332	ACOT11;ACOT11	NM_015547;NM_147161	Body;Body
cg00093794	0.433	0.517	0.013988	5278	1	55250817	TTC22;TTC22	NM_017904;NM_001114108	3'UTR;Body
cg10177197	0.558	0.688	0.044145	2079	1	55316481	DHCR24	NM_014762	3'UTR
cg00307818	0.794	0.844	0.006175	6910	1	55463592	BSND	NM_057176	TSS1500
cg06985721	0.824	0.719	0.021044	4159	1	55464653	BSND;BSND	NM_057176;NM_057176	1stExon;5'UTR
cg22162435	0.772	0.829	0.011541	5781	1	55465282	BSND	NM_057176	Body
cg22082438	0.748	0.642	0.001923	8028	1	55992818
cg23844910	0.725	0.877	0.069399	1090	1	56352596
cg16738453	0.497	0.654	0.0351	2725	1	57029014	PPAP2B;PPAP2B	NM_177414;NM_003713	Body;Body
cg18642361	0.897	0.783	0.002625	7832	1	58332862	DAB1;MIR548D2	NM_021080;NR_030385	5'UTR;TSS1500
cg07201450	0.697	0.895	0.119532	383	1	58716662	DAB1	NM_021080	TSS1500
cg00667789	0.102	0.239	0.045158	2033	1	59042065	TACSTD2	NM_002353	1stExon
cg13443627	0.157	0.285	0.00067	8412	1	59043070	TACSTD2;TACSTD2	NM_002353;NM_002353	5'UTR;1stExon
cg08939052	0.684	0.779	0.009104	6261	1	59491890
cg06210367	0.927	0.971	0.015765	4981	1	59911824	FGGY;FGGY	NM_018291;NM_001113411	Body;Body
cg14093103	0.421	0.549	0.02269	3962	1	61546214	NFIA;NFIA	NM_001145511;NM_001145512	Body;TSS1500
cg13055341	0.677	0.562	0.018691	4513	1	61908589	NFIA;NFIA;NFIA;NFIA	NM_001145512;NM_001145511;NM_001134673;NM_005595	Body;Body;Body;Body
cg19022814	0.029	0.074	0.002553	7854	1	62107477
cg17473712	0.606	0.525	0.000919	8331	1	64287452	ROR1;ROR1	NM_005012;NM_001083592	Body;Body
cg07579123	0.785	0.701	0.015375	5049	1	64323322	ROR1;ROR1	NM_005012;NM_001083592	Body;Body
cg21679730	0.654	0.767	0.018426	4555	1	65047485	CACHD1	NM_020925	Body
cg22945413	0.24	0.402	0.036039	2649	1	65399413	JAK1	NM_002227	5'UTR
cg16682693	0.881	0.933	0.003661	7564	1	65524210	MIR101-1	NR_029516	TSS200
cg08716655	0.046	0.091	0.001704	8096	1	66257732	PDE4B;PDE4B	NM_002600;NM_001037341	TSS1500;TSS1500
cg03435439	0.739	0.635	0.016397	4894	1	66458361	PDE4B;PDE4B;PDE4B	NM_001037340;NM_001037341;NM_002600	TSS200;Body;Body
cg08857729	0.052	0.184	0.078528	879	1	67217826	TCTEX1D1	NM_152665	TSS1500
cg16996144	0.106	0.196	0.0507	1752	1	67217950	TCTEX1D1	NM_152665	TSS200
cg19808205	0.073	0.152	0.02239	3989	1	67217984	TCTEX1D1	NM_152665	TSS200
cg02120470	0.661	0.79	0.021102	4151	1	67267129	INSL5	NM_005478	TSS200
cg06794441	0.856	0.938	0.028147	3336	1	67520733	SLC35D1	NM_015139	TSS1500
cg16001150	0.575	0.668	0.014008	5276	1	67604092
cg14178428	0.607	0.726	0.057197	1489	1	68849791
cg03946297	0.502	0.607	0.009131	6255	1	71140689
cg00791851	0.633	0.77	0.023888	3821	1	76518896
cg15553397	0.515	0.582	0.0132	5441	1	76695186	ST6GALNAC3;ST6GALNAC3	NM_152996;NM_001160011	Body;Body
cg14023881	0.524	0.432	0.00942	6189	1	77230704
cg00371134	0.568	0.673	0.034132	2808	1	77912654	AK5;AK5	NM_174858;NM_012093	Body;Body
cg10435609	0.631	0.736	0.011327	5818	1	78805320	MGC27382	NR_027310	Body
cg03113045	0.765	0.952	0.09561	612	1	81872764
cg08882038	0.37	0.205	0.03546	2701	1	84326547
cg24955204	0.341	0.268	0.00746	6610	1	84326767
cg20426713	0.678	0.819	0.059051	1417	1	84763338	SAMD13	NM_001010971	TSS1500
cg23251798	0.671	0.741	0.014138	5247	1	84902639
cg20267580	0.515	0.678	0.001011	8303	1	85220130
cg21422605	0.802	0.719	0.02255	3969	1	85313514	LPAR3	NM_012152	Body
cg27558693	0.151	0.23	0.008635	6351	1	85710632
cg11341440	0.71	0.839	0.070709	1055	1	85877412	DDAH1;DDAH1	NM_012137;NM_001134445	Body;5'UTR
cg15648041	0.34	0.422	0.018228	4592	1	86048923	CYR61	NM_001554	3'UTR
cg00021933	0.795	0.877	0.018266	4584	1	86082316
cg20960181	0.711	0.807	0.019239	4432	1	86094825
cg07247409	0.837	0.726	0.020221	4282	1	86550209	COL24A1	NM_152890	Body
cg01906994	0.791	0.845	0.008248	6431	1	86863324	ODF2L;ODF2L	NM_020729;NM_001007022	TSS1500;TSS1500
cg00295853	0.918	0.797	0.026754	3497	1	87245071
cg04550823	0.081	0.152	0.019488	4392	1	87617916	LOC339524	NR_026989	Body
cg24959428	0.867	0.921	0.002473	7878	1	89829951	GBP6	NM_198460	5'UTR
cg06804564	0.27	0.402	0.017024	4794	1	90100070	LRRC8C	NM_032270	5'UTR
cg06936155	0.091	0.059	0.001451	8167	1	91192451
cg14164816	0.31	0.483	0.039594	2388	1	91483823	ZNF644;ZNF644;ZNF644	NM_032186;NM_016620;NM_201269	5'UTR;5'UTR;5'UTR
cg16735130	0.548	0.61	0.000256	8549	1	91490214
cg06082050	0.076	0.12	0.007011	6718	1	91630943
cg01782024	0.816	0.712	0.004297	7397	1	91989267	CDC7;CDC7;CDC7	NM_003503;NM_001134420;NM_001134419	Body;Body;Body
cg06318676	0.624	0.755	0.041398	2261	1	92077357
cg05036103	0.876	0.823	0.005875	6986	1	93415910	FAM69A	NM_001006605	Body
cg02904701	0.105	0.183	0.002994	7732	1	94375598	GCLM	NM_002061	TSS1500
cg09168805	0.465	0.593	0.005172	7159	1	94514548	ABCA4	NM_000350	Body
cg01437135	0.457	0.607	0.043994	2086	1	94579396	ABCA4	NM_000350	Body
cg27514730	0.555	0.615	0.009822	6114	1	95027075
cg07825681	0.656	0.861	0.063386	1260	1	95975755
cg11584101	0.556	0.676	0.015814	4976	1	95975789
cg16046833	0.574	0.726	0.056561	1514	1	99136054	SNX7;SNX7	NM_015976;NM_152238	Body;5'UTR
cg25758167	0.787	0.863	0.027556	3396	1	100315090	AGL;AGL;AGL;AGL;AGL	NM_000644;NM_000643;NM_000642;NM_000646;NM_000028	TSS1500;TSS1500;TSS1500;TSS1500;TSS1500
cg20868668	0.118	0.284	0.050304	1771	1	100435035	SLC35A3	NM_012243	TSS1500
cg17398283	0.875	0.906	0.000883	8341	1	100597416	SASS6;CCDC76	NM_194292;NM_019083	Body;TSS1500
cg07813265	0.84	0.735	0.01778	4668	1	100820528	CDC14A;CDC14A;CDC14A	NM_003672;NM_033312;NM_033313	Body;Body;Body
cg01789501	0.619	0.725	0.010153	6051	1	101272300
cg19038540	0.041	0.112	0.01102	5877	1	101701364	S1PR1	NM_001400	TSS1500
cg09864076	0.567	0.467	0.025683	3609	1	102462877	OLFM3	NM_058170	TSS200
cg08645879	0.923	0.859	0.006068	6939	1	109084300
cg16038738	0.103	0.139	0.000552	8450	1	109103731	FAM102B	NM_001010883	Body
cg20706196	0.564	0.683	0.041632	2243	1	109242775	PRPF38B	NM_018061	3'UTR
cg11481351	0.942	0.834	0.034655	2767	1	109265387	FNDC7	NM_001144937	Body
cg19221369	0.037	0.081	0.004082	7450	1	109618856	TAF13	NM_005645	TSS1500
cg23639374	0.376	0.442	0.018436	4553	1	109792925	CELSR2	NM_001408	1stExon
cg07833104	0.63	0.496	0.039867	2368	1	109797333	CELSR2	NM_001408	Body
cg23616212	0.303	0.385	0.01409	5257	1	109941201	SORT1	NM_002959	TSS1500
cg07114627	0.819	0.89	0.008795	6318	1	110155839	GNAT2	NM_005272	TSS200
cg24669449	0.444	0.361	0.012645	5550	1	110175592
cg24481801	0.692	0.766	0.020191	4288	1	110197235	GSTM4;GSTM4;GSTM4	NM_147148;NM_000850;NR_024538	TSS1500;TSS1500;TSS1500
cg12389397	0.766	0.668	0.023534	3864	1	110313543
cg24681307	0.18	0.269	0.001369	8190	1	110526191	AHCYL1	NM_006621	TSS1500
cg27569858	0.667	0.74	0.017957	4635	1	110614161	ALX3	NM_006492	TSS1500
cg06903031	0.557	0.678	0.004756	7258	1	110644949
cg05929755	0.407	0.6	0.054029	1610	1	110663559
cg04981315	0.845	0.884	0.000731	8398	1	110768719	KCNC4;KCNC4	NM_001039574;NM_004978	Body;Body
cg18156192	0.629	0.731	0.03493	2743	1	112320833	KCND3;KCND3	NM_172198;NM_004980	Body;Body
cg20432350	0.271	0.431	0.062224	1303	1	112438321	KCND3;KCND3	NM_172198;NM_004980	Body;Body
cg07037116	0.835	0.885	0.002369	7907	1	112446798	KCND3;KCND3	NM_172198;NM_004980	Body;Body
cg04843968	0.726	0.788	0.000786	8374	1	112525732	KCND3;KCND3	NM_172198;NM_004980	5'UTR;5'UTR
cg00118507	0.735	0.813	0.00995	6093	1	113215934	MOV10;MOV10	NM_001130079;NM_020963	TSS1500;TSS1500
cg00719568	0.855	0.716	0.051468	1713	1	113239645	MOV10;MOV10	NM_020963;NM_001130079	Body;Body
cg01138839	0.279	0.334	0.000571	8440	1	113256886	PPM1J	NM_005167	Body
cg18222544	0.356	0.433	0.016299	4909	1	114576186
cg23929036	0.682	0.885	0.074337	963	1	114605704
cg06889348	0.509	0.619	0.037415	2543	1	114895466
cg02910494	0.921	0.816	0.017712	4679	1	115826274
cg15891991	0.496	0.627	0.058882	1423	1	117396695
cg10203869	0.61	0.694	0.000821	8363	1	118468533	GDAP2;GDAP2	NM_017686;NM_001135589	5'UTR;5'UTR
cg04147479	0.807	0.679	0.032605	2917	1	119026424
cg07820868	0.137	0.241	0.0011	8275	1	119528638	TBX15	NM_152380	5'UTR
cg23588217	0.062	0.117	0.012458	5585	1	119530048	TBX15	NM_152380	5'UTR
cg25340966	0.426	0.218	0.038967	2421	1	119532195	TBX15	NM_152380	TSS200
cg24041917	0.366	0.128	0.179272	140	1	119535986
cg19300924	0.41	0.162	0.165474	177	1	119536064
cg15724945	0.638	0.463	0.014808	5137	1	119548527
cg09232478	0.632	0.308	0.197276	98	1	119548852
cg01466288	0.149	0.058	0.032903	2894	1	119550803
cg14609025	0.217	0.029	0.100367	552	1	119550983
cg26314823	0.71	0.832	0.048359	1861	1	119689570
cg05824755	0.521	0.573	0.014769	5143	1	120613447	NOTCH2	NM_024408	TSS1500
cg23894227	0.866	0.939	0.025292	3648	1	144814628	NBPF9	NM_001037675	Body
cg16010207	0.529	0.827	0.21882	57	1	144892566	PDE4DIP;PDE4DIP;PDE4DIP	NM_001002811;NM_001002812;NM_014644	Body;Body;Body
cg11187916	0.153	0.213	0.015418	5038	1	145562715	ANKRD35	NM_144698	Body
cg00830283	0.9	0.938	0.004853	7232	1	145743676	PDZK1	NM_002614	5'UTR
cg11120551	0.51	0.622	0.021987	4036	1	146713996	CHD1L	NM_004284	TSS1500
cg06991392	0.363	0.291	0.001	8306	1	147789842
cg25095697	0.688	0.811	0.037171	2557	1	148930070	LOC645166;LOC645166;LOC645166	NR_027354;NR_027356;NR_027355	TSS1500;Body;Body
cg25143706	0.575	0.677	0.017894	4647	1	148930093	LOC645166;LOC645166;LOC645166	NR_027354;NR_027356;NR_027355	TSS1500;Body;Body
cg20300343	0.035	0.098	0.000522	8460	1	149719461
cg05955036	0.497	0.59	0.031052	3048	1	150130379	PLEKHO1	NM_016274	Body
cg06766579	0.687	0.797	0.02961	3194	1	150242418	APH1A;APH1A	NM_016022;NM_001077628	TSS1500;TSS1500
cg18892169	0.056	0.19	0.053117	1651	1	150737762	CTSS	NM_004079	5'UTR
cg13357341	0.544	0.743	0.118275	392	1	150849964	ARNT;ARNT;ARNT	NM_178427;NM_178426;NM_001668	TSS1500;TSS1500;TSS1500
cg15151059	0.584	0.659	1.00E-06	8623	1	150936875	SETDB1;SETDB1	NM_001145415;NM_012432	3'UTR;3'UTR
cg18611122	0.501	0.638	0.015981	4953	1	150947896	LASS2;LASS2	NM_181746;NM_022075	TSS1500;TSS1500
cg13477111	0.502	0.598	0.02269	3963	1	150951737
cg20437604	0.761	0.587	0.076857	913	1	150954554	ANXA9;ANXA9	NM_003568;NM_003568	1stExon;5'UTR
cg13320146	0.662	0.507	0.054156	1606	1	150954826	ANXA9;ANXA9	NM_003568;NM_003568	1stExon;5'UTR
cg00653615	0.248	0.343	0.026498	3528	1	151029327	CDC42SE1;CDC42SE1	NM_001038707;NM_020239	5'UTR;5'UTR
cg10120703	0.727	0.803	0.008573	6361	1	151369469
cg23106844	0.545	0.625	0.00848	6380	1	151371309	PSMB4	NM_002796	TSS1500
cg06513960	0.782	0.834	0.001305	8201	1	151449494
cg24398933	0.871	0.72	0.031739	2991	1	151492569	CGN	NM_020770	Body
cg03431165	0.54	0.642	0.02964	3191	1	151773258	LINGO4	NM_001004432	3'UTR
cg11390381	0.393	0.532	0.038836	2432	1	151800946	RORC	NM_005060	Body
cg04296699	0.058	0.1	0.001807	8062	1	151810904	C2CD4D;LOC100132111	NM_001136003;NR_024237	Body;TSS200
cg16382778	0.043	0.096	0.001272	8217	1	152007215	S100A11	NM_005620	Body
cg26939283	0.703	0.633	0.006372	6862	1	152731117	KPRP	NM_001025231	5'UTR
cg21948655	0.817	0.87	0.000464	8483	1	152849738	SMCP	NM_030663	TSS1500
cg00038675	0.587	0.504	0.015225	5075	1	152853543	SMCP	NM_030663	5'UTR
cg07039113	0.698	0.793	0.032516	2922	1	153329013	S100A9	NM_002965	TSS1500
cg04140525	0.561	0.688	0.057078	1494	1	153467760
cg09558069	0.545	0.706	0.043553	2114	1	153510896	S100A5	NM_002962	Body
cg07245635	0.601	0.784	0.074606	954	1	153519152	S100A4;S100A4	NM_002961;NM_019554	TSS1500;TSS1500
cg17107867	0.387	0.575	0.102136	537	1	153522407	S100A3	NM_002960	TSS1500
cg06615154	0.356	0.578	0.056146	1528	1	153522553	S100A3	NM_002960	TSS1500
cg03138446	0.591	0.732	0.047042	1930	1	153746880	SLC27A3	NM_024330	TSS1500
cg26904702	0.305	0.476	0.038485	2460	1	153746899	SLC27A3	NM_024330	TSS1500
cg05381960	0.338	0.449	0.021784	4055	1	153946822	JTB;CREB3L4	NM_006694;NM_130898	3'UTR;3'UTR
cg03655142	0.538	0.64	0.0233	3890	1	153950843	JTB	NM_006694	TSS1500
cg13740187	0.045	0.128	6.10E-05	8595	1	154164699	TPM3	NM_152263	TSS200
cg27442164	0.54	0.624	0.039853	2371	1	154304252	ATP8B2;ATP8B2	NM_020452;NM_001005855	Body;Body
cg24346686	0.26	0.358	0.020575	4222	1	154377364	IL6R;IL6R	NM_000565;NM_181359	TSS1500;TSS1500
cg23609982	0.318	0.423	0.027265	3436	1	154377403	IL6R;IL6R	NM_000565;NM_181359	TSS1500;TSS1500
cg13452658	0.85	0.896	0.000465	8481	1	154680215	KCNN3;KCNN3	NM_002249;NM_170782	3'UTR;3'UTR
cg05343739	0.414	0.573	0.043559	2113	1	154731938	KCNN3;KCNN3	NM_002249;NM_170782	Body;Body
cg07818949	0.648	0.714	0.016725	4832	1	154938871	SHC1;SHC1;SHC1;SHC1	NM_003029;NM_001130041;NM_183001;NM_001130040	Body;Body;Body;Body
cg23154272	0.522	0.447	0.012481	5579	1	154966068	LENEP;LENEP	NM_018655;NM_018655	1stExon;5'UTR
cg06649639	0.772	0.696	0.007117	6685	1	154983995	ZBTB7B	NM_015872	5'UTR
cg26358329	0.858	0.897	0.003685	7557	1	155118983
cg24457118	0.724	0.838	0.053904	1616	1	155167337	THBS3	NM_007112	Body
cg14375345	0.404	0.523	0.001427	8177	1	155200357
cg08949192	0.506	0.586	0.009947	6094	1	155289623	RUSC1;FDPS;FDPS;RUSC1;FDPS	NM_001105204;NM_001135822;NM_001135821;NM_001105203;NM_002004	TSS1500;Body;Body;TSS1500;Body
cg24836396	0.857	0.898	0.001186	8245	1	155317515	ASH1L;MIR555	NM_018489;NR_030282	Body;TSS1500
cg26924218	0.679	0.741	0.001535	8146	1	155950963
cg05308819	0.231	0.313	0.00206	7999	1	155959156
cg15896939	0.638	0.74	0.036126	2639	1	156030809	RAB25	NM_020387	TSS200
cg15949380	0.768	0.885	0.064642	1209	1	156083251	LMNA;LMNA;LMNA	NM_170708;NM_005572;NM_170707	TSS1500;TSS1500;TSS1500
cg19238380	0.153	0.346	0.08218	814	1	156093948	LMNA;LMNA;LMNA	NM_005572;NM_170707;NM_170708	Body;Body;Body
cg11831182	0.841	0.904	0.020702	4201	1	156104614	LMNA;LMNA;LMNA	NM_005572;NM_170707;NM_170708	Body;Body;Body
cg23649784	0.969	0.988	0.000695	8403	1	156105746	LMNA;LMNA;LMNA	NM_005572;NM_170707;NM_170708	Body;Body;Body
cg00107970	0.166	0.346	0.068741	1102	1	156119457
cg21139821	0.758	0.809	0.002424	7891	1	156181926	PMF1;SLC25A44	NM_007221;NM_014655	TSS1500;3'UTR
cg11075509	0.484	0.586	0.0097	6136	1	156182236	PMF1;SLC25A44	NM_007221;NM_014655	TSS1500;3'UTR
cg09996284	0.519	0.591	0.010428	6004	1	156211851	BGLAP	NM_199173	TSS200
cg15676418	0.136	0.175	0.012265	5616	1	156407147
cg17478282	0.464	0.511	0.001313	8198	1	156549378	TTC24	NM_001105669	TSS200
cg19321979	0.576	0.666	0.027366	3423	1	156610966	BCAN;BCAN	NM_198427;NM_021948	TSS1500;TSS1500
cg15101245	0.151	0.335	0.103123	526	1	156631242
cg03003689	0.157	0.065	0.008267	6424	1	156674970	CRABP2	NM_001878	Body
cg09026722	0.374	0.512	0.002182	7959	1	156867080	PEAR1	NM_001080471	5'UTR
cg01588592	0.651	0.739	0.028388	3312	1	157069325	ETV3L;ETV3L	NM_001004341;NM_001004341	1stExon;5'UTR
cg12282588	0.513	0.717	0.083498	796	1	157737828	FCRL2	NM_030764	Body
cg12609498	0.741	0.683	0.001447	8168	1	158072911
cg10556999	0.832	0.925	0.023163	3902	1	158088745
cg17986992	0.785	0.9	0.035923	2658	1	159825761	VSIG8;C1orf204	NM_001013661;NM_001134233	Body;TSS1500
cg01447344	0.797	0.668	0.009548	6165	1	159989137
cg03730703	0.852	0.901	0.011362	5811	1	160173841	PEA15	NM_003768	TSS1500
cg25312122	0.866	0.716	0.035532	2693	1	160184732	PEA15	NM_003768	3'UTR
cg09416175	0.766	0.835	0.017441	4724	1	160185511	DCAF8;DCAF8;DCAF8	NM_015726;NR_028103;NR_028104	3'UTR;Body;Body
cg20868817	0.3	0.373	0.011799	5732	1	160677398	CD48	NM_001778	Body
cg07106927	0.722	0.807	0.016426	4890	1	160769081	LY9;LY9	NM_001033667;NM_002348	Body;Body
cg07145783	0.538	0.452	0.000826	8361	1	160855077	ITLN1	NM_017625	TSS200
cg18641937	0.407	0.568	0.070606	1060	1	160924389	ITLN2	NM_080878	Body
cg07793952	0.531	0.617	0.012242	5622	1	162759343	HSD17B7	NM_016371	TSS1500
cg17787084	0.523	0.436	0.011856	5723	1	165323896	LMX1A	NM_177398	Body
cg14662355	0.293	0.079	0.11096	452	1	165324810	LMX1A;LMX1A	NM_177398;NM_177398	5'UTR;1stExon
cg20141108	0.828	0.655	0.054764	1577	1	165907859
cg19734896	0.854	0.961	0.05023	1775	1	166888684	ILDR2	NM_199351	Body
cg02908963	0.641	0.753	0.023937	3813	1	167042622	GPA33	NM_005814	Body
cg13231131	0.422	0.53	0.024605	3729	1	167085220	DUSP27	NM_001080426	Body
cg19814742	0.769	0.863	0.002936	7746	1	167131975
cg01396157	0.251	0.327	0.012147	5644	1	167408509	CD247;CD247	NM_198053;NM_000734	Body;Body
cg00417094	0.253	0.373	0.046458	1964	1	167417043	CD247;CD247	NM_198053;NM_000734	Body;Body
cg10375409	0.71	0.764	0.005872	6988	1	167421706	CD247;CD247	NM_198053;NM_000734	Body;Body
cg26612821	0.123	0.244	0.021291	4123	1	167586938
cg26344392	0.497	0.638	0.050557	1760	1	167825464	ADCY10;ADCY10	NM_001167749;NM_018417	Body;Body
cg06933072	0.883	0.833	0.005259	7137	1	167882951	ADCY10;ADCY10	NM_001167749;NM_018417	5'UTR;5'UTR
cg16548605	0.806	0.905	0.036576	2594	1	169453550	SLC19A2	NM_006996	Body
cg17464228	0.843	0.928	0.030466	3095	1	169878927
cg00916255	0.076	0.358	0.175601	150	1	170634931	PRRX1;PRRX1	NM_022716;NM_006902	Body;Body
cg01364478	0.16	0.295	0.038424	2470	1	170640331	PRRX1;PRRX1	NM_022716;NM_006902	Body;Body
cg18196709	0.574	0.794	0.125254	341	1	170646916	PRRX1;PRRX1	NM_022716;NM_006902	Body;Body
cg19716950	0.816	0.888	0.004302	7395	1	170655402	PRRX1;PRRX1	NM_022716;NM_006902	Body;Body
cg04106076	0.594	0.71	0.028514	3294	1	171621279	MYOC	NM_000261	1stExon
cg18759260	0.447	0.621	0.072449	1008	1	171916040	DNM3;DNM3	NM_015569;NM_001136127	Body;Body
cg03934167	0.789	0.865	0.005861	6993	1	172467498
cg10161121	0.812	0.678	0.025401	3639	1	172628020	FASLG	NM_000639	TSS200
cg06883279	0.711	0.85	0.062456	1294	1	172801651
cg02482603	0.547	0.687	0.02361	3854	1	174843754	RABGAP1L;RABGAP1L	NM_001035230;NM_014857	TSS1500;Body
cg05702218	0.556	0.71	0.035319	2712	1	174843909	RABGAP1L;RABGAP1L	NM_001035230;NM_014857	TSS1500;Body
cg00958927	0.284	0.406	0.017963	4633	1	175162553	KIAA0040;KIAA0040;KIAA0040;KIAA0040	NM_001162895;NM_001162893;NM_001162894;NM_014656	TSS1500;TSS1500;TSS1500;TSS1500
cg16517753	0.725	0.852	0.042019	2214	1	175292351	TNR	NM_003285	3'UTR
cg09473826	0.711	0.615	0.033128	2873	1	175568216	TNR	NM_003285	5'UTR
cg13983442	0.567	0.683	0.029465	3210	1	176174365	RFWD2;RFWD2	NM_022457;NM_001001740	Body;Body
cg26406924	0.28	0.484	0.037108	2561	1	176811378	PAPPA2	NM_020318	Body
cg08269653	0.179	0.306	0.028903	3258	1	177225530	FAM5B	NM_021165	Body
cg19315261	0.159	0.266	0.003497	7601	1	177225876	FAM5B	NM_021165	Body
cg09264231	0.48	0.589	0.013936	5288	1	178056133
cg19020666	0.587	0.672	0.026651	3514	1	178452552
cg26004771	0.256	0.507	0.054289	1598	1	178456093
cg26915952	0.419	0.557	0.010279	6030	1	178456270
cg13619772	0.649	0.725	0.02914	3240	1	178480921	C1orf49;C1orf49;C1orf49;C1orf49	NM_032126;NM_001170723;NM_001170722;NM_001170724	TSS1500;TSS1500;TSS1500;TSS1500
cg04844495	0.764	0.828	0.000647	8422	1	179050404	TOR3A	NM_022371	TSS1500
cg15995695	0.069	0.131	0.002253	7937	1	179334675	C1orf125;C1orf125	NM_182766;NM_144696	TSS1500;TSS200
cg19751997	0.63	0.749	0.060106	1368	1	179795188
cg16358350	0.828	0.902	0.012491	5577	1	180472920	ACBD6	NM_032360	TSS1500
cg13065735	0.816	0.869	0.001569	8137	1	180868449
cg09474092	0.739	0.845	0.019229	4434	1	181001877	MR1	NM_001531	TSS1500
cg02482003	0.704	0.78	0.01343	5385	1	181046756
cg22801949	0.577	0.708	0.054702	1580	1	181057279	IER5	NM_016545	TSS1500
cg07969646	0.301	0.352	0.008296	6417	1	181057452	IER5	NM_016545	TSS200
cg12041401	0.343	0.467	0.026688	3507	1	181561511	CACNA1E	NM_000721	Body
cg14846442	0.683	0.763	0.010576	5974	1	182653495
cg17223218	0.725	0.839	0.02612	3567	1	183008740	LAMC1	NM_002293	Body
cg05366923	0.818	0.743	0.001456	8165	1	183155056	LAMC2;LAMC2	NM_018891;NM_005562	TSS200;TSS200
cg25303462	0.801	0.893	0.015407	5040	1	183357929	NMNAT2	NM_015039	Body
cg18877213	0.6	0.681	0.005065	7185	1	183839463	RGL1	NM_015149	Body
cg27177158	0.093	0.266	0.063477	1255	1	184121585
cg09753749	0.845	0.907	0.006395	6854	1	184359437	C1orf21	NM_030806	5'UTR
cg11855643	0.453	0.592	0.037192	2556	1	184473341	C1orf21	NM_030806	Body
cg24250374	0.656	0.775	0.018171	4600	1	184591081	C1orf21	NM_030806	3'UTR
cg07234097	0.107	0.237	0.025606	3614	1	184761873	FAM129A	NM_052966	3'UTR
cg24325991	0.079	0.125	0.008132	6463	1	184943911	FAM129A	NM_052966	TSS1500
cg17927730	0.575	0.678	0.000477	8473	1	185013789	RNF2	NM_007212	TSS1500
cg11320084	0.178	0.266	0.019941	4317	1	185014181	RNF2	NM_007212	TSS1500
cg03750903	0.892	0.951	0.016249	4914	1	193077840
cg19503341	0.553	0.488	0.019005	4467	1	196485513	KCNT2	NM_198503	Body
cg05922384	0.906	0.638	0.16252	189	1	196702931	CFH	NM_000186	Body
cg01445052	0.109	0.173	0.017064	4785	1	197886681	LHX9;LHX9;LHX9	NM_020204;NM_020204;NM_001014434	5'UTR;1stExon;Body
cg11955768	0.411	0.568	0.070689	1056	1	199658377
cg05184311	0.371	0.479	0.025537	3625	1	201253537	PKP1;PKP1	NM_000299;NM_001005337	Body;Body
cg23291161	0.118	0.255	0.04672	1952	1	201368914	LAD1	NM_005558	TSS1500
cg23715582	0.064	0.115	0.00567	7045	1	201368948	LAD1	NM_005558	TSS1500
cg25018049	0.391	0.295	0.008258	6428	1	201472826	CSRP1;CSRP1	NM_004078;NM_001144773	5'UTR;5'UTR
cg18263327	0.799	0.93	0.061011	1343	1	201506199
cg04432133	0.89	0.963	0.008757	6327	1	201506615
cg17932662	0.716	0.814	0.021657	4071	1	202123442	PTPN7;PTPN7	NM_002832;NM_080588	Body;Body
cg07946260	0.582	0.643	0.011443	5803	1	202153619	PTPRV	NR_002930	Body
cg14150727	0.534	0.688	0.055217	1562	1	202182417	LGR6;LGR6;LGR6	NM_001017404;NM_021636;NM_001017403	TSS1500;Body;Body
cg26348803	0.752	0.822	0.02044	4245	1	202331299	PPP1R12B;PPP1R12B;PPP1R12B;PPP1R12B	NM_002481;NM_001167857;NM_001167858;NM_032105	Body;Body;Body;Body
cg05715649	0.465	0.54	0.004787	7250	1	202680562	SYT2	NM_177402	TSS1500
cg19322228	0.649	0.729	0.009766	6124	1	202925306	ADIPOR1;ADIPOR1	NM_015999;NM_001127687	5'UTR;5'UTR
cg15618108	0.174	0.418	0.109482	465	1	203044677	PPFIA4	NM_015053	Body
cg04395153	0.574	0.762	0.073863	978	1	203052423	MYOG	NM_002479	3'UTR
cg21997465	0.833	0.891	0.014881	5123	1	203055662	MYOG	NM_002479	TSS1500
cg15470344	0.743	0.832	0.024956	3691	1	203056504	MYOG	NM_002479	TSS1500
cg23257225	0.367	0.481	0.012004	5680	1	203123144	ADORA1;ADORA1	NM_001048230;NM_000674	Body;Body
cg26894354	0.414	0.498	0.021492	4091	1	203311314	FMOD	NM_002023	3'UTR
cg22367549	0.128	0.254	0.018677	4516	1	203643084	ATP2B4;ATP2B4	NM_001001396;NM_001684	5'UTR;5'UTR
cg13913306	0.864	0.912	0.008023	6484	1	204011441	C1orf157	NR_027902	TSS1500
cg08355099	0.482	0.599	0.047981	1886	1	204224820	PLEKHA6	NM_014935	Body
cg19771173	0.469	0.59	0.051889	1698	1	204296545	PLEKHA6	NM_014935	5'UTR
cg21195376	0.481	0.605	0.038868	2428	1	204449827	PIK3C2B	NM_002646	5'UTR
cg04885666	0.75	0.8	0.014727	5152	1	204459579	PIK3C2B	NM_002646	TSS200
cg08830492	0.875	0.91	0.000279	8537	1	204899141	NFASC;NFASC;NFASC;NFASC;NFASC	NM_015090;NM_001160333;NM_001005388;NM_001005389;NM_001160332	5'UTR;5'UTR;5'UTR;5'UTR;5'UTR
cg17225426	0.68	0.765	0.024673	3720	1	204951336	NFASC;NFASC;NFASC;NFASC	NM_001005388;NM_001160331;NM_015090;NM_001160332	Body;Body;Body;Body
cg26601496	0.72	0.814	0.054411	1590	1	204955125	NFASC;NFASC;NFASC;NFASC	NM_001005388;NM_001160331;NM_015090;NM_001160332	Body;Body;Body;Body
cg10768996	0.496	0.67	0.078057	889	1	205236002	TMCC2	NM_014858	Body
cg15486127	0.579	0.719	0.0657	1189	1	205307334	KLHDC8A	NM_018203	Body
cg10567964	0.212	0.364	0.084834	775	1	205312695	KLHDC8A	NM_018203	Body
cg16308270	0.559	0.445	0.014115	5250	1	205344150
cg19503168	0.528	0.71	0.082719	806	1	205423791
cg08249619	0.331	0.469	0.02299	3925	1	205498018	CDK18;CDK18;CDK18	NM_002596;NM_212502;NM_212503	Body;Body;Body
cg04198912	0.752	0.816	0.005592	7066	1	205536821	MFSD4	NM_181644	TSS1500
cg25600410	0.596	0.684	0.000897	8334	1	205550669	MFSD4	NM_181644	Body
cg03374976	0.363	0.48	0.056054	1530	1	205630722	SLC45A3	NM_033102	Body
cg27568165	0.7	0.632	0.000947	8325	1	205631978	SLC45A3	NM_033102	Body
cg04576048	0.76	0.862	0.013864	5303	1	205797593	PM20D1	NM_152491	3'UTR
cg14218435	0.638	0.748	0.014062	5262	1	205889024	SLC26A9;SLC26A9;SLC26A9	NM_052934;NM_134325;NM_001142600	Body;Body;Body
cg12587213	0.7	0.567	0.019533	4381	1	206589868	SRGAP2;SRGAP2;SRGAP2	NM_001170637;NM_015326;NM_001042758	Body;Body;Body
cg17558126	0.291	0.407	0.012526	5571	1	206680250	RASSF5;RASSF5	NM_182664;NM_182663	TSS1500;TSS1500
cg06872036	0.758	0.632	0.040302	2332	1	206729258	RASSF5;RASSF5;RASSF5	NM_182663;NM_182665;NM_182664	Body;TSS1500;Body
cg22871559	0.184	0.278	0.004695	7279	1	206730254	RASSF5;RASSF5;RASSF5	NM_182663;NM_182665;NM_182664	Body;TSS1500;Body
cg08128274	0.106	0.297	0.096796	600	1	206832043
cg01965508	0.636	0.726	0.027748	3378	1	207120628	PIGR	NM_002644	TSS1500
cg16729555	0.402	0.542	0.019002	4470	1	207143533	FCAMR;FCAMR;FCAMR;FCAMR;FCAMR;FCAMR;FCAMR	NM_001122979;NM_032029;NM_001122980;NM_001170631;NM_001170631;NM_032029;NM_001122980	5'UTR;5'UTR;1stExon;1stExon;5'UTR;1stExon;5'UTR
cg23633330	0.392	0.311	0.001611	8124	1	207510679	CD55;CD55	NM_001114752;NM_000574	Body;Body
cg04290171	0.624	0.754	0.048188	1867	1	207924482	CD46;CD46;CD46;CD46;CD46;CD46;CD46;CD46;CD46;CD46;CD46;CD46;CD46;CD46	NM_172356;NM_002389;NM_172350;NM_153826;NM_172361;NM_172360;NM_172353;NM_172357;NM_172352;NM_172358;NM_172354;NM_172359;NM_172355;NM_172351	TSS1500;TSS1500;TSS1500;TSS1500;TSS1500;TSS1500;TSS1500;TSS1500;TSS1500;TSS1500;TSS1500;TSS1500;TSS1500;TSS1500
cg15646741	0.492	0.612	0.032811	2902	1	208021736
cg17439800	0.482	0.548	0.007616	6572	1	208056493
cg20293352	0.257	0.341	0.00539	7105	1	208084942	CD34;CD34	NM_001773;NM_001025109	TSS1500;TSS1500
cg10974027	0.781	0.846	0.004913	7216	1	208140257
cg14201291	0.876	0.711	0.019848	4334	1	208274624	PLXNA2	NM_025179	Body
cg17827017	0.799	0.515	0.206023	76	1	208333467	PLXNA2	NM_025179	Body
cg17082959	0.631	0.72	0.02115	4140	1	209381777
cg12074024	0.605	0.693	0.038928	2424	1	209921577
cg03450180	0.515	0.854	0.243765	27	1	209956950	C1orf74	NM_152485	Body
cg08240592	0.625	0.693	0.020453	4244	1	210028011	C1orf107	NM_014388	3'UTR
cg09825327	0.843	0.759	0.014087	5258	1	211503219	TRAF5;TRAF5	NM_004619;NM_001033910	5'UTR;5'UTR
cg06753273	0.821	0.92	0.022989	3926	1	211666429	RD3;RD3	NM_001164688;NM_183059	TSS200;TSS200
cg14523881	0.917	0.858	0.004488	7341	1	213164074	VASH2;VASH2;VASH2	NM_024749;NM_001136474;NM_001136475	3'UTR;3'UTR;3'UTR
cg10224795	0.549	0.634	0.015072	5095	1	213554366
cg26269966	0.678	0.773	0.014142	5245	1	213646397
cg00668303	0.7	0.534	0.104703	510	1	214152709
cg25196158	0.41	0.284	0.026734	3501	1	214152979
cg06087349	0.665	0.567	0.03774	2517	1	214154085
cg07896717	0.446	0.337	0.031271	3030	1	214157414
cg17273183	0.681	0.752	0.005141	7167	1	214422386
cg20980494	0.782	0.839	0.006644	6798	1	214857122
cg22821560	0.559	0.669	0.009112	6260	1	215178854	KCNK2	NM_001017424	TSS200
cg10089919	0.802	0.867	0.017812	4660	1	216773389	ESRRG;ESRRG;ESRRG;ESRRG;ESRRG	NM_206594;NM_206595;NM_001438;NM_001134285;NR_024099	Body;Body;Body;Body;Body
cg01833485	0.27	0.356	0.011476	5793	1	216860692	ESRRG;ESRRG;ESRRG;ESRRG;ESRRG	NM_206594;NM_001438;NM_206595;NM_001134285;NR_024099	5'UTR;Body;5'UTR;5'UTR;Body
cg13490235	0.435	0.276	0.043499	2119	1	217004524	ESRRG;ESRRG;ESRRG	NM_206594;NM_206595;NM_001134285	5'UTR;5'UTR;5'UTR
cg04217177	0.48	0.693	0.078351	881	1	217306700	ESRRG	NM_001134285	5'UTR
cg09826050	0.277	0.418	0.031411	3012	1	217310174	ESRRG	NM_001134285	5'UTR
cg11743528	0.208	0.307	0.003897	7500	1	218339560
cg03599978	0.16	0.049	0.032959	2884	1	219834537
cg07722657	0.666	0.808	0.095385	616	1	221060360
cg25464265	0.747	0.928	0.118498	390	1	221063484
cg26220673	0.384	0.549	0.05698	1500	1	221064700
cg24469980	0.381	0.52	0.028498	3295	1	221064953
cg18023943	0.583	0.76	0.093655	633	1	221066688
cg14315054	0.908	0.978	0.012174	5638	1	221068730
cg26047066	0.625	0.823	0.087294	737	1	221069136
cg03970900	0.707	0.588	0.049054	1830	1	222440048
cg05595429	0.792	0.71	0.003314	7645	1	222759637	TAF1A;TAF1A	NM_139352;NM_005681	5'UTR;Body
cg00668515	0.429	0.572	0.044532	2060	1	223213539
cg21774220	0.748	0.818	0.017975	4632	1	223255580
cg25743622	0.756	0.83	0.006274	6882	1	223403446	SUSD4	NM_017982	Body
cg24486540	0.515	0.57	0.003893	7501	1	223526402	SUSD4;SUSD4	NM_017982;NM_001037175	Body;Body
cg13360526	0.508	0.592	0.010737	5939	1	224444519	NVL;NVL	NM_002533;NM_206840	Body;Body
cg17340519	0.151	0.308	0.06659	1166	1	224805852	CNIH3	NM_152495	Body
cg16004056	0.818	0.868	0.008161	6456	1	224825908	CNIH3	NM_152495	Body
cg26914392	0.688	0.528	0.072747	1002	1	225566787	DNAH14	NM_001373	Body
cg26187962	0.605	0.487	0.022155	4018	1	226011953	EPHX1;EPHX1	NM_000120;NM_001136018	TSS1500;5'UTR
cg05968822	0.688	0.763	0.009321	6205	1	226071684	TMEM63A	NM_014698	TSS1500
cg22462235	0.328	0.461	0.006877	6751	1	226129481	LEFTY2	NM_003240	TSS1500
cg01205584	0.141	0.238	0.003772	7538	1	226270724
cg18113107	0.141	0.059	0.005635	7054	1	226288408
cg00609227	0.577	0.646	0.036347	2617	1	226307233
cg22021597	0.472	0.536	0.004232	7414	1	226841240	ITPKB	NM_002221	Body
cg05049329	0.3	0.498	0.096347	605	1	226924846	ITPKB	NM_002221	Body
cg22495008	0.409	0.581	0.049038	1831	1	228077420
cg26146562	0.564	0.658	0.045195	2032	1	228136982	WNT9A	NM_003395	TSS1500
cg08158976	0.295	0.208	0.003315	7644	1	228297975	MRPL55;MRPL55;MRPL55;MRPL55;MRPL55;MRPL55;MRPL55;MRPL55	NM_181441;NM_181464;NM_181456;NM_181465;NM_181462;NM_181455;NM_181454;NM_181463	TSS1500;TSS1500;TSS1500;TSS1500;TSS1500;TSS1500;TSS1500;TSS1500
cg00393263	0.601	0.51	0.027476	3406	1	228336474	GJC2;GUK1;GUK1;GUK1	NM_020435;NM_000858;NM_001159390;NM_001159391	TSS1500;3'UTR;3'UTR;3'UTR
cg20801751	0.879	0.777	0.003592	7580	1	228366494	C1orf69	NM_001010867	3'UTR
cg08723571	0.692	0.756	0.003812	7528	1	228407802	OBSCN;OBSCN	NM_052843;NM_001098623	Body;Body
cg03033447	0.623	0.682	0.005983	6958	1	228473704	OBSCN;OBSCN	NM_052843;NM_001098623	Body;Body
cg16676676	0.694	0.858	0.058164	1456	1	228558987	OBSCN	NM_001098623	Body
cg06208926	0.841	0.888	0.006014	6952	1	229738643	TAF5L;TAF5L	NM_001025247;NM_014409	Body;Body
cg17425590	0.266	0.409	0.024063	3800	1	229830303
cg22647018	0.651	0.776	0.041419	2258	1	230849519	AGT	NM_000029	5'UTR
cg05065177	0.811	0.952	0.087086	739	1	232094993	DISC1;DISC1;DISC1;DISC1;DISC1;TSNAX-DISC1;DISC1;DISC1;DISC1;DISC1	NM_001164546;NM_018662;NM_001012957;NM_001164541;NM_001164540;NR_028393;NM_001164538;NM_001164537;NM_001164542;NM_001164547	3'UTR;Body;Body;Body;Body;Body;Body;Body;3'UTR;3'UTR
cg17008160	0.621	0.803	0.107235	484	1	232315535
cg02452586	0.476	0.609	0.054873	1574	1	233497903	KIAA1804	NM_032435	Body
cg15523980	0.748	0.902	0.077497	903	1	234136308	SLC35F3	NM_173508	Body
cg21002575	0.858	0.638	0.114088	426	1	234209936	SLC35F3	NM_173508	Body
cg08262162	0.842	0.888	0.001147	8255	1	234494875
cg24640065	0.717	0.802	0.037072	2562	1	234615370	TARBP1	NM_005646	TSS1500
cg25341313	0.502	0.65	0.057838	1469	1	235069288
cg26884773	0.352	0.461	0.019313	4418	1	235256863
cg04576607	0.849	0.917	0.02919	3236	1	235787279	GNG4;GNG4;GNG4	NM_004485;NM_001098721;NM_001098722	5'UTR;5'UTR;5'UTR
cg23028178	0.357	0.555	0.113863	428	1	236229267	NID1	NM_002508	TSS1500
cg04027302	0.785	0.845	0.000981	8314	1	236685524	LGALS8;LGALS8;LGALS8	NM_201543;NM_201545;NM_006499	TSS1500;5'UTR;TSS1500
cg10521767	0.222	0.301	0.020498	4235	1	237116052
cg01968657	0.172	0.466	0.166713	172	1	237207256	RYR2	NM_001035	Body
cg22530462	0.665	0.804	0.053533	1628	1	237209586	RYR2	NM_001035	Body
cg22700220	0.501	0.663	0.066054	1178	1	237247258	RYR2	NM_001035	Body
cg00816406	0.575	0.706	0.038483	2461	1	240286626	FMN2	NM_020066	Body
cg07830269	0.533	0.358	0.076469	922	1	240363446	FMN2	NM_020066	Body
cg15896892	0.211	0.318	0.021819	4054	1	244213886	ZNF238	NM_205768	TSS1500
cg23280730	0.875	0.816	0.00427	7406	1	244534647	C1orf100	NM_001012970	Body
cg20311002	0.77	0.615	0.003472	7607	1	244763541	C1orf101;C1orf101	NM_001130957;NM_173807	Body;Body
cg06318402	0.439	0.598	0.028164	3333	1	244894363
cg23484899	0.515	0.645	0.004483	7342	1	244894365
cg05136737	0.618	0.74	0.023196	3897	1	244924918
cg08239426	0.714	0.794	0.017139	4769	1	244965954
cg21307723	0.487	0.339	0.039706	2379	1	245215135	EFCAB2;EFCAB2;EFCAB2;EFCAB2;EFCAB2	NR_026587;NM_001143943;NR_026588;NM_032328;NR_026586	Body;Body;Body;Body;Body
cg09368188	0.08	0.136	6.00E-06	8620	1	245330018	KIF26B	NM_018012	Body
cg18282079	0.912	0.977	0.009743	6129	1	245389361	KIF26B	NM_018012	Body
cg12448285	0.865	0.761	0.016854	4815	1	245534821	KIF26B	NM_018012	Body
cg16110314	0.858	0.919	0.007063	6705	1	246203683	SMYD3;SMYD3	NM_022743;NM_001167740	Body;Body
cg18121962	0.767	0.826	0.012251	5619	1	246305399	SMYD3;SMYD3	NM_022743;NM_001167740	Body;Body
cg10205958	0.806	0.866	0.008897	6296	1	246787626	CNST;CNST	NM_001139459;NM_152609	Body;Body
cg10985909	0.343	0.475	0.009313	6207	1	246810637	CNST;CNST	NM_001139459;NM_152609	Body;Body
cg18354594	0.672	0.769	0.009538	6168	1	247276647	C1orf229	NM_207401	TSS1500
cg00864945	0.229	0.332	5.00E-04	8466	1	247291374
cg14422922	0.846	0.897	0.003467	7611	1	247614727	OR2B11	NM_001004492	1stExon
cg20156999	0.898	0.958	0.004576	7315	1	249154285	ZNF692;ZNF692	NM_017865;NM_001136036	TSS1500;TSS1500
cg15574509	0.511	0.373	0.055835	1539	2	47657	FAM110C	NM_001077710	TSS1500
cg22405774	0.636	0.517	0.028564	3291	2	315462
cg26823290	0.716	0.574	0.063596	1247	2	317633
cg17489871	0.654	0.743	0.026381	3541	2	439337
cg21124476	0.861	0.901	0.004464	7351	2	466990
cg00469797	0.554	0.621	0.009787	6119	2	580802
cg02557922	0.749	0.654	0.01411	5252	2	595312
cg00500140	0.798	0.681	0.023158	3903	2	691012
cg01144137	0.832	0.901	0.014956	5109	2	860809
cg20193363	0.292	0.378	0.005976	6962	2	947589	SNTG2	NM_018968	Body
cg11691429	0.401	0.48	0.006177	6909	2	947634	SNTG2	NM_018968	Body
cg05299774	0.792	0.885	0.040858	2294	2	1238426	SNTG2	NM_018968	Body
cg12221580	0.67	0.477	0.072198	1014	2	1287856	SNTG2	NM_018968	Body
cg26277787	0.902	0.703	0.124712	346	2	1425560	TPO;TPO;TPO;TPO	NM_175719;NM_000547;NM_175721;NM_175722	Body;Body;Body;Body
cg20957776	0.602	0.703	0.023012	3921	2	1482963	TPO;TPO;TPO;TPO	NM_175719;NM_000547;NM_175721;NM_175722	Body;Body;Body;Body
cg09337427	0.814	0.888	0.003056	7710	2	1488252	TPO;TPO;TPO;TPO	NM_175719;NM_000547;NM_175721;NM_175722	Body;Body;Body;Body
cg16151651	0.26	0.487	0.096693	601	2	1609119
cg14230647	0.603	0.712	0.029903	3164	2	1669072	PXDN	NM_012293	Body
cg09699787	0.108	0.28	0.053718	1623	2	1711759	PXDN	NM_012293	Body
cg01328473	0.258	0.396	0.020836	4183	2	1711966	PXDN	NM_012293	Body
cg01271695	0.187	0.346	0.057402	1484	2	1719323	PXDN	NM_012293	Body
cg22350835	0.419	0.511	0.016505	4876	2	1868857	MYT1L	NM_015025	Body
cg22396280	0.755	0.835	0.02423	3784	2	2770105
cg19568844	0.684	0.828	0.033939	2817	2	2773984
cg04089693	0.749	0.853	0.000992	8308	2	2893609
cg06351520	0.309	0.694	0.262113	17	2	3131276
cg11170044	0.302	0.63	0.217443	61	2	3131308
cg16434511	0.715	0.562	0.058531	1440	2	3151078
cg20430826	0.852	0.773	0.005919	6977	2	3173292
cg10276650	0.831	0.913	0.017724	4677	2	3245997	TSSC1	NM_003310	Body
cg04337403	0.721	0.811	0.022308	4001	2	3288737	TSSC1	NM_003310	Body
cg02108196	0.901	0.937	0.004419	7365	2	3322515	TSSC1	NM_003310	Body
cg23599278	0.928	0.96	1.00E-06	8622	2	3428709	TTC15	NM_016030	Body
cg11589885	0.883	0.708	0.078771	876	2	3452919	TTC15	NM_016030	Body
cg16793199	0.782	0.624	0.040422	2323	2	3453196	TTC15	NM_016030	Body
cg09786321	0.635	0.735	0.001444	8171	2	3654242	COLEC11;COLEC11	NM_024027;NM_199235	Body;Body
cg24048627	0.712	0.821	0.032642	2913	2	3683186	COLEC11;COLEC11	NM_024027;NM_199235	Body;Body
cg15133748	0.893	0.981	0.011127	5852	2	3714379	ALLC	NM_018436	5'UTR
cg24664929	0.764	0.822	0.001028	8299	2	3806609
cg13836563	0.699	0.77	0.014709	5155	2	4158907
cg22538712	0.822	0.87	0.00239	7900	2	5216945
cg22312996	0.526	0.73	0.1416	257	2	5849382
cg15915835	0.744	0.884	0.046197	1981	2	6374379
cg25425537	0.601	0.673	0.004474	7347	2	6910518
cg06720768	0.88	0.967	0.000331	8517	2	7464944
cg12494774	0.802	0.867	0.016917	4808	2	7811924
cg23079012	0.945	0.734	0.117084	402	2	8343710
cg12167548	0.474	0.622	0.038872	2427	2	8464763
cg01924952	0.401	0.543	0.017937	4641	2	8627933
cg01048749	0.954	0.985	0.00775	6539	2	8724685
cg21129864	0.573	0.717	0.04996	1785	2	9369739	ASAP2;ASAP2	NM_001135191;NM_003887	Body;Body
cg10766866	0.717	0.774	0.008106	6470	2	9402103	ASAP2;ASAP2	NM_001135191;NM_003887	Body;Body
cg08100159	0.708	0.876	0.049121	1826	2	9560753	ITGB1BP1;ITGB1BP1	NM_004763;NM_022334	5'UTR;5'UTR
cg25271976	0.81	0.737	0.010224	6042	2	9894165
cg14124917	0.098	0.14	0.000649	8421	2	10090974	GRHL1	NM_198182	TSS1500
cg23005797	0.766	0.605	0.00548	7090	2	10302462	C2orf48	NM_182626	Body
cg09516237	0.61	0.71	0.014021	5271	2	10351540	C2orf48	NM_182626	3'UTR
cg14003211	0.875	0.949	0.023427	3878	2	10384622
cg05349601	0.756	0.825	0.019668	4363	2	10691725
cg23243408	0.916	0.961	0.013193	5444	2	11049855
cg03969301	0.724	0.859	0.092451	655	2	11056425
cg21128787	0.796	0.858	0.013227	5433	2	11076220
cg15704155	0.541	0.649	0.042943	2152	2	11272399	C2orf50	NM_182500	TSS1500
cg04789968	0.885	0.943	0.023066	3914	2	11466441	ROCK2	NM_004850	Body
cg01621716	0.25	0.305	0.000198	8563	2	11636147
cg05363871	0.204	0.313	0.017735	4676	2	11638870
cg22495058	0.221	0.312	0.029965	3154	2	11752373	GREB1	NM_014668	Body
cg06500134	0.86	0.942	0.019485	4395	2	11822560
cg17211562	0.484	0.648	0.039641	2382	2	11886253	LPIN1	NM_145693	TSS1500
cg25559949	0.138	0.225	0.024672	3721	2	12003848
cg04270085	0.601	0.752	0.06493	1205	2	12223636
cg25204319	0.629	0.439	0.079786	855	2	12984815
cg20431766	0.134	0.214	0.014114	5251	2	16083031	MYCN;MYCNOS	NM_005378;NR_026766	Body;TSS1500
cg05996160	0.878	0.756	0.059041	1419	2	16124662
cg10502303	0.174	0.242	0.010323	6019	2	16847831	FAM49A	NM_030797	TSS1500
cg26631984	0.086	0.18	0.010576	5973	2	17719375
cg19407604	0.682	0.769	0.00588	6985	2	18116532
cg16880567	0.734	0.918	0.117639	398	2	18585915
cg12656424	0.833	0.751	0.020798	4186	2	18923186
cg20707692	0.491	0.383	0.04116	2270	2	19555572	OSR1	NM_145260	5'UTR
cg15440868	0.787	0.679	0.007008	6719	2	19565225
cg00830419	0.872	0.778	0.009644	6148	2	20371971
cg14893576	0.177	0.387	0.101854	539	2	23604202
cg06676049	0.768	0.901	0.046803	1946	2	23839842	KLHL29	NM_052920	Body
cg04335293	0.264	0.338	0.024378	3758	2	24713157
cg19139589	0.627	0.705	0.000664	8414	2	25149093
cg22900681	0.472	0.383	0.002789	7784	2	25301413	EFR3B	NM_014971	Body
cg25816739	0.227	0.361	0.04975	1793	2	25354610	EFR3B	NM_014971	Body
cg01926269	0.151	0.189	0.008337	6408	2	25391670	POMC;POMC	NM_000939;NM_001035256	TSS200;TSS200
cg24425171	0.223	0.32	0.018234	4589	2	25391711	POMC;POMC	NM_000939;NM_001035256	TSS200;TSS200
cg08030082	0.369	0.437	0.01644	4888	2	25391839	POMC;POMC	NM_000939;NM_001035256	TSS1500;TSS1500
cg08621773	0.589	0.773	0.092596	649	2	25438675
cg22731525	0.785	0.876	0.018143	4603	2	25566228	DNMT3A;DNMT3A;DNMT3A	NM_022552;NM_175629;NM_175630	TSS1500;TSS1500;TSS1500
cg22647546	0.284	0.439	0.069253	1091	2	26394518	FAM59B	NM_001168241	TSS1500
cg07177860	0.117	0.192	0.00412	7441	2	26402318	FAM59B	NM_001168241	Body
cg19402238	0.86	0.958	0.00693	6737	2	26407200	FAM59B	NM_001168241	Body
cg04375688	0.564	0.682	0.055223	1560	2	26470049	HADHB	NM_000183	5'UTR
cg19241831	0.722	0.84	0.053205	1647	2	26782726	OTOF	NM_194248	TSS1500
cg05616379	0.528	0.634	0.013408	5392	2	26943660	KCNK3	NM_002246	Body
cg17192247	0.271	0.353	0.004426	7364	2	27194436	MAPRE3	NM_012326	5'UTR
cg05505545	0.575	0.662	0.011287	5825	2	27312716	KHK;KHK	NM_000221;NM_006488	Body;Body
cg08285371	0.93	0.951	0.000573	8439	2	27323827	CGREF1;CGREF1;CGREF1;CGREF1	NM_001166239;NM_006569;NM_001166241;NM_001166240	3'UTR;3'UTR;Body;Body
cg04325909	0.748	0.874	0.023832	3827	2	27500683	DNAJC5G	NM_173650	Body
cg15078838	0.282	0.443	0.075739	933	2	28114349	BRE;RBKS;LOC100302650;BRE;BRE;BRE;BRE	NM_199193;NM_022128;NR_028308;NM_199192;NM_199194;NM_199191;NM_004899	5'UTR;TSS1500;TSS1500;5'UTR;5'UTR;5'UTR;5'UTR
cg07927072	0.468	0.538	0.016799	4821	2	28117087	BRE;BRE;BRE;BRE;BRE	NM_199193;NM_199192;NM_199194;NM_199191;NM_004899	5'UTR;5'UTR;5'UTR;5'UTR;5'UTR
cg23239344	0.705	0.806	0.011565	5778	2	28569574
cg10513330	0.74	0.53	0.09579	610	2	28829939	PLB1;PLB1	NM_001170585;NM_153021	Body;Body
cg25095187	0.589	0.764	0.096395	604	2	29335792
cg04503297	0.802	0.875	0.005267	7133	2	30597135
cg08358332	0.686	0.898	0.116069	408	2	30789342	LCLAT1;LCLAT1	NM_001002257;NM_182551	Body;Body
cg25080256	0.883	0.937	0.009122	6257	2	31215798	GALNT14	NM_024572	Body
cg18098004	0.644	0.814	0.083248	802	2	31215852	GALNT14	NM_024572	Body
cg23371680	0.543	0.674	0.047282	1920	2	31511030
cg07182705	0.649	0.898	0.170608	163	2	31809616
cg17735563	0.735	0.857	0.042134	2205	2	33738079	RASGRP3;RASGRP3;RASGRP3	NM_001139488;NM_170672;NM_015376	5'UTR;5'UTR;TSS1500
cg17960629	0.439	0.548	0.038132	2490	2	36877454
cg25727520	0.544	0.711	0.06357	1251	2	37576821	QPCT	NM_012413	Body
cg13028376	0.662	0.497	0.065149	1202	2	38065233
cg02486145	0.369	0.508	0.03502	2732	2	38334178
cg17008473	0.859	0.728	0.025692	3608	2	38356469
cg15653855	0.286	0.419	0.018036	4624	2	38735761
cg22014983	0.747	0.829	0.015394	5045	2	39637465	MAP4K3	NM_003618	Body
cg13711966	0.461	0.567	0.007896	6511	2	42071660
cg27428208	0.66	0.838	0.109039	467	2	42229179
cg22389308	0.748	0.677	0.011995	5684	2	42252064
cg17517296	0.296	0.413	0.038464	2465	2	43107458
cg07066190	0.512	0.675	0.060894	1348	2	43174383
cg03717364	0.048	0.126	0.004617	7306	2	43202481
cg00916179	0.637	0.729	0.01448	5184	2	43992805	PLEKHH2	NM_172069	3'UTR
cg13341470	0.683	0.74	0.011284	5827	2	44065332	ABCG5;ABCG8	NM_022436;NM_022437	Body;TSS1500
cg21473786	0.654	0.737	0.015247	5074	2	44311918
cg07993112	0.725	0.59	0.002546	7856	2	44363533
cg18045195	0.528	0.618	0.025034	3681	2	45178950
cg22912834	0.533	0.637	0.004169	7428	2	45227645
cg26853061	0.242	0.38	0.062118	1306	2	45229337
cg15845118	0.649	0.723	0.004848	7233	2	45238678
cg26779985	0.539	0.386	0.056538	1515	2	45398292
cg02093902	0.852	0.78	0.003735	7544	2	45501532
cg13503564	0.508	0.633	0.042539	2176	2	45539374
cg13340442	0.894	0.939	0.000763	8378	2	45893166	PRKCE	NM_005400	Body
cg14536764	0.829	0.642	0.074152	969	2	46229463	PRKCE	NM_005400	Body
cg19323703	0.766	0.857	0.031219	3035	2	46498015
cg05290658	0.623	0.547	0.010504	5990	2	46613024	EPAS1	NM_001430	3'UTR
cg22013055	0.634	0.764	0.036157	2635	2	47054833	LOC100134259	NR_024452	TSS200
cg12603955	0.784	0.875	0.011094	5860	2	47269069	TTC7A	NM_020458	Body
cg15518400	0.1	0.15	0.006578	6816	2	47401883	CALM2	NM_001743	Body
cg21483860	0.814	0.89	0.004478	7344	2	47463763
cg15110473	0.71	0.822	0.049649	1797	2	47716517
cg26473189	0.788	0.555	0.111591	447	2	48710712	KLRAQ1;KLRAQ1;KLRAQ1;KLRAQ1	NM_001135630;NR_024188;NM_001135629;NM_152994	Body;Body;Body;Body
cg12300939	0.689	0.783	0.008813	6313	2	48844195	GTF2A1L;GTF2A1L;STON1-GTF2A1L	NM_172196;NM_006872;NM_172311	TSS1500;TSS1500;Body
cg17327492	0.872	0.765	0.004777	7256	2	49382159	FSHR;FSHR	NM_181446;NM_000145	TSS1500;TSS1500
cg22332257	0.338	0.534	0.114916	419	2	49604189
cg11775579	0.824	0.866	0.004216	7417	2	50232611	NRXN1;NRXN1;NRXN1	NM_004801;NM_001135659;NM_138735	Body;Body;Body
cg17091056	0.656	0.801	0.039734	2376	2	54315563
cg25954914	0.052	0.136	0.028949	3254	2	54785183	SPTBN1;SPTBN1	NM_178313;NM_003128	TSS1500;Body
cg01091099	0.559	0.651	0.039447	2395	2	54815680	SPTBN1;SPTBN1	NM_178313;NM_003128	Body;Body
cg00710366	0.847	0.899	0.005144	7166	2	54891600	SPTBN1	NM_003128	Body
cg04678916	0.046	0.157	0.024628	3726	2	54900910
cg02862885	0.158	0.324	0.020262	4273	2	55327371
cg04846451	0.854	0.938	0.020842	4181	2	55452363	C2orf63;C2orf63	NM_152385;NM_001135598	5'UTR;5'UTR
cg04811205	0.795	0.881	0.010785	5929	2	55563533	CCDC88A;CCDC88A	NM_001135597;NM_018084	Body;Body
cg07641563	0.767	0.626	0.039596	2387	2	56216086	MIR216A	NR_029629	Body
cg17501259	0.1	0.19	0.007997	6491	2	56413069	CCDC85A	NM_001080433	Body
cg25916135	0.487	0.348	0.032769	2905	2	59071761
cg13913933	0.804	0.891	0.038943	2422	2	59202222
cg21406144	0.757	0.843	0.020028	4305	2	59919051
cg19464815	0.755	0.809	0.002862	7766	2	60679659	BCL11A;BCL11A	NM_018014;NM_138559	3'UTR;3'UTR
cg10853543	0.764	0.857	0.03634	2618	2	60763626	BCL11A;BCL11A;BCL11A	NM_022893;NM_138559;NM_018014	Body;Body;Body
cg10600647	0.594	0.686	0.023356	3884	2	60763808	BCL11A;BCL11A;BCL11A	NM_022893;NM_138559;NM_018014	Body;Body;Body
cg25600951	0.553	0.654	0.022365	3992	2	62419885
cg08388802	0.503	0.41	0.010653	5958	2	62638371
cg22732253	0.522	0.462	0.019369	4412	2	63280164	OTX1	NM_014562	Body
cg02606423	0.472	0.397	0.022818	3950	2	63280376	OTX1	NM_014562	Body
cg14604681	0.313	0.256	0.022855	3944	2	63283355	OTX1	NM_014562	Body
cg11228136	0.493	0.715	0.123787	352	2	63971489
cg00219598	0.808	0.914	0.049511	1808	2	64078686	UGP2;UGP2	NM_006759;NM_001001521	Body;5'UTR
cg00074365	0.191	0.309	0.006374	6861	2	64088479	UGP2;UGP2	NM_001001521;NM_006759	Body;Body
cg15928347	0.153	0.264	0.0188	4493	2	64837018
cg03090940	0.083	0.289	0.093681	632	2	65058954
cg25611756	0.149	0.278	0.015782	4979	2	65086991
cg17940256	0.739	0.809	0.007921	6507	2	65179622
cg08467103	0.325	0.494	0.003444	7620	2	65593933	SPRED2;SPRED2	NM_001128210;NM_181784	TSS200;Body
cg11674355	0.145	0.082	0.009281	6213	2	65610261	SPRED2	NM_181784	Body
cg14399440	0.802	0.877	0.005648	7050	2	65953225
cg16927242	0.135	0.282	0.073917	976	2	66664667	MEIS1	NM_002398	Body
cg03589296	0.225	0.279	0.00128	8215	2	66666292	MEIS1	NM_002398	Body
cg09462924	0.02	0.077	0.007511	6594	2	66666470	MEIS1	NM_002398	Body
cg22731271	0.028	0.104	0.010505	5989	2	66667059	MEIS1	NM_002398	Body
cg11433622	0.024	0.093	0.021943	4041	2	66667549	MEIS1	NM_002398	Body
cg04288999	0.099	0.233	0.06378	1236	2	66667852	MEIS1	NM_002398	Body
cg26537478	0.113	0.292	0.079994	849	2	66668012	MEIS1	NM_002398	Body
cg11653134	0.343	0.141	0.085953	761	2	66805547
cg13851508	0.453	0.16	0.176885	146	2	66805939
cg17945962	0.817	0.592	0.132315	300	2	67939740
cg14046302	0.868	0.697	0.084284	784	2	67939758
cg13284470	0.572	0.664	0.010336	6018	2	69001115	ARHGAP25;ARHGAP25;ARHGAP25;ARHGAP25	NM_001166276;NM_001007231;NM_001166277;NM_014882	TSS1500;Body;Body;TSS1500
cg05095428	0.572	0.63	0.010772	5933	2	69239676	ANTXR1;ANTXR1;ANTXR1	NM_032208;NM_018153;NM_053034	TSS1500;TSS1500;TSS1500
cg01049695	0.761	0.888	0.068556	1106	2	69316230	ANTXR1;ANTXR1;ANTXR1	NM_053034;NM_032208;NM_018153	Body;Body;Body
cg09446896	0.922	0.971	0.007412	6625	2	69803979	AAK1	NM_014911	Body
cg20199770	0.569	0.723	0.078661	878	2	70186181
cg12748639	0.423	0.508	0.017772	4669	2	71035898	CLEC4F	NM_173535	3'UTR
cg18867200	0.431	0.366	0.003968	7476	2	71116698
cg14265704	0.68	0.601	0.015169	5084	2	71131201	VAX2	NM_012476	Body
cg26907313	0.785	0.86	0.009972	6087	2	71167117	ATP6V1B1	NM_001692	Body
cg04751811	0.052	0.129	0.003837	7516	2	71192445	ATP6V1B1	NM_001692	3'UTR
cg07292606	0.725	0.784	0.017549	4707	2	71218823	TEX261	NM_144582	Body
cg13066889	0.524	0.602	0.011063	5869	2	71695782	DYSF;DYSF;DYSF;DYSF;DYSF;DYSF;DYSF;DYSF;DYSF;DYSF;DYSF;DYSF;DYSF;DYSF	NM_001130455;NM_001130979;NM_001130980;NM_001130982;NM_001130976;NM_001130987;NM_001130986;NM_001130981;NM_001130984;NM_001130983;NM_001130978;NM_001130985;NM_003494;NM_001130977	Body;Body;Body;Body;Body;Body;Body;Body;Body;Body;Body;Body;Body;Body
cg16134262	0.854	0.736	0.005364	7115	2	71788134	DYSF;DYSF;DYSF;DYSF;DYSF;DYSF;DYSF;DYSF;DYSF;DYSF;DYSF;DYSF;DYSF;DYSF	NM_001130455;NM_001130979;NM_001130980;NM_001130982;NM_001130976;NM_001130987;NM_001130986;NM_001130981;NM_001130984;NM_001130983;NM_001130978;NM_001130985;NM_003494;NM_001130977	Body;Body;Body;Body;Body;Body;Body;Body;Body;Body;Body;Body;Body;Body
cg24681963	0.601	0.723	0.03118	3039	2	72012367
cg14901751	0.789	0.877	0.051894	1697	2	72126174
cg06108254	0.489	0.629	0.05754	1481	2	72830705	EXOC6B	NM_015189	Body
cg03526652	0.925	0.86	0.006141	6922	2	72977657	EXOC6B	NM_015189	Body
cg17020726	0.649	0.519	0.022186	4016	2	73122091
cg08013270	0.142	0.18	3.00E-05	8610	2	73145744	EMX1	NM_004097	Body
cg00866399	0.089	0.201	0.029949	3159	2	73148052	EMX1	NM_004097	Body
cg16936561	0.644	0.763	0.023611	3853	2	73338081	RAB11FIP5	NM_015470	Body
cg13491317	0.643	0.784	0.07139	1039	2	73399765
cg19194237	0.594	0.664	0.010854	5912	2	73485189	FBXO41	NM_001080410	3'UTR
cg05904901	0.571	0.689	0.034878	2746	2	73499376	FBXO41	NM_001080410	TSS1500
cg15701317	0.454	0.496	0.00302	7718	2	73868919	NAT8	NM_003960	5'UTR
cg12728240	0.161	0.224	0.01102	5878	2	73870294	NAT8	NM_003960	TSS1500
cg05074946	0.627	0.736	0.041026	2277	2	74234594
cg01244346	0.865	0.908	2.70E-05	8611	2	74272962	TET3	NM_144993	TSS1500
cg00043800	0.646	0.703	0.001415	8183	2	74612144	LOC100189589	NR_024463	TSS1500
cg17988187	0.751	0.797	0.012568	5564	2	74612222	LOC100189589	NR_024463	TSS1500
cg11067786	0.534	0.379	0.035789	2670	2	74780467	LOXL3;DOK1	NM_032603;NM_001381	5'UTR;TSS1500
cg01287476	0.415	0.498	0.017434	4725	2	74875548	C2orf65	NM_138804	TSS1500
cg10498926	0.841	0.886	0.001767	8076	2	75146391
cg01146063	0.387	0.491	0.010959	5882	2	80549973	CTNNA2;CTNNA2	NM_004389;NM_001164883	Body;Body
cg03963219	0.197	0.271	0.006426	6851	2	84709147
cg17484733	0.127	0.394	0.121842	364	2	85362030	TCF7L1	NM_031283	Body
cg16627346	0.606	0.519	0.021634	4074	2	96057706
cg23575754	0.246	0.322	0.00163	8116	2	96315200
cg11529787	0.14	0.196	0.002385	7903	2	96315229
cg25841923	0.559	0.689	0.026837	3487	2	96673978
cg25428740	0.317	0.474	0.066415	1170	2	96981671
cg06827611	0.819	0.856	0.003917	7491	2	96993311	ITPRIPL1;ITPRIPL1;ITPRIPL1;ITPRIPL1	NM_001008949;NM_001163523;NM_178495;NM_001163524	Body;Body;1stExon;Body
cg02443816	0.8	0.884	0.017247	4752	2	97220858
cg25685934	0.718	0.777	0.000752	8384	2	97361034	FER1L5;FER1L5	NM_001113382;NM_001077400	Body;TSS200
cg13394864	0.813	0.739	0.00941	6191	2	97563733	FAM178B;FAM178B;FAM178B	NM_016490;NM_016490;NM_001122646	1stExon;5'UTR;Body
cg15711772	0.667	0.75	0.012022	5674	2	98756447	VWA3B	NM_144992	Body
cg04787024	0.021	0.109	0.018026	4625	2	99553442	C2orf55	NM_207362	TSS1500
cg03171465	0.135	0.286	0.068437	1108	2	99553830	C2orf55	NM_207362	TSS1500
cg14151288	0.763	0.924	0.073707	984	2	100322441	AFF3;AFF3	NM_001025108;NM_002285	Body;Body
cg05093535	0.904	0.705	0.083171	804	2	100466754	AFF3;AFF3	NM_001025108;NM_002285	Body;Body
cg22353096	0.35	0.43	0.007597	6577	2	100851666
cg22116555	0.643	0.834	0.111005	451	2	101043210
cg05645422	0.406	0.545	0.036706	2586	2	101416310
cg22063369	0.588	0.838	0.173783	157	2	101504017	NPAS2	NM_002518	5'UTR
cg17494863	0.68	0.786	0.024375	3759	2	101638916	TBC1D8	NM_001102426	Body
cg09285418	0.052	0.079	0.002123	7979	2	101768973	TBC1D8	NM_001102426	TSS1500
cg26134692	0.596	0.673	0.002465	7879	2	101778863
cg05991009	0.451	0.617	0.043569	2108	2	102080674	RFX8	NM_001145664	Body
cg01388757	0.131	0.237	0.022999	3923	2	102091195	RFX8	NM_001145664	TSS200
cg05729200	0.141	0.284	0.086184	754	2	102091321	RFX8	NM_001145664	TSS200
cg02933362	0.08	0.21	0.067491	1138	2	102091607	RFX8	NM_001145664	TSS1500
cg20794042	0.31	0.396	0.003632	7571	2	102239428
cg13027851	0.885	0.923	0.007997	6490	2	102433793	MAP4K4;MAP4K4;MAP4K4	NM_145687;NM_004834;NM_145686	Body;Body;Body
cg01820934	0.8	0.862	0.007797	6532	2	102614569	IL1R2;IL1R2	NM_004633;NM_173343	5'UTR;TSS1500
cg05539265	0.774	0.592	0.018902	4482	2	102717438
cg22835712	0.646	0.784	0.037649	2523	2	102737379
cg01585348	0.415	0.6	0.068167	1114	2	102862214
cg19642470	0.256	0.425	0.049118	1827	2	102868023
cg06361238	0.384	0.465	0.013691	5331	2	105275138
cg13872005	0.174	0.379	0.103063	527	2	105275613
cg22365240	0.317	0.248	0.005954	6966	2	105374995
cg27421353	0.851	0.898	0.000821	8362	2	105949440
cg00044097	0.563	0.478	0.001162	8251	2	106055153	FHL2;FHL2	NM_201557;NM_201557	1stExon;5'UTR
cg23362669	0.251	0.489	0.081381	825	2	106776913	UXS1	NM_025076	Body
cg14321837	0.845	0.93	0.034068	2813	2	106812100	UXS1	NM_025076	TSS1500
cg08775629	0.582	0.727	0.072287	1012	2	107457756	ST6GAL2;ST6GAL2;ST6GAL2	NM_032528;NM_001142352;NM_001142351	Body;Body;Body
cg09834172	0.476	0.374	0.018541	4539	2	108745580
cg10075819	0.761	0.647	0.02151	4087	2	109229337	LIMS1	NM_004987	5'UTR
cg26202964	0.877	0.804	0.003956	7483	2	109999383	SH3RF3	NM_001099289	Body
cg17866732	0.239	0.345	0.039963	2364	2	110372875	SEPT10;SEPT10;ANKRD57	NM_144710;NM_178584;NM_023016	TSS1500;TSS1500;1stExon
cg03552103	0.209	0.361	0.083856	793	2	110373002	SEPT10;SEPT10;ANKRD57	NM_144710;NM_178584;NM_023016	TSS1500;TSS1500;1stExon
cg22370326	0.348	0.517	0.07786	897	2	110373509	ANKRD57	NM_023016	1stExon
cg22740489	0.269	0.33	0.000315	8526	2	110706159	LIMS3-LOC440895;LIMS3-LOC440895;LOC440895	NR_027145;NR_027144;NR_027143	Body;Body;Body
cg08721931	0.642	0.735	0.005975	6963	2	110874344	MALL	NM_005434	TSS1500
cg27638115	0.684	0.772	0.019187	4443	2	110874360	MALL	NM_005434	TSS1500
cg22864015	0.826	0.889	0.013087	5472	2	111438170
cg20710902	0.517	0.601	0.01325	5425	2	111440239
cg09570614	0.429	0.574	0.076664	916	2	112124380
cg17057892	0.642	0.757	0.027255	3439	2	112918552	FBLN7;FBLN7	NM_153214;NM_001128165	Body;Body
cg11398136	0.795	0.852	0.016045	4946	2	112942805	FBLN7;FBLN7	NM_153214;NM_001128165	Body;Body
cg12153373	0.89	0.733	0.040496	2319	2	113058725	ZC3H6	NM_198581	Body
cg24921240	0.701	0.78	0.00744	6617	2	113127662	RGPD8;RGPD5	NM_001164463;NM_005054	3'UTR;3'UTR
cg23499749	0.671	0.762	0.011117	5854	2	113345365	CHCHD5	NM_032309	Body
cg23920246	0.671	0.802	0.004498	7338	2	113398727
cg06156847	0.826	0.908	0.025329	3645	2	113672199	IL1F7;IL1F7;IL1F7;IL1F7;IL1F7	NM_173204;NM_173203;NM_173202;NM_173205;NM_014439	Body;Body;Body;TSS1500;Body
cg17669033	0.538	0.631	0.004271	7405	2	113875512	IL1RN;IL1RN;IL1RN;IL1RN;IL1RN;IL1RN	NM_173841;NM_173841;NM_173843;NM_000577;NM_000577;NM_173843	1stExon;5'UTR;5'UTR;5'UTR;1stExon;1stExon
cg13224420	0.72	0.817	0.021573	4080	2	113941371	PSD4;LOC440839	NM_012455;NR_029399	Body;Body
cg22541830	0.169	0.328	0.015949	4962	2	114048868	LOC440839	NR_029399	Body
cg15562557	0.466	0.511	0.004567	7320	2	114164343	LOC440839	NR_029399	Body
cg22380663	0.601	0.697	0.036292	2622	2	114311462
cg14348849	0.739	0.861	0.068616	1104	2	114426825
cg03972891	0.706	0.853	0.06294	1274	2	114616675
cg03675047	0.492	0.389	0.007578	6581	2	119566221
cg11775124	0.525	0.216	0.152463	218	2	119590123
cg03508786	0.329	0.126	0.087165	738	2	119590758
cg10543450	0.598	0.487	0.018003	4629	2	119592325
cg22007486	0.245	0.449	0.081628	819	2	119602212	EN1	NM_001426	Body
cg04034583	0.187	0.364	0.057983	1465	2	119603108	EN1	NM_001426	Body
cg00654888	0.176	0.334	0.071722	1029	2	119603133	EN1	NM_001426	Body
cg17167253	0.112	0.283	0.069011	1096	2	119603383	EN1	NM_001426	Body
cg03883295	0.141	0.374	0.12575	336	2	119603489	EN1	NM_001426	Body
cg20585227	0.119	0.17	0.002756	7794	2	119605761	EN1	NM_001426	TSS200
cg14274989	0.318	0.112	0.127911	318	2	119606302	EN1	NM_001426	TSS1500
cg06946452	0.398	0.068	0.199842	86	2	119606631	EN1	NM_001426	TSS1500
cg24001710	0.43	0.135	0.172392	159	2	119606695	EN1	NM_001426	TSS1500
cg18093372	0.532	0.144	0.21433	64	2	119607603
cg21301942	0.383	0.133	0.130613	309	2	119608651
cg08489674	0.552	0.249	0.178539	143	2	119609557
cg17342925	0.376	0.275	0.02718	3447	2	119610605
cg26425256	0.382	0.102	0.170352	164	2	119611362
cg18173235	0.422	0.089	0.164352	181	2	119612382
cg19575372	0.293	0.102	0.039181	2410	2	119612787
cg08453483	0.161	0.078	0.021054	4155	2	119613877
cg18669186	0.326	0.07	0.105102	507	2	119614594
cg05270938	0.488	0.209	0.161754	190	2	119616568
cg26994225	0.372	0.141	0.114959	418	2	119616769
cg14634534	0.441	0.179	0.101879	538	2	119616825
cg03372205	0.667	0.773	0.030994	3052	2	119619765
cg19284751	0.422	0.563	0.045699	1998	2	119699789	MARCO;MARCO	NM_006770;NM_006770	1stExon;5'UTR
cg10944063	0.505	0.654	0.063579	1249	2	120233706	SCTR	NM_002980	Body
cg20296532	0.652	0.731	0.005716	7032	2	120282272	SCTR	NM_002980	TSS1500
cg25310071	0.654	0.698	0.001146	8256	2	121016810	RALB	NM_002881	5'UTR
cg20349803	0.821	0.889	0.012397	5594	2	121036440	RALB	NM_002881	Body
cg27505472	0.717	0.887	0.062412	1296	2	121036705	RALB	NM_002881	Body
cg08065733	0.383	0.474	0.002006	8010	2	121106721	INHBB	NM_002193	Body
cg25334934	0.492	0.772	0.103206	525	2	121269348
cg17695537	0.698	0.547	0.029995	3149	2	121274655
cg18881174	0.305	0.423	0.000209	8560	2	121283801
cg02640173	0.492	0.737	0.163008	187	2	121605707	GLI2	NM_005270	Body
cg01791238	0.849	0.905	0.005729	7024	2	121684467	GLI2	NM_005270	Body
cg07554041	0.722	0.809	0.010497	5992	2	121992375	TFCP2L1	NM_014553	Body
cg10560561	0.916	0.776	0.031801	2983	2	122187299	CLASP1;CLASP1;CLASP1	NM_001142273;NM_015282;NM_001142274	Body;Body;Body
cg00542975	0.557	0.616	9.00E-04	8333	2	122392291	CLASP1;CLASP1;CLASP1	NM_015282;NM_001142274;NM_001142273	5'UTR;5'UTR;5'UTR
cg22346073	0.378	0.554	0.064494	1217	2	122402890	CLASP1;CLASP1;CLASP1	NM_015282;NM_001142274;NM_001142273	5'UTR;5'UTR;5'UTR
cg23895055	0.556	0.645	0.036934	2571	2	122495663	MKI67IP	NM_032390	TSS1500
cg26093966	0.832	0.885	0.003408	7624	2	122498337
cg04175027	0.169	0.28	0.038507	2457	2	123418722
cg14431024	0.942	0.875	0.001302	8206	2	127734416
cg11902543	0.347	0.515	0.023127	3909	2	127901882
cg11014740	0.31	0.402	0.032284	2942	2	129079223
cg19910796	0.666	0.827	0.020736	4197	2	131449749
cg15305538	0.189	0.299	0.017796	4665	2	131484486
cg00908323	0.594	0.712	0.036887	2574	2	131501353
cg00332961	0.714	0.78	0.005618	7058	2	131583921
cg02785604	0.779	0.852	0.009686	6139	2	131676136	ARHGEF4;ARHGEF4	NM_032995;NM_015320	5'UTR;5'UTR
cg02718078	0.638	0.739	0.017985	4630	2	131716968	ARHGEF4;ARHGEF4	NM_032995;NM_015320	Body;Body
cg06727065	0.817	0.857	0.002706	7814	2	132286996	CCDC74A	NM_138770	Body
cg25953146	0.582	0.62	0.001884	8041	2	132558939	C2orf27B	NM_214461	5'UTR
cg16356045	0.695	0.816	0.052539	1675	2	132584587
cg17172683	0.574	0.658	0.013026	5483	2	133343618	GPR39	NM_001508	Body
cg06543615	0.749	0.601	0.038903	2426	2	133402475	GPR39;LYPD1;LYPD1	NM_001508;NM_144586;NM_001077427	Body;3'UTR;3'UTR
cg00055359	0.423	0.241	0.091592	667	2	134023210	NCKAP5;NCKAP5	NM_207363;NM_207481	Body;Body
cg20514322	0.438	0.219	0.113939	427	2	134023662	NCKAP5;NCKAP5	NM_207363;NM_207481	Body;Body
cg01290856	0.592	0.696	0.000847	8354	2	134324896	NCKAP5;NCKAP5	NM_207481;NM_207363	5'UTR;5'UTR
cg15297650	0.507	0.644	0.058397	1445	2	135477056	TMEM163	NM_030923	TSS1500
cg01080368	0.77	0.827	0.007046	6709	2	135480456
cg03526165	0.51	0.344	0.061609	1321	2	138264722	THSD7B	NM_001080427	Body
cg20955027	0.907	0.79	0.055439	1554	2	143569522
cg22922100	0.8	0.878	0.000305	8530	2	143987421	ARHGAP15	NM_018460	Body
cg23498755	0.861	0.898	0.000408	8496	2	143999025	ARHGAP15	NM_018460	Body
cg07621645	0.674	0.803	0.012831	5512	2	144503739	ARHGAP15	NM_018460	Body
cg07780074	0.43	0.6	0.056335	1520	2	145090814	GTDC1	NM_001164629	TSS1500
cg22618752	0.792	0.732	0.008374	6404	2	145147450	ZEB2;ZEB2	NM_014795;NM_001171653	Body;Body
cg17287974	0.804	0.87	0.000848	8353	2	145876471
cg26205321	0.813	0.916	0.021648	4073	2	146108651
cg06228407	0.805	0.88	0.006329	6872	2	146571856
cg03756814	0.695	0.601	0.011965	5695	2	148416907
cg01930356	0.129	0.178	0.009438	6186	2	149645934	KIF5C	NM_004522	Body
cg00753138	0.919	0.967	0.008481	6379	2	149679934	KIF5C	NM_004522	Body
cg27533534	0.811	0.696	0.040352	2326	2	149859227	KIF5C	NM_004522	Body
cg20360286	0.559	0.463	0.025865	3590	2	150222839	LYPD6	NM_194317	5'UTR
cg08558886	0.436	0.736	0.197346	97	2	151469837
cg27404897	0.785	0.851	0.012306	5604	2	152092933
cg11363444	0.886	0.815	0.00722	6669	2	153079618
cg05893865	0.771	0.813	0.001174	8247	2	157740929
cg25446117	0.177	0.111	0.006918	6742	2	157749080
cg24576425	0.086	0.204	0.064125	1228	2	158114404	GALNT5;GALNT5	NM_014568;NM_014568	1stExon;5'UTR
cg04331189	0.723	0.803	0.012797	5517	2	160142303	WDSUB1;WDSUB1;WDSUB1	NM_001128212;NM_001128213;NM_152528	5'UTR;5'UTR;5'UTR
cg25419317	0.557	0.691	0.050791	1749	2	161190202	RBMS1;RBMS1	NM_002897;NM_016836	Body;Body
cg18852574	0.518	0.684	0.009857	6108	2	161265289	RBMS1;RBMS1	NM_002897;NM_016836	Body;Body
cg26253898	0.854	0.695	0.078284	882	2	163006202	GCG	NM_002054	5'UTR
cg27413603	0.853	0.929	0.038033	2498	2	164960033
cg01790523	0.378	0.461	0.027186	3446	2	167229656	SCN9A	NM_002977	5'UTR
cg02056098	0.491	0.668	0.06056	1353	2	167233372	SCN9A	NM_002977	TSS1500
cg07290257	0.792	0.612	0.07416	968	2	169433391	LASS6	NM_203463	Body
cg18556822	0.571	0.645	0.001964	8019	2	169658881	NOSTRIN;NOSTRIN;NOSTRIN;NOSTRIN	NM_001171631;NM_001039724;NM_052946;NM_001171632	5'UTR;TSS1500;TSS1500;TSS1500
cg06836480	0.637	0.754	0.007827	6526	2	169928251	DHRS9;DHRS9;DHRS9	NM_001142270;NM_005771;NM_199204	TSS1500;5'UTR;5'UTR
cg25446061	0.296	0.434	0.037741	2516	2	169967583
cg20437980	0.788	0.837	0.005706	7036	2	170593804	KLHL23	NM_144711	Body
cg00858840	0.219	0.365	0.01309	5469	2	171573839	SP5	NM_001003845	Body
cg01095157	0.811	0.882	0.014571	5173	2	171784674	GORASP2	NM_015530	TSS1500
cg09169132	0.439	0.529	0.014389	5197	2	171826682
cg20200080	0.358	0.419	0.004867	7224	2	171830785
cg02218496	0.41	0.482	0.005162	7164	2	172948176
cg12762816	0.305	0.226	0.030079	3139	2	172953392	DLX1;DLX1	NM_001038493;NM_178120	3'UTR;3'UTR
cg21335378	0.162	0.314	0.033642	2835	2	173150101
cg27431545	0.671	0.781	0.022039	4032	2	173607996	RAPGEF4	NM_007023	Body
cg23622047	0.528	0.646	0.044384	2069	2	173701464	RAPGEF4;RAPGEF4	NM_007023;NM_001100397	Body;Body
cg06853492	0.869	0.919	0.008333	6409	2	173830692	RAPGEF4;RAPGEF4	NM_007023;NM_001100397	Body;Body
cg03577433	0.717	0.886	0.058673	1432	2	174731517
cg18390683	0.795	0.696	0.004944	7212	2	175018992	OLA1;OLA1	NM_001011708;NM_013341	5'UTR;Body
cg02787917	0.071	0.188	0.022046	4031	2	175190821
cg02091526	0.053	0.095	0.002875	7764	2	175190867
cg11229872	0.412	0.291	0.040992	2281	2	175195899
cg19748684	0.181	0.075	0.03745	2539	2	175197431
cg10507482	0.432	0.248	0.072863	998	2	175198039
cg06212224	0.44	0.303	0.048904	1838	2	175198768	SP9	NM_001145250	TSS1500
cg17153568	0.226	0.132	0.023901	3818	2	175199315	SP9	NM_001145250	TSS1500
cg00083046	0.29	0.184	0.010844	5915	2	175204844
cg03472880	0.849	0.749	0.00319	7677	2	176931003
cg02304465	0.527	0.358	0.029273	3229	2	176931543
cg09323727	0.244	0.089	0.027696	3381	2	176936436
cg20556936	0.198	0.119	0.028322	3317	2	176952705
cg11272491	0.517	0.372	0.013037	5479	2	176974934
cg13911052	0.56	0.404	0.02929	3224	2	176978909
cg17787288	0.555	0.29	0.098253	574	2	176979788
cg23105697	0.675	0.414	0.085976	759	2	176983519	HOXD10	NM_002148	Body
cg00688785	0.314	0.171	0.060911	1347	2	176985953	HOXD9	NM_014213	TSS1500
cg06341701	0.583	0.382	0.090647	683	2	176986261	HOXD9	NM_014213	TSS1500
cg20732478	0.022	0.066	0.008486	6377	2	176993643	HOXD8	NM_019558	TSS1500
cg21815667	0.046	0.087	0.010138	6056	2	176993841	HOXD8	NM_019558	TSS1500
cg27215033	0.06	0.101	0.012268	5615	2	177001380
cg25820279	0.086	0.141	0.003567	7582	2	177001909
cg06617341	0.016	0.058	0.009324	6204	2	177005611
cg04935434	0.543	0.34	0.125829	334	2	177024947
cg01014615	0.62	0.373	0.095321	619	2	177027621	HOXD3	NM_006898	TSS1500
cg15812753	0.637	0.371	0.174287	156	2	177029813	HOXD3	NM_006898	5'UTR
cg21092808	0.646	0.364	0.189308	117	2	177029850	HOXD3	NM_006898	5'UTR
cg18987335	0.377	0.303	0.002755	7796	2	177039862
cg23531734	0.564	0.679	0.009704	6135	2	178152961	LOC100130691	NR_026966	Body
cg03550352	0.754	0.83	0.002475	7877	2	178400837	AGPS	NM_003659	Body
cg00829858	0.717	0.589	0.001934	8026	2	179148245	OSBPL6	NM_032523	5'UTR
cg05781893	0.718	0.811	0.013641	5344	2	179312799	PRKRA;MIR548N;PRKRA;PRKRA	NM_003690;NR_031666;NM_001139517;NM_001139518	Body;Body;Body;Body
cg25889918	0.533	0.713	0.088947	710	2	179916184
cg01231381	0.539	0.824	0.177163	145	2	180130081	SESTD1	NM_178123	TSS1500
cg16451324	0.322	0.269	0.006034	6947	2	183291758	PDE1A;PDE1A	NM_005019;NM_001003683	Body;Body
cg09845785	0.036	0.198	0.092978	643	2	183387501	PDE1A;PDE1A	NM_001003683;NM_005019	TSS200;TSS1500
cg05148373	0.028	0.22	0.11539	413	2	183387516	PDE1A;PDE1A	NM_001003683;NM_005019	TSS200;TSS1500
cg00079388	0.734	0.803	0.001966	8017	2	187355319	ZC3H15	NM_018471	Body
cg03192874	0.846	0.782	0.007998	6489	2	187474432	ITGAV;ITGAV;ITGAV	NM_001144999;NM_001145000;NM_002210	Body;Body;Body
cg02464901	0.922	0.836	0.020788	4188	2	188851274
cg26137350	0.81	0.931	0.057426	1483	2	190035925	COL5A2	NM_000393	Body
cg18011672	0.73	0.587	0.04254	2174	2	190522601
cg04391205	0.72	0.823	0.03431	2791	2	191044481	C2orf88;C2orf88;C2orf88;C2orf88	NM_001042519;NM_001042521;NM_032321;NM_001042520	TSS1500;5'UTR;TSS1500;5'UTR
cg00303450	0.854	0.909	0.007854	6521	2	191271520
cg02598071	0.649	0.789	0.040807	2298	2	191271975	MFSD6	NM_017694	TSS1500
cg03796659	0.826	0.867	0.002796	7782	2	192109284	MYO1B;MYO1B;MYO1B	NM_001130158;NM_012223;NM_001161819	TSS1500;TSS1500;TSS1500
cg22837714	0.197	0.285	0.022796	3951	2	198120525
cg05240760	0.777	0.669	0.053545	1627	2	199239878
cg24688655	0.347	0.187	0.058456	1442	2	200331977	FLJ32063	NR_026830	TSS1500
cg19824006	0.403	0.484	0.00884	6307	2	200718119
cg22109240	0.502	0.574	0.016902	4810	2	201374010	KCTD18	NM_152387	5'UTR
cg13550311	0.706	0.807	0.019369	4413	2	201595457
cg09455823	0.21	0.375	0.006146	6919	2	201606912
cg06240704	0.768	0.848	0.023873	3823	2	201775847	ORC2L	NM_006190	3'UTR
cg03974286	0.203	0.301	0.007013	6717	2	201980638	CFLAR;CFLAR	NM_003879;NM_001127184	TSS1500;TSS200
cg24410214	0.158	0.281	0.053419	1637	2	202097173	CASP8;CASP8;CASP8;CASP8	NM_001080124;NM_001228;NM_033355;NM_033358	TSS1500;TSS1500;TSS1500;TSS1500
cg04983151	0.834	0.92	0.035069	2728	2	202483704	ALS2CR11;ALS2CR11;ALS2CR11;ALS2CR11	NM_001168217;NM_001168216;NM_152525;NM_001168221	1stExon;1stExon;1stExon;1stExon
cg03020006	0.69	0.815	0.040185	2346	2	202483740	ALS2CR11;ALS2CR11;ALS2CR11;ALS2CR11	NM_001168217;NM_001168216;NM_152525;NM_001168221	1stExon;1stExon;1stExon;1stExon
cg12294118	0.59	0.379	0.114105	425	2	202879585
cg26190835	0.536	0.625	0.006847	6757	2	202937899
cg25121292	0.287	0.461	0.071148	1044	2	203036093
cg09287629	0.212	0.401	0.068313	1110	2	203036208
cg07930752	0.869	0.802	0.003848	7511	2	204569955	CD28	NM_006139	TSS1500
cg18914852	0.277	0.473	0.053984	1612	2	204773790
cg05944477	0.786	0.885	0.009012	6278	2	205189476
cg00889363	0.441	0.544	0.03644	2605	2	206255841	PARD3B;PARD3B;PARD3B	NM_152526;NM_057177;NM_205863	Body;Body;Body
cg09343667	0.454	0.52	0.007024	6716	2	206572056	NRP2;NRP2;NRP2;NRP2;NRP2;NRP2	NM_201279;NM_018534;NM_201264;NM_201267;NM_003872;NM_201266	Body;Body;Body;Body;Body;Body
cg23515702	0.7	0.775	0.005837	6999	2	206673425
cg01882113	0.434	0.522	0.026209	3559	2	206724023
cg26192689	0.773	0.814	0.006652	6795	2	206730773
cg10723020	0.04	0.076	0.008074	6473	2	208393829	CREB1;CREB1	NM_134442;NM_004379	TSS1500;TSS1500
cg22705959	0.22	0.334	0.03115	3042	2	208635887
cg13007502	0.972	0.853	0.034919	2745	2	208795771	PLEKHM3	NM_001080475	Body
cg15034848	0.788	0.875	0.017804	4662	2	208988453	CRYGD	NM_006891	Body
cg05619712	0.759	0.829	0.017901	4646	2	208994720	CRYGC	NM_020989	TSS200
cg22386774	0.683	0.795	0.030823	3066	2	209029690	CRYGA	NM_014617	TSS1500
cg08093097	0.68	0.785	0.002071	7997	2	209054740	C2orf80;C2orf80	NM_001099334;NM_001099334	1stExon;5'UTR
cg18303608	0.641	0.781	0.024489	3745	2	213777611
cg08729279	0.595	0.812	0.113065	434	2	216708378
cg23546106	0.482	0.59	0.007196	6674	2	216764063
cg18322693	0.181	0.294	0.018046	4620	2	217217837	Mar-04	NM_020814	Body
cg18750819	0.788	0.645	0.031299	3027	2	217342965	SMARCAL1;SMARCAL1	NM_001127207;NM_014140	Body;Body
cg06836725	0.603	0.667	0.009403	6192	2	217515425	IGFBP2	NM_000597	Body
cg16003672	0.914	0.875	0.004958	7211	2	218285297	DIRC3	NR_026597	Body
cg25928629	0.355	0.514	0.02102	4161	2	218515567	DIRC3	NR_026597	Body
cg03383268	0.093	0.18	0.040281	2336	2	218770237	TNS1	NM_022648	5'UTR
cg09548780	0.247	0.357	0.040231	2341	2	218770270	TNS1	NM_022648	5'UTR
cg14214165	0.449	0.643	0.073088	995	2	218777482	TNS1	NM_022648	5'UTR
cg20697464	0.178	0.271	0.042457	2182	2	218793716	TNS1	NM_022648	5'UTR
cg02057716	0.344	0.398	0.008157	6458	2	218807759	TNS1	NM_022648	5'UTR
cg06867089	0.474	0.552	0.005749	7018	2	218867385
cg10550182	0.515	0.659	0.058488	1441	2	219220105	C2orf62	NM_198559	TSS1500
cg04809904	0.743	0.814	0.032263	2945	2	219231526	C2orf62	NM_198559	Body
cg18970338	0.686	0.787	0.035062	2730	2	219283823	VIL1	NM_007127	TSS200
cg01827633	0.622	0.723	0.012925	5494	2	219610103	TTLL4	NM_014640	Body
cg25815024	0.571	0.693	0.03234	2940	2	219696567	PRKAG3	NM_017431	TSS200
cg26302230	0.518	0.664	0.054297	1597	2	219733839	WNT6	NM_006522	Body
cg23154059	0.201	0.362	0.041827	2229	2	219736250	WNT6	NM_006522	Body
cg06795233	0.313	0.585	0.10405	518	2	219737392	WNT6	NM_006522	Body
cg11959503	0.706	0.764	0.000552	8451	2	219771477
cg20504835	0.739	0.805	0.000735	8397	2	219843452
cg05997941	0.088	0.12	0.005671	7044	2	219845912	FEV	NM_017521	3'UTR
cg17593584	0.003	0.025	0.000661	8415	2	220025719	NHEJ1	NM_024782	TSS200
cg00672332	0.747	0.793	0.008659	6342	2	220156225	PTPRN	NM_002846	Body
cg22888752	0.432	0.509	0.013948	5285	2	220253668	DNPEP	NM_012100	TSS1500
cg26512226	0.774	0.636	0.046665	1956	2	220282165	DES	NM_001927	TSS1500
cg18984724	0.17	0.362	0.018342	4567	2	220299604	SPEG	NM_005876	TSS200
cg15634877	0.058	0.211	0.024063	3801	2	220299643	SPEG	NM_005876	TSS200
cg12213062	0.089	0.244	0.025247	3658	2	220299653	SPEG	NM_005876	TSS200
cg20174636	0.042	0.105	0.001072	8287	2	220299900	SPEG	NM_005876	1stExon
cg02487130	0.268	0.503	0.071007	1046	2	220349733	SPEG	NM_005876	Body
cg20456243	0.504	0.603	0.001546	8144	2	220352476	SPEG	NM_005876	Body
cg04114655	0.426	0.54	0.043328	2130	2	220377593	ACCN4;ACCN4	NM_182847;NM_018674	TSS1500;TSS1500
cg24586121	0.106	0.297	0.088705	714	2	220377759	ACCN4;ACCN4	NM_182847;NM_018674	TSS1500;TSS1500
cg02529035	0.119	0.193	0.038614	2448	2	220377885	ACCN4;ACCN4	NM_182847;NM_018674	TSS1500;TSS1500
cg10515731	0.007	0.042	0.003085	7701	2	220378996	ACCN4;ACCN4;ACCN4;ACCN4	NM_182847;NM_018674;NM_018674;NM_182847	5'UTR;1stExon;5'UTR;1stExon
cg09726982	0.009	0.042	0.004173	7427	2	220379016	ACCN4;ACCN4;ACCN4;ACCN4	NM_182847;NM_018674;NM_018674;NM_182847	5'UTR;1stExon;5'UTR;1stExon
cg17610929	0.002	0.052	0.012252	5618	2	220379044	ACCN4;ACCN4;ACCN4;ACCN4	NM_182847;NM_018674;NM_018674;NM_182847	5'UTR;1stExon;5'UTR;1stExon
cg19210770	0.05	0.145	0.02798	3349	2	220379091	ACCN4;ACCN4	NM_018674;NM_182847	1stExon;1stExon
cg12046414	0.025	0.079	0.012367	5598	2	220379199	ACCN4;ACCN4	NM_018674;NM_182847	1stExon;1stExon
cg06346929	0.709	0.867	0.062783	1282	2	222845639
cg04134754	0.753	0.589	0.05334	1639	2	223134024	PAX3;PAX3;PAX3;PAX3;PAX3;PAX3	NM_181458;NM_181461;NM_181459;NM_181460;NM_181457;NM_001127366	Body;Body;Body;Body;Body;Body
cg25809290	0.585	0.387	0.097045	595	2	223156901	PAX3;PAX3;PAX3;PAX3;PAX3;PAX3	NM_181458;NM_181461;NM_181459;NM_181460;NM_181457;NM_001127366	Body;Body;Body;Body;Body;Body
cg16764274	0.215	0.281	0.00366	7565	2	223290168	SGPP2	NM_152386	Body
cg19416417	0.158	0.295	0.073293	993	2	223290324	SGPP2	NM_152386	Body
cg04936009	0.548	0.683	0.06122	1337	2	223846845
cg09360931	0.796	0.843	0.002437	7887	2	224069430
cg02039815	0.167	0.264	0.051347	1717	2	224904724	SERPINE2;SERPINE2;SERPINE2	NM_001136528;NM_006216;NM_001136530	TSS1500;TSS1500;TSS1500
cg15735078	0.727	0.87	0.071232	1041	2	226445764	KIAA1486	NM_020864	Body
cg08166272	0.261	0.36	0.017699	4681	2	227663151	IRS1	NM_005544	1stExon
cg09863138	0.894	0.785	0.033276	2862	2	227871081	COL4A4	NM_000092	3'UTR
cg27111656	0.951	0.983	0.002016	8007	2	228222480	MFF	NM_020194	3'UTR
cg01648659	0.591	0.662	0.004281	7402	2	230311091	DNER	NM_139072	Body
cg19708432	0.515	0.689	0.059931	1381	2	230350632	DNER	NM_139072	Body
cg24915915	0.691	0.762	0.019396	4407	2	231799064
cg09494379	0.633	0.766	0.062087	1307	2	232258012
cg26862286	0.829	0.869	0.004104	7444	2	232330307	NCL	NM_005381	TSS1500
cg11447551	0.318	0.433	0.024775	3708	2	232552014
cg18988685	0.095	0.152	0.011504	5789	2	233368473
cg14192401	0.058	0.181	0.037516	2534	2	233368543
cg06715008	0.669	0.755	0.03115	3041	2	233371857
cg07059784	0.28	0.356	0.004785	7251	2	233416233	TIGD1;EIF4E2	NM_145702;NM_004846	TSS1500;Body
cg21120063	0.511	0.638	0.063123	1269	2	233734910	C2orf82	NM_206895	TSS200
cg02941741	0.563	0.721	0.031024	3050	2	233793921	NGEF;NGEF	NM_019850;NM_001114090	Body;TSS1500
cg09339841	0.607	0.74	0.055518	1548	2	234649204	UGT1A10;UGT1A6;UGT1A8;UGT1A4;UGT1A3;UGT1A6;UGT1A9;UGT1A7;UGT1A5	NM_019075;NM_205862;NM_019076;NM_007120;NM_019093;NM_001072;NM_021027;NM_019077;NM_019078	Body;Body;Body;Body;Body;Body;Body;Body;Body
cg03602777	0.512	0.641	0.013225	5435	2	235407903
cg04128237	0.541	0.658	0.002587	7842	2	235671842
cg27273141	0.58	0.69	0.032506	2923	2	235701285
cg27024844	0.382	0.544	0.029867	3168	2	235859641	SH3BP4	NM_014521	TSS1500
cg04185542	0.855	0.94	0.029777	3177	2	236115274
cg01254170	0.569	0.719	0.032251	2946	2	236473002	AGAP1;AGAP1	NM_014914;NM_001037131	Body;Body
cg24888581	0.687	0.81	0.045611	2008	2	236616026	AGAP1;AGAP1	NM_014914;NM_001037131	Body;Body
cg15002250	0.786	0.858	0.004399	7374	2	236619445	AGAP1;AGAP1	NM_014914;NM_001037131	Body;Body
cg00834223	0.639	0.812	0.02705	3460	2	236944951	AGAP1;AGAP1	NM_014914;NM_001037131	Body;Body
cg16901958	0.794	0.926	0.019753	4345	2	236945083	AGAP1;AGAP1	NM_014914;NM_001037131	Body;Body
cg07486732	0.572	0.809	0.156647	205	2	237150793	ASB18	NM_212556	Body
cg22908000	0.662	0.857	0.064922	1206	2	237489107	CXCR7	NM_020311	5'UTR
cg24544177	0.491	0.663	0.085854	765	2	237771837
cg17496869	0.772	0.847	0.003043	7714	2	237884853
cg15140250	0.966	0.916	0.014137	5248	2	237973058
cg22016870	0.888	0.944	0.00826	6427	2	237980832
cg19350970	0.628	0.684	0.013672	5339	2	238039148
cg11231735	0.354	0.496	0.053431	1636	2	238065451
cg22304705	0.76	0.896	0.054419	1589	2	238173584
cg04723343	0.45	0.56	0.011392	5810	2	238647913	LRRFIP1;LRRFIP1;LRRFIP1;LRRFIP1;LRRFIP1	NM_001137553;NM_004735;NM_001137550;NM_001137552;NM_001137551	Body;Body;Body;Body;Body
cg18436491	0.94	0.966	0.004749	7262	2	238657876	LRRFIP1;LRRFIP1;LRRFIP1;LRRFIP1;LRRFIP1	NM_001137553;NM_004735;NM_001137550;NM_001137552;NM_001137551	Body;Body;Body;Body;Body
cg07718483	0.846	0.891	0.002112	7984	2	238657916	LRRFIP1;LRRFIP1;LRRFIP1;LRRFIP1;LRRFIP1	NM_001137553;NM_004735;NM_001137550;NM_001137552;NM_001137551	Body;Body;Body;Body;Body
cg22235072	0.889	0.926	0.010042	6067	2	238708555	RBM44	NM_001080504	5'UTR
cg06728658	0.142	0.35	0.095713	611	2	238832202
cg05099493	0.944	0.974	0.002961	7739	2	239009232	ESPNL	NM_194312	1stExon
cg15820451	0.723	0.877	0.077875	896	2	239009502	ESPNL	NM_194312	Body
cg22532774	0.67	0.802	0.028841	3265	2	239037049	ESPNL	NM_194312	Body
cg17263013	0.71	0.805	0.001518	8150	2	239045701
cg23243856	0.831	0.886	0.006963	6727	2	239059649	KLHL30	NM_198582	Body
cg17837192	0.487	0.596	0.019409	4404	2	239068941
cg09675853	0.929	0.973	0.009799	6117	2	239306169	TRAF3IP1;TRAF3IP1	NM_015650;NM_001139490	Body;Body
cg02739052	0.867	0.934	0.00768	6552	2	239332774
cg07390791	0.654	0.709	0.016594	4859	2	239464827
cg11843673	0.677	0.814	0.02414	3792	2	239699222
cg05991609	0.871	0.95	0.018255	4585	2	239754343
cg10966876	0.331	0.41	0.008415	6396	2	239755461	TWIST2	NM_057179	TSS1500
cg04840356	0.153	0.284	0.054381	1593	2	239755585	TWIST2	NM_057179	TSS1500
cg17253741	0.709	0.824	0.042097	2209	2	239799511	TWIST2	NM_057179	3'UTR
cg18930444	0.592	0.671	0.031052	3047	2	239974723	HDAC4	NM_006037	3'UTR
cg02558267	0.845	0.709	0.07437	960	2	239976138	HDAC4	NM_006037	Body
cg12877056	0.625	0.844	0.108942	468	2	239983744	HDAC4	NM_006037	Body
cg16468280	0.813	0.876	0.016722	4833	2	240036791	HDAC4	NM_006037	Body
cg06164804	0.563	0.653	0.031749	2990	2	240044389	HDAC4	NM_006037	Body
cg15106082	0.587	0.678	0.02513	3674	2	240146162	HDAC4	NM_006037	Body
cg27012396	0.587	0.696	0.01725	4751	2	240233043	HDAC4	NM_006037	Body
cg14615927	0.753	0.671	0.000215	8558	2	240259213	HDAC4	NM_006037	Body
cg00770685	0.898	0.954	0.018045	4621	2	240298235	HDAC4	NM_006037	5'UTR
cg26569914	0.868	0.917	0.009922	6098	2	240399084
cg14756999	0.595	0.73	0.056456	1518	2	240428215
cg18476766	0.485	0.358	0.009245	6220	2	240529742
cg10902340	0.736	0.645	0.019928	4321	2	240568150
cg08045488	0.897	0.959	0.013649	5343	2	241076526	MYEOV2;MYEOV2	NM_138336;NM_001163424	TSS1500;TSS1500
cg22641902	0.801	0.861	0.00739	6627	2	241076601	MYEOV2;MYEOV2	NM_138336;NM_001163424	TSS1500;TSS1500
cg03444566	0.603	0.724	0.067793	1130	2	241076777	MYEOV2;MYEOV2	NM_138336;NM_001163424	TSS1500;TSS1500
cg08800777	0.734	0.808	0.011677	5761	2	241077006	MYEOV2;MYEOV2	NM_138336;NM_001163424	TSS1500;TSS1500
cg13411311	0.83	0.899	0.011933	5703	2	241095989
cg26057577	0.544	0.611	0.001836	8053	2	241187429
cg05014499	0.766	0.842	0.0214	4104	2	241228765
cg16838749	0.741	0.815	0.012785	5518	2	241263067
cg06161414	0.535	0.754	0.110183	459	2	241291070
cg19377230	0.851	0.907	0.009443	6182	2	241295512
cg11479811	0.818	0.891	0.019894	4327	2	241390486	PP14571;GPC1	NR_024014;NM_002081	Body;Body
cg12561497	0.439	0.358	0.005236	7147	2	241395678	PP14571;GPC1	NR_024014;NM_002081	Body;Body
cg16154511	0.829	0.9	0.019142	4450	2	241613341
cg08049592	0.483	0.559	0.002625	7831	2	241623436	AQP12B	NM_001102467	TSS1500
cg00455331	0.543	0.664	0.034218	2803	2	241640296
cg03299617	0.533	0.591	0.015307	5063	2	241755952	KIF1A	NM_004321	5'UTR
cg12431299	0.133	0.209	0.00647	6838	2	241758282	KIF1A	NM_004321	5'UTR
cg09969806	0.117	0.177	0.005511	7083	2	241758399	KIF1A	NM_004321	5'UTR
cg23669276	0.919	0.953	0.004817	7241	2	241815194	AGXT	NM_000030	Body
cg08694578	0.737	0.804	0.015453	5033	2	241835147	C2orf54	NM_001085437	1stExon
cg19721478	0.639	0.736	0.022756	3953	2	241925507
cg22704351	0.57	0.668	0.016625	4853	2	241925548
cg20810046	0.906	0.878	0.002146	7971	2	242065812	PASK	NM_015148	Body
cg13339454	0.585	0.662	0.005564	7071	2	242127690	ANO7;ANO7	NM_001001891;NM_001001666	TSS1500;TSS1500
cg04183237	0.971	0.986	0.002884	7760	2	242165518
cg02747319	0.236	0.346	0.007514	6593	2	242480276
cg08081485	0.847	0.906	0.006851	6755	2	242617771	DTYMK;DTYMK;DTYMK	NM_001165031;NM_012145;NR_033255	Body;Body;Body
cg24596008	0.939	0.982	0.002813	7780	2	242741273	GAL3ST2	NM_022134	Body
cg10553596	0.544	0.659	0.001045	8295	2	242751847	NEU4;NEU4;NEU4;NEU4;NEU4	NM_001167602;NM_001167601;NM_080741;NM_001167599;NM_001167600	TSS200;5'UTR;TSS200;TSS200;5'UTR
cg19007167	0.77	0.82	0.00593	6971	2	242755350	NEU4;NEU4;NEU4;NEU4;NEU4	NM_080741;NM_001167601;NM_001167602;NM_001167599;NM_001167600	Body;5'UTR;5'UTR;Body;5'UTR
cg23585686	0.795	0.9	0.012724	5534	2	242787243
cg24984297	0.599	0.679	0.015975	4956	2	242797846	PDCD1	NM_005018	Body
cg27051683	0.395	0.307	0.028579	3289	2	242802069	PDCD1	NM_005018	TSS1500
cg17322655	0.44	0.346	0.020117	4292	2	242802127	PDCD1	NM_005018	TSS1500
cg20805133	0.16	0.078	0.002198	7954	2	242802192	PDCD1	NM_005018	TSS1500
cg09034753	0.405	0.289	0.023794	3834	2	242810748	C2orf85	NM_173821	TSS1500
cg24290756	0.406	0.497	0.019133	4453	2	242811552	C2orf85	NM_173821	TSS1500
cg09390137	0.07	0.155	0.018201	4597	2	242824270
cg26447282	0.883	0.912	0.001529	8148	2	242874971
cg21446171	0.857	0.93	0.001205	8237	2	242946823
cg06886827	0.383	0.441	0.000659	8417	2	242954224
cg08625192	0.96	0.982	0.001093	8281	2	242997938
cg16139517	0.362	0.514	0.015569	5010	3	2783388	CNTN4	NM_175607	Body
cg24840601	0.852	0.897	0.008198	6450	3	4505533	SUMF1;SUMF1;SUMF1	NM_001164675;NM_182760;NM_001164674	Body;Body;Body
cg01832712	0.21	0.349	0.030997	3051	3	4910674
cg16320419	0.27	0.426	0.044001	2085	3	5025570	BHLHE40	NM_003670	3'UTR
cg18471664	0.206	0.262	0.001456	8166	3	5028143
cg06266100	0.528	0.632	0.017791	4667	3	8564151	LMCD1	NM_014583	Body
cg02100848	0.54	0.599	0.005904	6980	3	8693859	C3orf32	NM_015931	TSS200
cg00897276	0.828	0.659	0.065504	1194	3	9258573	SRGAP3;SRGAP3	NM_001033117;NM_014850	Body;Body
cg18674466	0.803	0.861	0.005415	7102	3	9400729
cg27376027	0.778	0.864	0.025291	3650	3	9744966	CPNE9	NM_153635	TSS1500
cg06334667	0.716	0.827	0.023148	3905	3	9777198	BRPF1;BRPF1	NM_001003694;NM_004634	Body;Body
cg09469667	0.056	0.15	0.017281	4746	3	9904687
cg16856722	0.704	0.851	0.043976	2087	3	9920535	CIDEC	NM_022094	5'UTR
cg17660833	0.316	0.506	0.082074	816	3	11267020	HRH1;HRH1;HRH1	NM_001098213;NM_001098211;NM_001098212	5'UTR;TSS1500;5'UTR
cg11702866	0.405	0.547	0.038392	2476	3	11267098	HRH1;HRH1;HRH1	NM_001098213;NM_001098211;NM_001098212	5'UTR;TSS1500;5'UTR
cg07271261	0.31	0.4	0.003173	7682	3	11610613	VGLL4;VGLL4;VGLL4;VGLL4	NM_014667;NM_001128220;NM_001128219;NM_001128221	Body;Body;Body;TSS1500
cg23769143	0.178	0.283	0.01242	5591	3	12200667	SYN2;TIMP4;SYN2	NM_133625;NM_003256;NM_003178	Body;TSS200;Body
cg24683293	0.781	0.874	0.029006	3247	3	12517725
cg19384379	0.593	0.673	0.010164	6049	3	12800816	TMEM40	NM_018306	TSS200
cg17894069	0.666	0.73	0.007476	6605	3	12885666
cg00804179	0.926	0.629	0.187673	120	3	13083974	IQSEC1	NM_001134382	Body
cg03926815	0.114	0.192	0.000551	8452	3	13114681	IQSEC1	NM_001134382	TSS200
cg16355771	0.167	0.241	0.007732	6543	3	13242707
cg04519485	0.29	0.369	0.025764	3604	3	13322755
cg11584236	0.839	0.916	0.025586	3618	3	13431624	NUP210	NM_024923	Body
cg01637169	0.577	0.723	0.050212	1776	3	13459281	NUP210	NM_024923	Body
cg24642820	0.373	0.494	0.016984	4799	3	13462465	NUP210	NM_024923	TSS1500
cg02762546	0.847	0.895	0.007366	6634	3	13520685	HDAC11;HDAC11	NM_001136041;NM_024827	TSS1500;TSS1500
cg12886406	0.567	0.729	0.043928	2090	3	13579728
cg04544058	0.682	0.829	0.045087	2041	3	13609195	FBLN2;FBLN2;FBLN2	NM_001165035;NM_001004019;NM_001998	TSS1500;5'UTR;5'UTR
cg02146340	0.466	0.628	0.004492	7340	3	13610059	FBLN2;FBLN2;FBLN2	NM_001004019;NM_001165035;NM_001998	5'UTR;TSS200;5'UTR
cg20000088	0.878	0.926	0.001463	8163	3	13612134	FBLN2;FBLN2;FBLN2	NM_001165035;NM_001998;NM_001004019	Body;Body;Body
cg26696995	0.546	0.718	0.097433	581	3	13895992	WNT7A	NM_004625	Body
cg04732968	0.663	0.72	0.007056	6707	3	13933460
cg15450445	0.52	0.649	0.035674	2680	3	14365151
cg12871937	0.802	0.867	0.004169	7429	3	14394404
cg14098708	0.843	0.908	0.001967	8016	3	14526523	SLC6A6;SLC6A6	NM_003043;NM_001134367	3'UTR;3'UTR
cg00801339	0.837	0.663	0.070209	1072	3	14593796
cg22601300	0.359	0.507	0.017632	4691	3	14855993
cg26084667	0.825	0.909	0.042006	2217	3	15673302	BTD	NM_000060	Body
cg21634628	0.905	0.813	0.011777	5741	3	15687271	BTD	NM_000060	3'UTR
cg01633093	0.486	0.631	0.047345	1914	3	16216606	GALNTL2;GALNTL2	NM_054110;NM_054110	5'UTR;1stExon
cg10734044	0.834	0.725	0.032126	2961	3	16245632	GALNTL2	NM_054110	Body
cg07079828	0.549	0.767	0.125346	340	3	16925048	PLCL2	NM_001144382	TSS1500
cg02356435	0.545	0.778	0.084976	773	3	16925533	PLCL2	NM_001144382	TSS1500
cg01765641	0.861	0.931	0.021008	4162	3	17781888	TBC1D5;TBC1D5;TBC1D5	NM_014744;NM_014744;NM_001134380	1stExon;5'UTR;5'UTR
cg07654588	0.393	0.502	0.030356	3111	3	17782211	TBC1D5;TBC1D5;TBC1D5	NM_014744;NM_014744;NM_001134380	1stExon;5'UTR;5'UTR
cg23151747	0.978	0.795	0.085953	760	3	18372447
cg01373248	0.393	0.475	0.005524	7078	3	18480297	SATB1	NM_001131010	TSS200
cg18560178	0.881	0.76	0.023774	3838	3	23478304	UBE2E2	NM_152653	Body
cg06620117	0.213	0.355	0.002342	7910	3	23818150
cg21069176	0.775	0.65	0.025868	3589	3	24347656	THRB;THRB;THRB	NM_000461;NM_001128176;NM_001128177	5'UTR;5'UTR;5'UTR
cg12617473	0.847	0.894	0.013117	5462	3	26418374
cg06730238	0.501	0.622	0.009274	6214	3	27131936
cg00380860	0.388	0.464	0.009553	6164	3	28616404
cg11863854	0.67	0.563	0.026181	3562	3	29471980	RBMS3;RBMS3;RBMS3	NM_001003792;NM_001003793;NM_014483	Body;Body;Body
cg15171154	0.303	0.481	0.044205	2077	3	30722557	TGFBR2;TGFBR2	NM_001024847;NM_003242	Body;Body
cg05074709	0.744	0.846	0.021135	4143	3	30733753	TGFBR2;TGFBR2	NM_001024847;NM_003242	3'UTR;3'UTR
cg06784602	0.55	0.76	0.111732	445	3	30734274	TGFBR2;TGFBR2	NM_001024847;NM_003242	3'UTR;3'UTR
cg05449164	0.802	0.868	0.010512	5988	3	31014814
cg21375017	0.699	0.837	0.042763	2157	3	31988082	OSBPL10	NM_017784	Body
cg24391989	0.427	0.55	0.024232	3783	3	32010656	OSBPL10	NM_017784	Body
cg21145686	0.481	0.562	0.011977	5692	3	32149153	GPD1L	NM_015141	Body
cg16752389	0.832	0.888	0.001492	8158	3	32991685	CCR4	NM_005508	TSS1500
cg04329146	0.816	0.923	0.02075	4193	3	32996372	CCR4	NM_005508	3'UTR
cg25693769	0.443	0.551	0.030155	3127	3	33261112	SUSD5	NM_015551	TSS1500
cg24693193	0.708	0.537	0.055584	1544	3	33960940
cg23024484	0.673	0.467	0.054298	1596	3	35780851	ARPP-21	NM_016300	Body
cg16468417	0.804	0.673	0.032855	2896	3	35835606	ARPP-21	NM_016300	3'UTR
cg01798589	0.158	0.247	0.01054	5981	3	36421572	STAC	NM_003149	TSS1500
cg16833340	0.553	0.652	0.016369	4900	3	36780454	DCLK3	NM_033403	5'UTR
cg10333520	0.504	0.575	0.010618	5965	3	36987040	TRANK1	NM_014831	TSS1500
cg16626318	0.74	0.802	0.005602	7062	3	37288164	GOLGA4	NM_002078	Body
cg04479212	0.175	0.398	0.120334	376	3	37495166	ITGA9	NM_002207	Body
cg27374508	0.634	0.737	0.026897	3481	3	37497632	ITGA9	NM_002207	Body
cg15872437	0.782	0.853	0.022995	3924	3	37804282	ITGA9	NM_002207	Body
cg12386061	0.301	0.47	0.068072	1117	3	37906586	CTDSPL;CTDSPL	NM_005808;NM_001008392	Body;Body
cg12705340	0.538	0.644	0.012629	5555	3	38070342	PLCD1	NM_006225	Body
cg24868271	0.421	0.482	0.005526	7077	3	38070460	PLCD1	NM_006225	Body
cg02646297	0.951	0.889	0.008892	6298	3	38358115	SLC22A14	NM_004803	Body
cg22536016	0.861	0.904	0.009045	6271	3	38387764	XYLB	NM_005108	TSS1500
cg19520763	0.509	0.684	0.090396	686	3	38534710
cg25860793	0.88	0.912	0.003468	7610	3	39146278	GORASP1	NM_031899	Body
cg00330958	0.743	0.836	0.03391	2821	3	39184552	CSRNP1	NM_033027	Body
cg21787249	0.795	0.863	0.012303	5606	3	39230144	XIRP1	NM_194293	Body
cg03447556	0.439	0.513	0.023046	3916	3	39230226	XIRP1	NM_194293	Body
cg25784617	0.902	0.811	0.016095	4939	3	39323539	CX3CR1;CX3CR1	NM_001171174;NM_001171171	TSS1500;TSS1500
cg13444374	0.73	0.814	0.007059	6706	3	39421801
cg14999291	0.068	0.034	0.000456	8484	3	39424712	SLC25A38	NM_017875	TSS200
cg03670908	0.619	0.803	0.069499	1088	3	40966965
cg08031769	0.771	0.863	0.02882	3267	3	41042969
cg00096328	0.167	0.406	0.090257	687	3	41200046
cg18812386	0.675	0.76	0.013607	5350	3	42265641	TRAK1	NM_001042646	3'UTR
cg01996116	0.249	0.368	0.027597	3392	3	42846907	HIGD1A;HIGD1A;HIGD1A	NM_014056;NM_001099668;NM_001099669	TSS1500;TSS1500;TSS1500
cg13702846	0.304	0.41	0.035388	2707	3	42888883	CCBP2	NM_001296	5'UTR
cg15146567	0.515	0.58	0.004351	7382	3	42948626	ZNF662;ZNF662	NM_207404;NM_001134656	5'UTR;Body
cg07640412	0.501	0.6	0.023206	3895	3	43327362	SNRK;SNRK	NM_017719;NM_001100594	TSS1500;TSS1500
cg21445918	0.557	0.744	0.035558	2688	3	43405550
cg09018904	0.581	0.753	0.076561	918	3	43408318	ANO10	NM_018075	3'UTR
cg20675173	0.498	0.639	0.029512	3206	3	43795541
cg03168896	0.339	0.436	0.033286	2860	3	44036098
cg13728394	0.498	0.588	0.02377	3839	3	44115791
cg11176525	0.814	0.887	0.018491	4547	3	45003829	ZDHHC3;ZDHHC3;ZDHHC3	NM_001135179;NM_001135180;NM_016598	5'UTR;5'UTR;5'UTR
cg05161795	0.675	0.768	0.028418	3308	3	45018949	ZDHHC3;ZDHHC3;EXOSC7;ZDHHC3;EXOSC7	NM_001135179;NM_001135180;NM_015004;NM_016598;NR_023353	TSS1500;TSS1500;Body;TSS1500;Body
cg03194226	0.56	0.642	0.005821	7004	3	45066832	CLEC3B	NM_003278	TSS1500
cg17213060	0.276	0.189	0.017335	4742	3	45077881
cg25593573	0.476	0.333	0.036128	2638	3	45077920
cg10475172	0.846	0.901	0.005053	7189	3	45927914	CCR9;CCR9	NM_031200;NM_006641	TSS200;TSS200
cg14749678	0.54	0.616	0.001582	8132	3	46449636	CCRL2;CCRL2	NM_003965;NM_001130910	Body;Body
cg27371741	0.513	0.628	0.041557	2246	3	46619158	LRRC2;TDGF1	NM_024750;NM_003212	5'UTR;TSS200
cg03391568	0.558	0.65	0.030813	3067	3	46918266	PTH1R	NM_000316	TSS1500
cg10955958	0.023	0.099	0.017755	4673	3	46925081	PTH1R	NM_000316	Body
cg11640591	0.196	0.287	0.016054	4944	3	46925181	PTH1R	NM_000316	Body
cg06240200	0.378	0.552	0.059239	1411	3	46974965	CCDC12	NM_144716	Body
cg26339924	0.282	0.346	0.005357	7120	3	47029475	NBEAL2	NM_015175	Body
cg15508262	0.72	0.804	0.018047	4619	3	47327681	KLHL18	NM_025010	Body
cg09356020	0.436	0.53	0.020403	4253	3	47364197	KLHL18	NM_025010	Body
cg22067839	0.698	0.624	0.009397	6193	3	47889960	DHX30;DHX30;MIR1226	NM_138615;NM_014966;NR_031595	Body;Body;TSS1500
cg11557929	0.684	0.865	0.119544	382	3	48489291	ATRIP;ATRIP	NM_130384;NM_032166	Body;Body
cg09882118	0.103	0.214	0.032139	2960	3	48508272	TREX1;TREX1	NM_033629;NM_016381	Body;1stExon
cg02936012	0.515	0.655	0.034303	2792	3	48539953	SHISA5	NM_016479	Body
cg05125838	0.408	0.472	0.018656	4522	3	48601585	UCN2;COL7A1	NM_033199;NM_000094	TSS1500;3'UTR
cg15140562	0.609	0.684	0.020416	4250	3	48659193	TMEM89	NM_001008269	TSS200
cg21800196	0.426	0.597	0.087466	734	3	48673931	CELSR3;SLC26A6;SLC26A6;SLC26A6	NM_001407;NM_134426;NM_022911;NM_134263	3'UTR;TSS1500;TSS1500;TSS1500
cg15320272	0.86	0.91	6.10E-05	8594	3	48677773	CELSR3	NM_001407	Body
cg02240013	0.816	0.863	0.01325	5426	3	48680392	CELSR3	NM_001407	Body
cg09220167	0.513	0.594	0.007621	6570	3	49158709	LAMB2;USP19	NM_002292;NM_006677	Body;TSS1500
cg09524508	0.527	0.686	0.059477	1395	3	49202530	CCDC71	NM_022903	5'UTR
cg04129430	0.63	0.808	0.068616	1105	3	49236376	CCDC36;CCDC36	NM_001135197;NM_178173	TSS1500;5'UTR
cg12874035	0.592	0.686	0.024846	3704	3	49908776	CAMKV	NM_024046	TSS1500
cg05435993	0.632	0.683	0.006102	6932	3	50239406
cg15335139	0.555	0.662	0.003997	7468	3	50242325	SLC38A3	NM_006841	TSS1500
cg03655330	0.124	0.205	0.007675	6553	3	50337494	HYAL1;HYAL1;HYAL1;NAT6;HYAL1;HYAL1;HYAL1;HYAL3	NM_007312;NM_153281;NM_153285;NM_012191;NM_153282;NM_153283;NM_033159;NM_003549	3'UTR;3'UTR;3'UTR;TSS1500;3'UTR;3'UTR;3'UTR;TSS1500
cg22090713	0.444	0.541	0.042644	2165	3	50379032	RASSF1;ZMYND10;RASSF1	NM_007182;NM_015896;NM_170714	TSS1500;Body;TSS1500
cg02310103	0.123	0.247	0.025712	3607	3	50391305	CYB561D2	NM_007022	3'UTR
cg13327336	0.811	0.874	0.011703	5752	3	50403312	CACNA2D2;CACNA2D2	NM_001005505;NM_006030	Body;Body
cg03625136	0.685	0.767	0.03137	3018	3	50404127	CACNA2D2;CACNA2D2	NM_001005505;NM_006030	Body;Body
cg24391314	0.739	0.801	0.019098	4456	3	50533663	CACNA2D2;CACNA2D2	NM_001005505;NM_006030	Body;Body
cg12411312	0.666	0.746	0.027417	3417	3	50608551	HEMK1	NM_016173	Body
cg13884295	0.676	0.759	1.10E-05	8617	3	50618355	HEMK1	NM_016173	3'UTR
cg07593340	0.858	0.911	0.01071	5944	3	51737930	TEX264;TEX264;TEX264	NM_015926;NR_024012;NM_001129884	Body;Body;Body
cg13139998	0.737	0.609	0.035412	2703	3	51740201	GRM2;GRM2	NM_000839;NM_001130063	TSS1500;TSS1500
cg12554573	0.528	0.6	0.012523	5572	3	51976667	PARP3;RRP9;PARP3;PARP3;PARP3	NM_001003931;NM_004704;NM_001003931;NM_005485;NM_005485	5'UTR;TSS1500;1stExon;1stExon;5'UTR
cg11941428	0.639	0.705	0.013012	5484	3	52005731	ABHD14B;ABHD14B;ABHD14B	NR_027476;NM_032750;NM_001146314	Body;5'UTR;5'UTR
cg23527366	0.587	0.704	0.053095	1652	3	52010415	ABHD14A	NM_015407	Body
cg25109238	0.382	0.467	0.001142	8258	3	52074172
cg24277586	0.566	0.641	0.006543	6824	3	52099561	C3orf74	NR_027331	TSS1500
cg07598930	0.49	0.6	0.048433	1858	3	52233294	ALAS1;ALAS1	NM_000688;NM_199166	Body;Body
cg16302310	0.65	0.725	0.00431	7392	3	52260432	TLR9	NM_017442	TSS1500
cg22484793	0.662	0.749	0.021554	4082	3	52261325	TLR9	NM_017442	TSS1500
cg22117188	0.293	0.451	0.056099	1529	3	52347940
cg21746711	0.61	0.686	0.023503	3869	3	52435298	BAP1	NM_004656	3'UTR
cg07357683	0.414	0.531	0.02779	3372	3	52479630	SEMA3G	NM_020163	TSS1500
cg00108715	0.472	0.589	0.031333	3022	3	52565015	NT5DC2;NT5DC2	NM_001134231;NM_022908	Body;Body
cg13284614	0.564	0.713	0.067141	1148	3	52569169	NT5DC2;NT5DC2;LOC440957	NM_022908;NM_001134231;NM_001124767	TSS200;TSS1500;TSS1500
cg06134964	0.426	0.515	0.01884	4489	3	52812033	ITIH1;ITIH1	NM_001166434;NM_002215	TSS1500;Body
cg02331649	0.244	0.548	0.190604	112	3	52926322	TMEM110	NM_198563	Body
cg10655499	0.652	0.781	0.043163	2141	3	53084209
cg24530246	0.588	0.679	0.035558	2689	3	53118167
cg26310273	0.575	0.704	0.046173	1982	3	55377420
cg26116485	0.052	0.119	0.008786	6321	3	55515411	WNT5A	NM_003392	Body
cg05048976	0.069	0.17	0.025075	3678	3	55516243	WNT5A	NM_003392	Body
cg18000216	0.827	0.926	0.044101	2080	3	55642757	ERC2	NM_015576	3'UTR
cg13696545	0.877	0.907	0.002735	7803	3	55784854	ERC2	NM_015576	Body
cg18562759	0.89	0.821	0.002266	7934	3	56809497	ARHGEF3;ARHGEF3;ARHGEF3;ARHGEF3	NM_001128616;NM_001128616;NM_001128615;NM_019555	1stExon;5'UTR;Body;Body
cg15012214	0.814	0.674	0.072002	1021	3	56810320	ARHGEF3;ARHGEF3;ARHGEF3	NM_001128615;NM_019555;NM_001128616	Body;Body;TSS1500
cg24007644	0.82	0.894	0.015652	4992	3	57095961	ARHGEF3;SPATA12	NM_001128615;NM_181727	5'UTR;5'UTR
cg16771104	0.691	0.767	0.010831	5917	3	57233952	HESX1;HESX1	NM_003865;NM_003865	1stExon;5'UTR
cg13605542	0.797	0.857	0.005717	7030	3	58110814	FLNB;FLNB;FLNB;FLNB	NM_001164319;NM_001164317;NM_001164318;NM_001457	Body;Body;Body;Body
cg20788021	0.476	0.558	0.007467	6607	3	58164168
cg07704718	0.551	0.631	0.008521	6371	3	58222074	ABHD6	NM_020676	TSS1500
cg06689372	0.37	0.492	0.045221	2031	3	58645085	FAM3D	NM_138805	5'UTR
cg06028917	0.288	0.355	0.011191	5840	3	59035407	C3orf67	NM_198463	5'UTR
cg20366397	0.771	0.841	0.005537	7075	3	59759843	FHIT;FHIT	NM_001166243;NM_002012	Body;Body
cg10131075	0.333	0.43	0.014679	5161	3	61237865	FHIT;FHIT	NM_001166243;NM_002012	TSS1500;TSS1500
cg06077738	0.676	0.786	0.05621	1523	3	63872429	ATXN7;ATXN7	NM_000333;NM_001128149	5'UTR;5'UTR
cg02147797	0.078	0.157	0.001629	8118	3	64211204	PRICKLE2	NM_198859	TSS200
cg02071172	0.407	0.48	0.002581	7846	3	64430000
cg00697916	0.237	0.345	0.017028	4792	3	65342644	MAGI1;MAGI1	NM_001033057;NM_015520	Body;3'UTR
cg00650672	0.835	0.913	0.040296	2335	3	65764475	MAGI1;MAGI1;MAGI1	NM_015520;NM_001033057;NM_004742	Body;Body;Body
cg21841632	0.264	0.413	0.054796	1575	3	66853898
cg18996090	0.192	0.3	0.015529	5018	3	67022890
cg02997497	0.692	0.844	0.062828	1280	3	68053949	FAM19A1	NM_213609	5'UTR
cg03858703	0.695	0.817	0.032194	2953	3	68316096	FAM19A1	NM_213609	Body
cg11369206	0.504	0.711	0.119056	386	3	69061764	C3orf64	NM_173654	5'UTR
cg27314503	0.905	0.946	0.003236	7663	3	69097585	TMF1	NM_007114	Body
cg21575951	0.9	0.958	0.013455	5382	3	69132959	ARL6IP5	NM_006407	TSS1500
cg03882698	0.441	0.627	0.074003	973	3	69230955	FRMD4B	NM_015123	Body
cg12466700	0.243	0.445	0.089878	694	3	69789955	MITF	NM_198159	Body
cg08652499	0.536	0.605	0.01124	5834	3	69924342	MITF;MITF;MITF	NM_198177;NM_198159;NM_006722	Body;Body;Body
cg21664636	0.739	0.567	0.02	4309	3	70432664
cg07278181	0.729	0.544	0.055156	1566	3	71293767	FOXP1;FOXP1	NM_032682;NM_001012505	5'UTR;5'UTR
cg26227248	0.676	0.932	0.184456	131	3	71511884	FOXP1;FOXP1	NM_032682;NM_001012505	5'UTR;5'UTR
cg19822518	0.14	0.09	0.002958	7740	3	71834840	PROK2;PROK2	NM_001126128;NM_021935	TSS1500;TSS1500
cg04892766	0.882	0.772	0.009046	6270	3	72570318
cg07563033	0.842	0.683	0.054498	1587	3	73717790
cg06072965	0.401	0.472	0.021419	4101	3	75482182	FAM86D	NR_024241	Body
cg11275049	0.612	0.453	0.069818	1080	3	78556150
cg03660603	0.653	0.821	0.050869	1744	3	86998418	VGLL3	NM_016206	Body
cg10959048	0.666	0.845	0.081396	822	3	93694020	PROS1	NM_000313	TSS1500
cg02058357	0.568	0.858	0.210683	69	3	97753734	GABRR3	NM_001105580	1stExon
cg02657160	0.543	0.638	0.03089	3063	3	98311063	CPOX	NM_000097	Body
cg12226735	0.806	0.672	0.028632	3279	3	98610584	DCBLD2	NM_080927	Body
cg23255474	0.651	0.735	0.014357	5205	3	100279453	TMEM45A	NM_018004	Body
cg14969542	0.565	0.755	0.074186	967	3	100684923	ABI3BP	NM_015429	Body
cg19113686	0.858	0.647	0.097055	594	3	101406347	RPL24	NM_000986	TSS1500
cg20232291	0.45	0.532	0.016157	4928	3	102392777
cg15114431	0.645	0.809	0.058726	1427	3	102775941
cg01894366	0.609	0.7	0.023417	3880	3	107700616
cg21750709	0.351	0.472	0.044512	2063	3	109056897	DPPA4	NM_018189	TSS1500
cg04153991	0.173	0.276	0.016241	4916	3	111577705	PHLDB2;PHLDB2;PHLDB2;PHLDB2	NM_001134438;NM_001134437;NM_145753;NM_001134439	TSS1500;Body;TSS1500;TSS1500
cg16396948	0.702	0.78	0.002334	7915	3	111603394	PHLDB2;PHLDB2;PHLDB2;PHLDB2	NM_001134438;NM_001134439;NM_145753;NM_001134437	Body;Body;Body;Body
cg19951107	0.535	0.626	0.025472	3634	3	111760098	TMPRSS7;TMPRSS7	NM_001042575;NR_026734	5'UTR;Body
cg16217908	0.421	0.522	0.005987	6956	3	111809470	C3orf52	NM_024616	Body
cg01397968	0.707	0.787	0.025767	3603	3	111831279	C3orf52;MIR567	NM_024616;NR_030292	Body;TSS1500
cg21307628	0.571	0.719	0.065765	1186	3	112360952	CCDC80;CCDC80	NM_199512;NM_199511	TSS1500;TSS1500
cg19918599	0.763	0.857	0.032103	2964	3	112366281
cg17638468	0.277	0.404	0.027444	3411	3	112694062	CD200R1;CD200R1;CD200R1;CD200R1	NM_170780;NM_138806;NM_138939;NM_138940	TSS200;TSS200;TSS200;TSS200
cg16248390	0.844	0.923	0.021238	4131	3	112854924
cg00726615	0.097	0.199	0.047806	1892	3	113252640	SIDT1	NM_017699	Body
cg09081994	0.742	0.829	0.008124	6465	3	119011925	CDGAP	NM_020754	TSS1500
cg25664938	0.687	0.791	0.010687	5950	3	119030023	CDGAP	NM_020754	Body
cg11926444	0.859	0.711	0.070043	1075	3	119137289	CDGAP	NM_020754	3'UTR
cg18027174	0.135	0.22	0.007798	6531	3	119298236	ADPRH	NM_001125	TSS1500
cg16904330	0.051	0.144	0.003321	7643	3	119299162	ADPRH	NM_001125	5'UTR
cg23737713	0.715	0.611	0.004434	7359	3	120318272	NDUFB4;NDUFB4	NM_004547;NM_001168331	Body;Body
cg15868178	0.865	0.905	0.004761	7257	3	120501329	GTF2E1	NM_005513	3'UTR
cg16417163	0.495	0.407	0.009204	6238	3	121280760
cg08831080	0.648	0.881	0.138229	274	3	121348609	FBXO40	NM_016298	3'UTR
cg02167021	0.23	0.38	0.058554	1437	3	121379791	HCLS1	NM_005335	TSS200
cg10523671	0.695	0.822	0.019284	4426	3	121612956	SLC15A2;SLC15A2	NM_001145998;NM_021082	TSS1500;TSS1500
cg25364913	0.609	0.748	0.042133	2206	3	122610021	LOC100129550	NR_024618	Body
cg27345757	0.124	0.165	0.000837	8357	3	123602795	MYLK;MYLK;MYLK;MYLK	NM_053026;NM_053028;NM_053027;NM_053025	5'UTR;5'UTR;5'UTR;5'UTR
cg05720721	0.269	0.473	0.102939	528	3	123803128
cg02118562	0.6	0.486	0.036371	2613	3	124082907	KALRN;KALRN	NM_001024660;NM_003947	Body;Body
cg23440058	0.853	0.757	0.008979	6284	3	124103696	KALRN;KALRN	NM_001024660;NM_003947	Body;Body
cg03508390	0.817	0.699	0.025792	3600	3	124120796	KALRN;KALRN	NM_001024660;NM_003947	Body;Body
cg16044109	0.403	0.561	0.067547	1136	3	124762597	HEG1	NM_020733	Body
cg26125625	0.025	0.089	0.021278	4126	3	124860871	SLC12A8	NM_024628	Body
cg24838136	0.732	0.561	0.068025	1120	3	124887734	SLC12A8	NM_024628	Body
cg01031983	0.412	0.507	0.035876	2665	3	126066447	KLF15	NM_014079	Body
cg27639142	0.578	0.656	0.016589	4861	3	126072941	KLF15	NM_014079	5'UTR
cg09542013	0.488	0.603	0.026179	3563	3	126138615	CCDC37	NM_182628	Body
cg03544474	0.47	0.544	0.004412	7368	3	126206070	UROC1;UROC1	NM_001165974;NM_144639	Body;Body
cg00577527	0.789	0.84	0.007334	6647	3	126237462	UROC1;UROC1	NM_144639;NM_001165974	TSS1500;TSS1500
cg00364339	0.836	0.707	0.052705	1668	3	126440043	CHCHD6	NM_032343	Body
cg19222574	0.303	0.513	0.100869	547	3	126706207	PLXNA1	NM_032242	TSS1500
cg21192185	0.86	0.919	0.017801	4663	3	126708075	PLXNA1	NM_032242	1stExon
cg18109186	0.714	0.795	0.017098	4780	3	126731031	PLXNA1	NM_032242	Body
cg01529404	0.836	0.876	0.005243	7142	3	126755385	PLXNA1	NM_032242	3'UTR
cg18274619	0.086	0.156	0.009312	6208	3	127494852	MGLL;MGLL	NM_007283;NM_001003794	Body;Body
cg04920630	0.319	0.383	0.02113	4145	3	127772689	SEC61A1	NM_013336	Body
cg08004045	0.741	0.801	0.007917	6508	3	127797258
cg23153546	0.83	0.9	0.027204	3443	3	127886749	EEFSEC	NM_021937	Body
cg12595697	0.815	0.895	0.018421	4558	3	128127108	EEFSEC	NM_021937	3'UTR
cg25118167	0.628	0.697	0.009158	6248	3	128144503
cg13587665	0.896	0.927	0.003334	7642	3	128154244
cg23819669	0.802	0.923	0.05678	1508	3	128187274	DNAJB8	NM_153330	TSS1500
cg22068211	0.639	0.703	0.006154	6913	3	128295141	C3orf27	NM_007354	TSS1500
cg08359464	0.671	0.776	0.024479	3746	3	128370361	RPN1	NM_002950	TSS1500
cg03623968	0.421	0.159	0.126998	323	3	128523333	RAB7A	NM_004637	Body
cg25576227	0.675	0.771	0.034321	2790	3	128716018
cg07280097	0.588	0.716	0.009863	6107	3	128779601	GP9	NM_000174	TSS200
cg00218914	0.3	0.389	0.02844	3304	3	129146731	C3orf25	NM_207307	Body
cg12873189	0.804	0.84	0.001419	8179	3	129246272	RHO	NM_000539	TSS1500
cg11225297	0.063	0.02	0.013811	5312	3	130064318	COL29A1;COL29A1	NM_153264;NR_022012	TSS200;TSS200
cg01532075	0.726	0.793	0.008774	6323	3	133131484	BFSP2	NM_003571	Body
cg21445793	0.707	0.855	0.048958	1833	3	133208495
cg07356486	0.181	0.279	0.010579	5972	3	133646095
cg04900941	0.739	0.815	0.008218	6441	3	133661202	SLCO2A1	NM_005630	Body
cg14955235	0.817	0.734	0.006746	6776	3	133715223	SLCO2A1	NM_005630	Body
cg20109001	0.464	0.389	0.006941	6733	3	134611847	EPHB1	NM_004441	Body
cg06323483	0.911	0.841	0.016892	4812	3	134936427	EPHB1	NM_004441	Body
cg10109841	0.235	0.31	0.002666	7824	3	135969958	PCCB	NM_000532	Body
cg25784872	0.939	0.971	0	8624	3	136350473	STAG1	NM_005862	5'UTR
cg06392589	0.77	0.925	0.028876	3261	3	136676846	IL20RB;IL20RB	NM_144717;NM_144717	1stExon;5'UTR
cg07287724	0.054	0.082	0.003729	7545	3	138657429
cg09007290	0.704	0.83	0.051409	1714	3	139037809
cg21797520	0.675	0.751	0.00382	7525	3	140769274	SPSB4	NM_080862	TSS1500
cg05791790	0.529	0.713	0.10414	517	3	141496567	GRK7	NM_139209	TSS1500
cg16564180	0.792	0.87	0.021362	4110	3	141496924	GRK7	NM_139209	TSS200
cg20186995	0.899	0.829	0.004476	7346	3	146129264
cg02253760	0.192	0.087	0.016774	4824	3	147077616
cg23980740	0.129	0.088	0.009059	6269	3	147107900	ZIC4;ZIC4;ZIC4;ZIC4;ZIC4	NM_001168378;NR_033119;NM_032153;NR_033118;NM_001168379	Body;Body;Body;Body;Body
cg02126051	0.267	0.173	0.03002	3144	3	147112438	ZIC4;ZIC4;ZIC4	NM_001168378;NM_032153;NM_001168379	Body;Body;Body
cg25449440	0.547	0.377	0.086428	749	3	147116420	ZIC4;ZIC4;ZIC4	NM_001168378;NM_032153;NM_001168379	Body;Body;Body
cg25503888	0.456	0.285	0.095603	613	3	147138293
cg05555455	0.029	0.072	0.001213	8231	3	148804550	HLTF;HLTF	NM_139048;NM_003071	TSS1500;TSS1500
cg21111416	0.703	0.785	0.000354	8510	3	148804720	HLTF;HLTF	NM_139048;NM_003071	TSS1500;TSS1500
cg23623851	0.496	0.642	0.070731	1053	3	148992037
cg08823287	0.715	0.813	0.010782	5930	3	149049903	TM4SF18	NM_138786	Body
cg16810293	0.288	0.174	0.023115	3910	3	149095743	TM4SF1	NM_014220	TSS200
cg20683108	0.491	0.612	0.050625	1757	3	149225178
cg05902522	0.778	0.847	0.003836	7517	3	149348590	WWTR1;WWTR1;WWTR1	NM_015472;NM_001168278;NM_001168280	Body;Body;Body
cg11923296	0.303	0.428	0.009757	6126	3	149374285	WWTR1;WWTR1;WWTR1	NM_015472;NM_001168278;NM_001168280	Body;Body;Body
cg16128892	0.879	0.783	0.014769	5144	3	149915226
cg22137772	0.078	0.17	0.025516	3630	3	150755800	CLRN1OS	NR_024066	Body
cg15295441	0.923	0.826	0.011432	5805	3	151309377
cg13634423	0.698	0.486	0.104373	513	3	151596028	SUCNR1	NM_033050	5'UTR
cg20790648	0.115	0.31	0.071173	1043	3	151619923
cg02071853	0.755	0.839	0.001513	8153	3	154748651
cg23185753	0.582	0.877	0.174872	153	3	156227302	KCNAB1;KCNAB1;KCNAB1	NM_003471;NM_172159;NM_172160	Body;Body;Body
cg21583957	0.654	0.764	0.025282	3652	3	156782951
cg01936370	0.453	0.57	0.029699	3185	3	156838174
cg02212575	0.914	0.956	0.002564	7850	3	156838403
cg18352162	0.324	0.436	0.032712	2907	3	156848854
cg06570224	0.444	0.335	0.029941	3160	3	157812475
cg03458172	0.36	0.144	0.103758	522	3	157815672	SHOX2;SHOX2;SHOX2	NM_003030;NM_001163678;NM_006884	3'UTR;3'UTR;3'UTR
cg21437028	0.373	0.171	0.066922	1154	3	157816403	SHOX2;SHOX2;SHOX2	NM_001163678;NM_006884;NM_003030	Body;Body;Body
cg04521004	0.362	0.212	0.067867	1126	3	157821262	SHOX2;SHOX2;SHOX2	NM_001163678;NM_006884;NM_003030	Body;Body;Body
cg12993163	0.257	0.073	0.075927	929	3	157821407	SHOX2;SHOX2;SHOX2	NM_001163678;NM_006884;NM_003030	Body;Body;Body
cg20501518	0.297	0.13	0.060304	1363	3	157821919	SHOX2;SHOX2;SHOX2	NM_001163678;NM_006884;NM_003030	Body;Body;Body
cg04913979	0.329	0.18	0.046824	1945	3	157821994	SHOX2;SHOX2;SHOX2	NM_001163678;NM_006884;NM_003030	Body;Body;Body
cg06156376	0.139	0.208	0.025949	3580	3	157823814	SHOX2;SHOX2;SHOX2;SHOX2;SHOX2;SHOX2	NM_006884;NM_003030;NM_001163678;NM_006884;NM_001163678;NM_003030	1stExon;1stExon;5'UTR;5'UTR;1stExon;5'UTR
cg08538682	0.04	0.015	0.000802	8368	3	158390336	LXN;LXN;GFM1	NM_020169;NM_020169;NM_024996	1stExon;5'UTR;Body
cg12896421	0.133	0.059	0.028579	3287	3	158390510	LXN;GFM1	NM_020169;NM_024996	TSS200;Body
cg22210627	0.305	0.221	0.001914	8037	3	158390671	LXN;GFM1	NM_020169;NM_024996	TSS200;Body
cg25705519	0.617	0.499	0.02245	3981	3	159557552	SCHIP1	NM_014575	Body
cg02549630	0.837	0.895	0.013844	5306	3	159759843
cg24147596	0.733	0.637	0.026646	3515	3	160395420	ARL14	NM_025047	1stExon
cg22132509	0.328	0.401	0.005241	7143	3	160475102	PPM1L	NM_139245	Body
cg05725721	0.234	0.32	0.003265	7653	3	160823387	B3GALNT1;B3GALNT1;B3GALNT1;B3GALNT1;B3GALNT1	NM_001038628;NM_033168;NM_033169;NM_003781;NM_033167	TSS1500;TSS1500;TSS1500;TSS1500;TSS1500
cg19219364	0.805	0.886	0.017047	4787	3	164621774
cg03591690	0.337	0.512	0.017449	4722	3	166884766
cg18241469	0.356	0.45	0.02763	3386	3	168136028	C3orf50	NR_021485	Body
cg00151728	0.639	0.771	0.023847	3825	3	169478456
cg03657064	0.789	0.919	0.055193	1564	3	169781622	GPR160	NM_014373	5'UTR
cg21799607	0.627	0.724	0.019906	4325	3	170217500	SLC7A14	NM_020949	Body
cg02008818	0.636	0.774	0.067381	1144	3	170625519	EIF5A2	NM_020390	Body
cg22469804	0.864	0.902	0.011961	5697	3	171131904	TNIK;TNIK;TNIK;TNIK;TNIK;TNIK;TNIK;TNIK;TNIK	NM_001161563;NM_001161566;NM_001161560;NR_027767;NM_001161565;NM_001161561;NM_015028;NM_001161562;NM_001161564	Body;Body;Body;Body;Body;Body;Body;Body;Body
cg14576319	0.42	0.491	0.009782	6121	3	171175713	TNIK;TNIK;TNIK;TNIK;TNIK;TNIK;TNIK;TNIK;TNIK	NM_001161563;NM_001161566;NM_001161560;NR_027767;NM_001161565;NM_001161561;NM_015028;NM_001161562;NM_001161564	Body;Body;Body;Body;Body;Body;Body;Body;Body
cg13303534	0.608	0.697	0.024423	3753	3	171261809
cg04848046	0.813	0.874	0.014683	5160	3	171830149	FNDC3B;FNDC3B	NM_022763;NM_001135095	5'UTR;5'UTR
cg25704562	0.843	0.928	0.014958	5108	3	171972598	FNDC3B;FNDC3B	NM_001135095;NM_022763	Body;Body
cg19936022	0.76	0.872	0.014546	5176	3	172431080
cg19857114	0.477	0.573	0.020229	4280	3	176741225	TBL1XR1	NM_024665	3'UTR
cg13273540	0.733	0.602	0.025821	3597	3	176850227	TBL1XR1	NM_024665	5'UTR
cg25588740	0.871	0.633	0.141958	254	3	178781898	ZMAT3;ZMAT3	NM_022470;NM_152240	Body;Body
cg08825200	0.499	0.664	0.075575	938	3	178984841	KCNMB3;KCNMB3	NM_001163677;NM_171828	TSS200;TSS200
cg00862290	0.58	0.737	0.050531	1761	3	178984973	KCNMB3;KCNMB3	NM_001163677;NM_171828	TSS200;TSS200
cg07756434	0.635	0.734	0.03132	3024	3	179372454	USP13	NM_003940	Body
cg02327109	0.624	0.8	0.10498	508	3	180042878
cg08936897	0.905	0.946	0.001303	8205	3	180547568
cg09596645	0.755	0.633	0.043465	2121	3	181897670
cg20124600	0.654	0.739	0.019215	4437	3	182894517
cg17319601	0.672	0.732	0.004069	7454	3	183049041	MCF2L2	NM_015078	Body
cg11729363	0.575	0.691	0.044758	2050	3	183271175	KLHL6	NM_130446	Body
cg14483391	0.58	0.666	0.001701	8097	3	183749227	HTR3D;HTR3D;HTR3D	NM_001145143;NM_001163646;NM_182537	TSS1500;TSS1500;TSS200
cg00310588	0.268	0.399	0.059723	1384	3	183770589	HTR3C	NM_130770	TSS1500
cg19233761	0.418	0.511	0.038512	2455	3	183770677	HTR3C	NM_130770	TSS200
cg05629195	0.336	0.477	0.01634	4906	3	183903129	ABCF3	NM_018358	TSS1500
cg21221516	0.711	0.796	0.028346	3314	3	183950129	VWA5B2	NM_138345	Body
cg27606607	0.844	0.886	0.005808	7006	3	183963511	ALG3;ALG3;ALG3;ALG3	NM_001006941;NR_024533;NR_024534;NM_005787	Body;Body;Body;Body
cg19946376	0.57	0.684	0.0589	1420	3	184035137	EIF4G1;EIF4G1;EIF4G1;EIF4G1	NM_198241;NM_198244;NM_182917;NM_198242	Body;5'UTR;Body;5'UTR
cg06504655	0.591	0.668	0.010775	5932	3	184104115	CHRD	NM_003741	Body
cg14847243	0.724	0.823	0.021281	4125	3	184104362	CHRD	NM_003741	Body
cg10800953	0.756	0.895	0.050524	1762	3	184104380	CHRD	NM_003741	Body
cg19402939	0.752	0.896	0.026796	3492	3	184104481	CHRD	NM_003741	Body
cg07467854	0.605	0.488	0.017404	4734	3	184310511
cg20956815	0.103	0.15	0.002307	7925	3	184320006
cg07231981	0.708	0.831	0.062374	1297	3	184348959
cg05653714	0.795	0.9	0.038417	2471	3	184349359
cg22607164	0.903	0.981	0.013415	5389	3	184349562
cg02124892	0.039	0.141	0.028589	3286	3	185270360	LIPH;LIPH	NM_139248;NM_139248	5'UTR;1stExon
cg25747030	0.597	0.753	0.09134	672	3	185278341
cg05576949	0.633	0.753	0.025379	3641	3	185540331	IGF2BP2;IGF2BP2	NM_001007225;NM_006548	Body;Body
cg18172135	0.342	0.467	0.016209	4922	3	185912486	DGKG;DGKG;DGKG	NM_001346;NM_001080744;NM_001080745	Body;Body;Body
cg15061231	0.668	0.805	0.059912	1382	3	186353575
cg25735294	0.796	0.921	0.059354	1403	3	186353721
cg00951972	0.07	0.185	0.03767	2520	3	186490777
cg07105272	0.116	0.272	0.057049	1497	3	186490785
cg23340034	0.636	0.928	0.211522	67	3	186782465	ST6GAL1;ST6GAL1;ST6GAL1	NM_003032;NM_173216;NM_173217	Body;Body;Body
cg18140824	0.836	0.934	0.035549	2690	3	187010240	MASP1;MASP1;MASP1	NM_001879;NM_139125;NM_001031849	TSS1500;TSS1500;TSS1500
cg05663031	0.434	0.536	0.00011	8587	3	187453721	BCL6;BCL6;BCL6	NM_001706;NM_001130845;NM_001134738	5'UTR;5'UTR;TSS1500
cg16224163	0.671	0.763	0.008271	6423	3	187870621	LPP	NM_001167672	TSS1500
cg10339098	0.826	0.917	0.048107	1873	3	188313650	LPP;LPP;LPP	NM_005578;NM_001167671;NM_001167672	Body;Body;Body
cg21381949	0.534	0.682	0.014336	5212	3	189700284	LEPREL1;LEPREL1	NM_018192;NM_001134418	Body;Body
cg25330387	0.904	0.754	0.030255	3124	3	190039141	CLDN1	NM_021101	Body
cg16739580	0.619	0.775	0.063544	1254	3	191179074	PYDC2	NM_001083308	1stExon
cg17198994	0.622	0.72	0.004701	7277	3	192129276	FGF12	NM_004113	Body
cg07908870	0.032	0.075	0.010179	6047	3	192634364	C3orf59	NM_178496	Body
cg22891595	0.483	0.585	0.020022	4307	3	193570256
cg27423739	0.82	0.69	0.030323	3116	3	193830418
cg14475875	0.239	0.38	0.051129	1729	3	193856076	HES1	NM_005524	3'UTR
cg22373687	0.28	0.397	0.020973	4165	3	193930951
cg23082635	0.644	0.843	0.108472	475	3	193991194
cg15033034	0.489	0.579	0.01761	4695	3	194106984
cg05040232	0.159	0.23	0.005493	7085	3	194117403	GP5	NM_004488	Body
cg10398774	0.113	0.178	0.020037	4303	3	194117685	GP5	NM_004488	Body
cg18780769	0.169	0.092	0.001789	8068	3	194118985	GP5	NM_004488	Body
cg26767081	0.142	0.285	0.000519	8461	3	194293260
cg16795280	0.707	0.656	0.001141	8259	3	194783413
cg25921813	0.7	0.903	0.091568	668	3	194797138	C3orf21	NM_152531	Body
cg11883790	0.664	0.727	0.011771	5743	3	194877106	C3orf21	NM_152531	Body
cg21084260	0.564	0.705	0.056632	1513	3	195311868	APOD	NM_001647	TSS1500
cg17277933	0.624	0.702	0.01256	5568	3	195536749	MUC4;MUC4;MUC4	NM_018406;NM_138297;NM_004532	Body;Body;Body
cg20092936	0.932	0.781	0.031513	3003	3	195600311	TNK2;TNK2	NM_001010938;NM_005781	Body;Body
cg06063209	0.907	0.977	0.008052	6478	3	195602274	TNK2;TNK2	NM_001010938;NM_005781	Body;Body
cg10843210	0.685	0.771	0.02716	3449	3	195613589	TNK2;TNK2	NM_001010938;NM_005781	Body;Body
cg08761643	0.882	0.951	0.01804	4622	3	195857857
cg07277038	0.63	0.721	0.014018	5274	3	196373543	LRRC33	NM_198565	5'UTR
cg22959409	0.596	0.705	0.027361	3425	3	196383704	LRRC33	NM_198565	Body
cg12930392	0.454	0.609	0.050238	1774	3	196481615	PAK2	NM_002577	5'UTR
cg18803642	0.791	0.868	0.00968	6141	3	197184423
cg25120484	0.838	0.899	0.014459	5187	3	197186156
cg17208748	0.271	0.472	0.098481	572	3	197194394
cg16876219	0.615	0.692	0.004428	7362	3	197222311
cg19798702	0.617	0.775	0.050752	1750	3	197247751	BDH1;BDH1;BDH1	NM_203314;NM_203315;NM_004051	Body;Body;Body
cg01070161	0.696	0.551	0.045831	1992	3	197547891	LRCH3	NM_032773	Body
cg04186606	0.926	0.963	0.012636	5553	4	680656	MFSD7	NM_032219	Body
cg09269619	0.555	0.624	0.005248	7141	4	713179	PCGF3	NM_006315	5'UTR
cg25670583	0.9	0.742	0.044218	2075	4	715865	PCGF3	NM_006315	5'UTR
cg16767590	0.848	0.689	0.044595	2059	4	715950	PCGF3	NM_006315	5'UTR
cg24798995	0.724	0.802	0.0276	3391	4	731576	PCGF3	NM_006315	Body
cg01978746	0.767	0.815	0.007455	6611	4	871223	GAK	NM_005255	Body
cg01552919	0.639	0.716	0.006625	6803	4	901847	GAK	NM_005255	Body
cg07727358	0.975	0.858	0.022981	3929	4	1008738	FGFRL1;FGFRL1;FGFRL1	NM_001004358;NM_001004356;NM_021923	Body;Body;Body
cg08521859	0.791	0.716	0.001462	8164	4	1012469	FGFRL1;FGFRL1;FGFRL1	NM_001004358;NM_001004356;NM_021923	Body;Body;Body
cg09346775	0.437	0.372	0.007839	6524	4	1028067
cg20518497	0.598	0.715	0.018912	4480	4	1046821
cg01506678	0.727	0.851	0.048927	1837	4	1093848	RNF212;RNF212	NM_001131034;NM_194439	Body;Body
cg25002788	0.332	0.494	0.046772	1949	4	1166873	LOC100130872-SPON2;SPON2;SPON2;SPON2	NR_033182;NM_012445;NM_001128325;NM_001128325	Body;TSS1500;1stExon;5'UTR
cg09029193	0.557	0.668	0.016375	4897	4	1225507	CTBP1;CTBP1	NM_001328;NM_001012614	Body;Body
cg00814909	0.712	0.858	0.038567	2450	4	1225599	CTBP1;CTBP1	NM_001328;NM_001012614	Body;Body
cg00126887	0.716	0.824	0.006704	6785	4	1280066
cg02306229	0.749	0.808	0.002967	7737	4	1557317
cg11857835	0.694	0.59	0.031115	3043	4	1564221
cg22919908	0.565	0.749	0.09533	618	4	1573613
cg25007799	0.561	0.709	0.035247	2716	4	1579657
cg10866700	0.881	0.918	0.00615	6915	4	1600828
cg11721566	0.903	0.763	0.06951	1086	4	1656414	FAM53A	NM_001013622	Body
cg21505886	0.508	0.555	0.004367	7380	4	1724428	TMEM129;TACC3;TMEM129	NM_138385;NM_006342;NM_001127266	TSS1500;5'UTR;TSS1500
cg23781334	0.701	0.851	0.050573	1759	4	1772062
cg21608500	0.79	0.92	0.074072	971	4	1794043	FGFR3;FGFR3;FGFR3	NM_000142;NM_022965;NM_001163213	TSS1500;TSS1500;TSS1500
cg00907756	0.745	0.807	0.018877	4484	4	1803077	FGFR3;FGFR3;FGFR3	NM_001163213;NM_000142;NM_022965	Body;Body;Body
cg03629948	0.617	0.784	0.079666	858	4	1804007	FGFR3;FGFR3;FGFR3	NM_001163213;NM_000142;NM_022965	Body;Body;Body
cg25301756	0.644	0.801	0.040753	2303	4	1804106	FGFR3;FGFR3;FGFR3	NM_001163213;NM_000142;NM_022965	Body;Body;Body
cg11777917	0.967	0.99	0.006516	6829	4	1804816	FGFR3;FGFR3;FGFR3	NM_001163213;NM_000142;NM_022965	Body;Body;Body
cg02137691	0.736	0.842	0.045281	2027	4	1805671	FGFR3;FGFR3;FGFR3	NM_001163213;NM_000142;NM_022965	Body;Body;Body
cg22519233	0.923	0.976	0.02518	3667	4	1806633	FGFR3;FGFR3;FGFR3	NM_001163213;NM_000142;NM_022965	Body;Body;Body
cg15697036	0.702	0.769	0.013295	5418	4	1808923	FGFR3;FGFR3;FGFR3	NM_001163213;NM_000142;NM_022965	Body;Body;Body
cg09526122	0.87	0.907	0.001814	8061	4	1828794	LETM1	NM_012318	Body
cg11290029	0.731	0.809	0.003598	7577	4	1861881
cg27207881	0.023	0.05	0.001593	8128	4	1864134
cg13112524	0.508	0.599	0.011032	5873	4	1983102	WHSC1;WHSC1;WHSC1;WHSC1	NM_133331;NM_133335;NM_133330;NM_001042424	3'UTR;3'UTR;3'UTR;3'UTR
cg21618635	0.783	0.843	0.011749	5746	4	1984950	WHSC2	NM_005663	3'UTR
cg10566297	0.71	0.763	0.001428	8175	4	2049235
cg03840289	0.288	0.383	0.005743	7019	4	2262318	MXD4	NM_006454	Body
cg20686001	0.44	0.604	0.040008	2362	4	2287583	ZFYVE28	NM_020972	Body
cg22980079	0.763	0.612	0.063366	1261	4	2627118	FAM193A	NM_003704	TSS200
cg15860235	0.813	0.875	0.001204	8238	4	2794188	SH3BP2	NM_001122681	TSS1500
cg03443467	0.454	0.527	0.003396	7626	4	2813458	SH3BP2;SH3BP2	NM_001145855;NM_001122681	TSS1500;5'UTR
cg12086464	0.459	0.605	0.021126	4146	4	2814064	SH3BP2;SH3BP2;SH3BP2	NM_001145855;NM_001145855;NM_001122681	1stExon;5'UTR;5'UTR
cg02722672	0.811	0.897	0.003177	7679	4	2967106	GRK4;GRK4;GRK4	NM_001004057;NM_182982;NM_001004056	Body;Body;Body
cg06286026	0.791	0.899	0.023109	3912	4	3013267	GRK4;GRK4;GRK4	NM_001004057;NM_182982;NM_001004056	Body;Body;Body
cg21625301	0.903	0.785	0.016287	4911	4	3244256	HTT	NM_002111	3'UTR
cg16117554	0.741	0.654	0.004328	7389	4	3309404
cg04073934	0.409	0.58	0.053156	1649	4	3372272	RGS12;RGS12;RGS12	NM_198229;NM_198227;NM_002926	Body;Body;Body
cg05154546	0.933	0.646	0.196096	101	4	3373555	RGS12;RGS12;RGS12	NM_198229;NM_198227;NM_002926	Body;Body;Body
cg10459202	0.584	0.753	0.108745	472	4	3377595	RGS12;RGS12;RGS12	NM_198229;NM_198227;NM_002926	Body;Body;Body
cg26545313	0.776	0.819	0.00357	7581	4	3417677	RGS12;RGS12;RGS12	NM_198229;NM_198227;NM_002926	Body;Body;Body
cg04413886	0.78	0.847	0.001889	8040	4	3436404	RGS12;RGS12	NM_198229;NM_198227	Body;Body
cg27636612	0.572	0.684	0.024564	3735	4	3443025	HGFAC	NM_001528	TSS1500
cg25237365	0.021	0.119	0.002526	7862	4	3464874	DOK7;DOK7	NM_173660;NM_001164673	TSS200;TSS200
cg11242764	0.676	0.743	0.003964	7478	4	3466246	DOK7;DOK7	NM_173660;NM_001164673	Body;Body
cg10195146	0.804	0.887	0.028449	3302	4	3473737	DOK7;DOK7	NM_173660;NM_001164673	Body;Body
cg15165230	0.781	0.873	0.020242	4278	4	3630746
cg09367432	0.769	0.872	0.0419	2225	4	3643635
cg10160807	0.84	0.915	0.034249	2798	4	3677497
cg00677217	0.026	0.065	0.008757	6326	4	3747401
cg02596940	0.295	0.414	0.025415	3636	4	3832362
cg16616971	0.235	0.341	0.042056	2212	4	3876783
cg01159601	0.434	0.592	0.058757	1426	4	4386726	D4S234E;D4S234E	NM_001040101;NM_014392	TSS1500;TSS1500
[truncated: 6,625 more rows]
